# Supplementary material for: Deep representation learning of chemical-induced transcriptional profile for phenotype-based drug discovery
Source: Nat Commun. 2024 Jun 25;15:5378. doi: 10.1038/s41467-024-49620-3 (PMC11199551; doi:10.1038/s41467-024-49620-3)
Supplement: Supplementary file 4 — Source Data [file 41467_2024_49620_MOESM4_ESM.zip]

Archive with 22 entries (21 files):
- Source Data/
- Source Data/Fig. 2.xlsx
- Source Data/Fig. 3.xlsx
- Source Data/Fig. 4.xlsx
- Source Data/Fig. 5.xlsx
- Source Data/Fig. 6.structures.cdx
- Source Data/Fig. 6.xlsx
- Source Data/Supplementary Fig. 2.xlsx
- Source Data/Supplementary Fig. 3.xlsx
- Source Data/Supplementary Fig. 4.xlsx
- Source Data/Supplementary Fig. 5.xlsx
- Source Data/Supplementary Fig. 6.xlsx
- Source Data/Supplementary Fig. 7.xlsx
- Source Data/Supplementary Fig. 8.xlsx
- Source Data/Supplementary Table 1.xlsx
- Source Data/Supplementary Table 2.xlsx
- Source Data/Supplementary Table 3.xlsx
- Source Data/Supplementary Table 4.xlsx
- Source Data/Supplementary Table 5.xlsx
- Source Data/Supplementary Table 6.xlsx
- Source Data/Supplementary Table 7.xlsx
- Source Data/Supplementary Table 8.xlsx
