# Supplementary material for: Deep representation learning of chemical-induced transcriptional profile for phenotype-based drug discovery
Source: Nat Commun. 2024 Jun 25;15:5378. doi: 10.1038/s41467-024-49620-3 (PMC11199551; doi:10.1038/s41467-024-49620-3)
Supplement: Supplementary file 4 — Source Data [file 41467_2024_49620_MOESM4_ESM.zip › Source Data/Fig. 2.xlsx]

## Sheet: Sheet1
Fig 2a&b											Fig 2c								Fig 2d
sig	x1_rec_pearson	x2_rec_pearson	DEG_rec_pearson	x2_pred_pearson	DEG_pred_pearson	x1~x2 R2 threshold		x1~x2 R2 threshold	sample_size		ΔX				TranSiGen				ΔX				TranSiGen
SKB_6376	0.999384	0.981769	0.648758	0.975782	0.549036	(0.8, 1.0]		(-0.4, 0.2]	12		Dim1	Dim2	cid		Dim1	Dim2	cid		moa	pearson	cid		moa	pearson	cid
1HAE_4967	0.99948	0.9811	0.796516	0.977256	0.744832	(0.8, 1.0]		(0.2, 0.4]	91		0.251309	0.304903	PC3		0.463199	0.12367	PC3		11-beta-HSD1 inhibitor	0.10814	A375		11-beta-HSD1 inhibitor	0.457272	A375
HA1E_6256	0.999193	0.989541	0.664472	0.988404	0.629401	(0.8, 1.0]		(0.4, 0.6]	197		0.408904	0.931176	HA1E		0.788811	0.0977624	HA1E		5 alpha reductase inhibitor	0.324324	A375		5 alpha reductase inhibitor	0.6593	A375
SKBR3_2842	0.99678	0.988716	0.643147	0.985645	0.515455	(0.8, 1.0]		(0.6, 0.8]	1442		0.495466	0.326894	A375		0.720759	0.466719	A375		ACAT inhibitor	0.21449	A375		ACAT inhibitor	0.821786	A375
SNU407_4492	0.998411	0.977243	0.576349	0.975374	0.50907	(0.8, 1.0]		(0.8, 1.0]	13970		0.116937	0.742478	HA1E		0.536273	0.123147	HA1E		ALK inhibitor	0.216942	A375		ALK inhibitor	0.519176	A375
SH4_6196	0.99743	0.974166	0.793666	0.962384	0.684216	(0.8, 1.0]					0.260462	0.297353	PC3		0.449402	0.153959	PC3		AMPK activator	0.176777	A375		AMPK activator	0.918258	A375
MCF7_5106	0.996457	0.987389	0.771259	0.984421	0.709704	(0.8, 1.0]					0.699224	0.520588	A375		0.721103	0.58599	A375		ATP channel blocker	0.028616	A375		ATP channel blocker	0.631163	A375
A375_988	0.995271	0.983371	0.723147	0.977595	0.586991	(0.8, 1.0]					0.924224	0.450191	MCF7		0.867323	0.74488	MCF7		ATPase inhibitor	0.0926732	A375		ATPase inhibitor	0.377286	A375
HA1E_6361	0.996756	0.986307	0.66776	0.98392	0.587493	(0.8, 1.0]					0.643712	0.882993	MCF7		0.717997	0.732559	MCF7		Abl kinase inhibitor	0.277794	A375		Abl kinase inhibitor	0.241422	A375
PC3_6981	0.99815	0.989031	0.670511	0.980179	0.354662	(0.8, 1.0]					0.384718	0.406154	PC3		0.402895	0.362357	PC3		Acetylcholine receptor agonist	0.0521483	A375		Acetylcholine receptor agonist	0.248791	A375
A549_4947	0.997726	0.971384	0.699132	0.967645	0.657703	(0.8, 1.0]					0.768987	0.348456	HA1E		0.892812	0.339626	HA1E		Acetylcholine receptor antagonist	0.0496198	A375		Acetylcholine receptor antagonist	0.220092	A375
GI1_2350	0.996855	0.989141	0.771192	0.980337	0.519109	(0.8, 1.0]					0.486946	0.717359	MCF7		0.763357	0.68163	MCF7		Acetylcholinesterase inhibitor	0.0703971	A375		Acetylcholinesterase inhibitor	0.516491	A375
PC3_3129	0.993752	0.977238	0.740314	0.96656	0.569371	(0.8, 1.0]					0.0674083	0.638269	MCF7		0.194456	0.840318	MCF7		Adenosine kinase inhibitor	0.0323093	A375		Adenosine kinase inhibitor	0.300724	A375
HA1E_2121	0.999635	0.989423	0.595027	0.987782	0.533392	(0.8, 1.0]					0.0201785	0.536332	A375		0.789277	0.634187	A375		Adenosine receptor agonist	0.0474802	A375		Adenosine receptor agonist	0.554785	A375
HCC515_4937	0.995747	0.932779	0.836608	0.859853	0.709633	(0.4, 0.6]					0.325964	0.343467	PC3		0.413355	0.51119	PC3		Adenosine receptor antagonist	0.0747176	A375		Adenosine receptor antagonist	0.40915	A375
HA1E_1690	0.999487	0.989378	0.680225	0.987321	0.610157	(0.8, 1.0]					0.443914	0.718334	MCF7		0.512616	0.623431	MCF7		Adenosine reuptake inhibitor	0.0849758	A375		Adenosine reuptake inhibitor	0.369363	A375
XC.L10_6717	0.988119	0.986907	0.79579	0.981843	0.693594	(0.8, 1.0]					0.353723	0.284065	HT29		0.386963	0.641041	HT29		Adenylyl cyclase activator	0.301702	A375		Adenylyl cyclase activator	0.570815	A375
HEC108_4228	0.998791	0.971845	0.811542	0.960702	0.716078	(0.8, 1.0]					0.701721	0.698948	MCF7		0.608438	0.821385	MCF7		Adrenergic receptor agonist	0.0632592	A375		Adrenergic receptor agonist	0.361365	A375
HA1E_1209	0.986624	0.9714	0.729208	0.965881	0.660572	(0.8, 1.0]					0.948485	0.590751	HT29		0.0535045	0.644738	HT29		Adrenergic receptor antagonist	0.015228	A375		Adrenergic receptor antagonist	0.312346	A375
ASC_1177	0.997987	0.979512	0.672838	0.975629	0.590674	(0.8, 1.0]					0.64466	0.472643	A375		0.764773	0.474502	A375		Akt inhibitor	0.0707246	A375		Akt inhibitor	0.425795	A375
A549_5440	0.992393	0.98821	0.628166	0.988061	0.616543	(0.8, 1.0]					0.896652	0.700807	A375		0.72316	0.595152	A375		Alcohol dehydrogenase inhibitor	0.207701	A375		Alcohol dehydrogenase inhibitor	0.45186	A375
PC3_677	0.999012	0.989828	0.799054	0.986358	0.714576	(0.8, 1.0]					0.365191	0.128945	HA1E		0.950468	0.296986	HA1E		Androgen receptor antagonist	0.00705643	A375		Androgen receptor antagonist	0.356779	A375
VCAP_3541	0.995265	0.976895	0.752707	0.955639	0.416408	(0.8, 1.0]					0.3645	0.129184	HA1E		0.948857	0.292524	HA1E		Androgen receptor modulator	0.0188279	A375		Androgen receptor modulator	0.521311	A375
A549_1813	0.999693	0.976343	0.885311	0.970259	0.854906	(0.8, 1.0]					0.797335	0.206371	HA1E		0.608988	0.10362	HA1E		Angiogenesis inhibitor	0.0303698	A375		Angiogenesis inhibitor	0.549652	A375
MDAMB468_7465	0.99747	0.981757	0.7138	0.975151	0.66347	(0.8, 1.0]					0.61246	0.331158	HA1E		0.625242	0.138981	HA1E		Angiotensin converting enzyme inhibitor	0.118426	A375		Angiotensin converting enzyme inhibitor	0.595093	A375
HEPG2_3922	0.966502	0.953815	0.753274	0.935806	0.617456	(0.6, 0.8]					0.0716396	0.472247	MCF7		0.377759	0.957295	MCF7		Angiotensin receptor antagonist	0.290524	A375		Angiotensin receptor antagonist	0.842148	A375
MCF7_5026	0.996742	0.977639	0.761891	0.972433	0.697807	(0.8, 1.0]					0.630566	0.274923	HA1E		0.66266	0.154344	HA1E		Anti-cancer agent	0.361063	A375		Anti-cancer agent	0.525761	A375
HT29_6917	0.999519	0.988782	0.633559	0.988043	0.612037	(0.8, 1.0]					0.752657	0.108974	HT29		0.195894	0.167786	HT29		Anti-thyroid agent	-0.0155437	A375		Anti-thyroid agent	0.250588	A375
HCC515_4833	0.984828	0.975554	0.753572	0.965937	0.623684	(0.8, 1.0]					0.230486	0.68526	PC3		0.160192	0.483055	PC3		Apoptosis stimulant	-0.121038	A375		Apoptosis stimulant	0.516401	A375
HEC108_6368	0.996458	0.986339	0.686569	0.98248	0.566998	(0.8, 1.0]					0.572837	0.393125	A375		0.821568	0.516139	A375		Aromatase inhibitor	0.169714	A375		Aromatase inhibitor	0.409873	A375
OVTOKO_7937	0.99816	0.966764	0.739067	0.958434	0.662534	(0.8, 1.0]					0.0595244	0.643177	MCF7		0.144488	0.801321	MCF7		Aurora kinase inhibitor	0.340233	A375		Aurora kinase inhibitor	0.489191	A375
A375_2302	0.976415	0.969297	0.784735	0.964465	0.744008	(0.8, 1.0]					0.483466	0.302959	A375		0.839109	0.541353	A375		BCL inhibitor	0.334969	A375		BCL inhibitor	0.500369	A375
YAPC_2284	0.990512	0.970194	0.807611	0.940835	0.557257	(0.8, 1.0]					0.665227	0.161731	PC3		0.951179	0.625744	PC3		BTK inhibitor	0.407104	A375		BTK inhibitor	0.67288	A375
HT29_4599	0.986334	0.978669	0.790356	0.97303	0.722484	(0.8, 1.0]					0.397767	0.706652	MCF7		0.458098	0.686307	MCF7		Benzodiazepine receptor agonist	0.182699	A375		Benzodiazepine receptor agonist	0.591584	A375
XC.L10_857	0.991765	0.979796	0.694569	0.976809	0.646541	(0.8, 1.0]					0.247249	0.411592	HA1E		0.611372	0.00241639	HA1E		Benzodiazepine receptor antagonist	0.000990406	A375		Benzodiazepine receptor antagonist	0.347365	A375
NCIH2110_3545	0.997764	0.9933	0.836028	0.990921	0.773464	(0.8, 1.0]					0.457027	0.389885	HA1E		0.592827	0.189785	HA1E		Beta amyloid inhibitor	-0.0116887	A375		Beta amyloid inhibitor	0.450487	A375
XC.P901_391	0.985233	0.962569	0.924128	0.8447	0.732317	(0.4, 0.6]					0.591113	0.578883	MCF7		0.588035	0.611263	MCF7		C-Met inhibitor	-0.0813152	A375		C-Met inhibitor	0.75675	A375
NCIH1573_7663	0.997403	0.987827	0.793669	0.978783	0.672705	(0.8, 1.0]					0.639459	0.352443	HA1E		0.666621	0.193245	HA1E		CAMP stimulant	0.0193362	A375		CAMP stimulant	0.365456	A375
BC3C_7643	0.997668	0.988012	0.890058	0.968	0.681619	(0.8, 1.0]					0.414651	0.469183	PC3		0.468396	0.422642	PC3		CCK receptor antagonist	-0.0252903	A375		CCK receptor antagonist	0.501681	A375
NCIH838_4805	0.99842	0.98952	0.908938	0.982382	0.826517	(0.8, 1.0]					0.67214	0.553038	MCF7		0.250175	0.825234	MCF7		CDK inhibitor	0.155696	A375		CDK inhibitor	0.473988	A375
HCC515_8067	0.999274	0.991904	0.675922	0.988819	0.592231	(0.8, 1.0]					0.391322	0.198662	PC3		0.555797	0.42474	PC3		Calcineurin inhibitor	0.164719	A375		Calcineurin inhibitor	0.7047	A375
MCF7_6431	0.998879	0.991417	0.778614	0.99026	0.751788	(0.8, 1.0]					0.42048	0.56637	HELA		0.385487	0.22963	HELA		Calcitonin antagonist	0.0420696	A375		Calcitonin antagonist	0.275327	A375
A549_4582	0.998875	0.986118	0.78316	0.9823	0.730628	(0.8, 1.0]					0.24502	0.418654	HA1E		0.611808	0.00261132	HA1E		Calcium channel blocker	0.0878349	A375		Calcium channel blocker	0.278165	A375
PC3_1549	0.999297	0.985394	0.803196	0.970404	0.586254	(0.8, 1.0]					0.457482	0.881363	MCF7		0.659521	0.871966	MCF7		Calmodulin antagonist	0.00745793	A375		Calmodulin antagonist	0.129735	A375
MCF7_4308	0.997159	0.980958	0.771695	0.968519	0.590887	(0.8, 1.0]					0.365372	0.128862	HA1E		0.952735	0.303046	HA1E		Cannabinoid receptor agonist	-0.0385612	A375		Cannabinoid receptor agonist	0.39345	A375
HT29_3417	0.992466	0.980829	0.483383	0.978385	0.376149	(0.8, 1.0]					0.452239	0.554849	HT29		0.0675373	0.674802	HT29		Cannabinoid receptor antagonist	0.142324	A375		Cannabinoid receptor antagonist	0.265061	A375
HCC515_2473	0.997721	0.977913	0.78512	0.975163	0.756235	(0.8, 1.0]					0.384276	0.459292	PC3		0.420137	0.458726	PC3		Carbonic anhydrase inhibitor	-0.0268107	A375		Carbonic anhydrase inhibitor	0.141039	A375
A549_4656	0.999004	0.986496	0.84421	0.98228	0.780725	(0.8, 1.0]					0.592508	0.371501	HA1E		0.614584	0.318848	HA1E		Caspase activator	0.183584	A375		Caspase activator	0.372361	A375
JHH7_7371	0.998768	0.977388	0.73395	0.973184	0.663592	(0.8, 1.0]					0.944484	0.589372	HT29		0.0529014	0.64366	HT29		Caspase inhibitor	-0.0706173	A375		Caspase inhibitor	0.312418	A375
SKBR3_5586	0.985639	0.964946	0.647189	0.947287	0.407574	(0.8, 1.0]					0.203484	0.419964	PC3		0.350182	0.518187	PC3		Cathepsin inhibitor	0.076641	A375		Cathepsin inhibitor	0.465492	A375
A549_5413	0.998916	0.984098	0.865598	0.952075	0.461573	(0.8, 1.0]					0.545787	0.632611	MCF7		0.608131	0.628224	MCF7		Cholinergic receptor agonist	-0.000889658	A375		Cholinergic receptor agonist	0.298797	A375
A375_1255	0.999014	0.988695	0.671125	0.983781	0.502059	(0.8, 1.0]					0.473977	0.612427	MCF7		0.625054	0.673889	MCF7		Coagulation factor inhibitor	0.0309849	A375		Coagulation factor inhibitor	0.271861	A375
A375_4502	0.994814	0.987163	0.655085	0.984664	0.589887	(0.8, 1.0]					0.501793	0.542261	MCF7		0.543383	0.870807	MCF7		Cyclooxygenase inhibitor	0.0206237	A375		Cyclooxygenase inhibitor	0.325294	A375
HEC265_445	0.998423	0.974176	0.838605	0.965276	0.782961	(0.8, 1.0]					0.689303	0.721555	MCF7		0.573286	0.852337	MCF7		Cytochrome P450 inhibitor	0.0708921	A375		Cytochrome P450 inhibitor	0.338083	A375
A549_7137	0.99898	0.963432	0.716618	0.946411	0.540817	(0.8, 1.0]					0.314242	0.720792	PC3		0.144026	0.376028	PC3		DNA alkylating agent	-0.0654892	A375		DNA alkylating agent	0.527846	A375
NEU_6298	0.982084	0.910656	0.541577	0.896051	0.43507	(0.6, 0.8]					0.291833	0.201613	HELA		0.412639	0.266637	HELA		DNA dependent protein kinase inhibitor	0.0984965	A375		DNA dependent protein kinase inhibitor	0.363147	A375
A375_216	0.998992	0.989707	0.690729	0.988354	0.642069	(0.8, 1.0]					0.541183	0.862296	MCF7		0.546882	0.948142	MCF7		DNA inhibitor	-0.0442598	A375		DNA inhibitor	0.401736	A375
MCF10A_1123	0.988637	0.979884	0.705492	0.9782	0.674791	(0.8, 1.0]					0.397826	0.390284	PC3		0.451206	0.399344	PC3		DNA methyltransferase inhibitor	0.358041	A375		DNA methyltransferase inhibitor	0.577614	A375
HEK293_6954	0.989709	0.985161	0.696433	0.98237	0.639191	(0.8, 1.0]					0.678263	0.316064	HA1E		0.667399	0.255091	HA1E		DNA synthesis inhibitor	0.0347423	A375		DNA synthesis inhibitor	0.321371	A375
A375_7643	0.997061	0.995925	0.599317	0.995179	0.538437	(0.8, 1.0]					0.654389	0.655875	PC3		0.280483	0.514748	PC3		DYRK inhibitor	0.293488	A375		DYRK inhibitor	0.629195	A375
SH4_7449	0.998282	0.978621	0.854671	0.955876	0.645185	(0.8, 1.0]					0.0219564	0.535861	A375		0.818258	0.630025	A375		Dihydroorotate dehydrogenase inhibitor	0.0464883	A375		Dihydroorotate dehydrogenase inhibitor	0.494055	A375
HELA_6996	0.992699	0.988406	0.633688	0.984887	0.513012	(0.8, 1.0]					0.663762	0.862358	MCF7		0.719451	0.655398	MCF7		Dipeptidyl peptidase inhibitor	0.12768	A375		Dipeptidyl peptidase inhibitor	0.726185	A375
BEN_7503	0.998197	0.97359	0.684949	0.96608	0.570001	(0.8, 1.0]					0.770196	0.573605	PC3		0.27664	0.313181	PC3		Dopamine receptor agonist	-0.0287138	A375		Dopamine receptor agonist	0.316201	A375
NCIH1573_7600	0.998033	0.986778	0.809968	0.980772	0.710134	(0.8, 1.0]					0.00191998	0.444586	MCF7		0.25472	0.909651	MCF7		Dopamine receptor antagonist	0.0548679	A375		Dopamine receptor antagonist	0.319666	A375
A549_163	0.996647	0.971167	0.803115	0.940273	0.498483	(0.8, 1.0]					0.126207	0.732651	HA1E		0.51578	0.106991	HA1E		Dopamine uptake inhibitor	0.0421289	A375		Dopamine uptake inhibitor	0.217768	A375
CAL29_6935	0.998695	0.986514	0.84249	0.970982	0.618825	(0.8, 1.0]					0.393941	0.393111	PC3		0.451434	0.399407	PC3		EGFR inhibitor	0.0913765	A375		EGFR inhibitor	0.328045	A375
MCF7_4010	0.995861	0.993816	0.712661	0.992259	0.640302	(0.8, 1.0]					0.495607	0.483764	HT29		0.426239	0.573158	HT29		Endothelin receptor antagonist	0.0811438	A375		Endothelin receptor antagonist	0.367932	A375
YAPC_3876	0.988177	0.980893	0.69365	0.971217	0.555951	(0.8, 1.0]					0.364145	0.132185	HA1E		0.949576	0.295331	HA1E		Ephrin inhibitor	0.229755	A375		Ephrin inhibitor	0.157126	A375
KMS34_3598	0.995026	0.97634	0.898324	0.938002	0.821605	(0.6, 0.8]					0.220394	0.457067	YAPC		0.495598	0.258136	YAPC		Estrogen receptor agonist	0.208107	A375		Estrogen receptor agonist	0.421217	A375
SH4_445	0.998291	0.972686	0.753338	0.967941	0.703261	(0.8, 1.0]					0.291793	0.420316	A375		0.642276	0.463036	A375		Estrogen receptor antagonist	0.0892846	A375		Estrogen receptor antagonist	0.11354	A375
22RV1_3132	0.998217	0.986188	0.802777	0.983077	0.740672	(0.8, 1.0]					0.152548	0.659592	PC3		0.618316	0.589929	PC3		Exportin antagonist	0.760359	A375		Exportin antagonist	0.602989	A375
OCILY3_6002	0.994211	0.980512	0.435921	0.979021	0.329127	(0.8, 1.0]					0.157222	0.662396	PC3		0.618186	0.590038	PC3		FAAH inhibitor	0.158951	A375		FAAH inhibitor	0.650923	A375
VCAP_7360	0.999564	0.985271	0.703759	0.980065	0.586722	(0.8, 1.0]					0.323275	0.885324	PC3		0.0415233	0.416933	PC3		FLT3 inhibitor	0.155598	A375		FLT3 inhibitor	0.445602	A375
HA1E_7848	0.996778	0.982594	0.720058	0.977791	0.619399	(0.8, 1.0]					0.484342	0.30488	A375		0.838942	0.541311	A375		Farnesyltransferase inhibitor	0.302564	A375		Farnesyltransferase inhibitor	0.646296	A375
HCC515_208	0.992502	0.991701	0.671697	0.989835	0.603709	(0.8, 1.0]					0.542676	0.521127	HA1E		0.663941	0.224611	HA1E		Fatty acid synthase inhibitor	-0.0586773	A375		Fatty acid synthase inhibitor	0.292003	A375
PHH_3473	0.996114	0.973482	0.653999	0.966316	0.525304	(0.8, 1.0]					0.547846	0.820608	MCF7		0.544352	0.928796	MCF7		G protein-coupled receptor agonist	0.0213886	A375		G protein-coupled receptor agonist	0.219157	A375
SNU407_144	0.996683	0.985134	0.818885	0.979634	0.740328	(0.8, 1.0]					0.658757	0.085696	PC3		0.625652	0.548832	PC3		GABA receptor agonist	0.0290867	A375		GABA receptor agonist	0.0330045	A375
XC.P910_7081	0.996446	0.991198	0.670473	0.986692	0.511966	(0.8, 1.0]					0.104427	0.760546	HA1E		0.517353	0.143466	HA1E		GABA receptor antagonist	0.161201	A375		GABA receptor antagonist	0.677512	A375
NPC_5138	0.997615	0.971588	0.708246	0.960532	0.561543	(0.8, 1.0]					0.411161	0.700678	MCF7		0.512352	0.661228	MCF7		GABA receptor inverse agonist	-0.0216961	A375		GABA receptor inverse agonist	0.427514	A375
MELHO_7393	0.997634	0.988692	0.724305	0.98493	0.570015	(0.8, 1.0]					0.467352	0.547382	MCF7		0.550571	0.712193	MCF7		GABA receptor modulator	0.256469	A375		GABA receptor modulator	0.696269	A375
HA1E_7447	0.999542	0.991002	0.736707	0.989501	0.670992	(0.8, 1.0]					0.24356	0.427896	HA1E		0.612285	0.00276419	HA1E		GABA uptake inhibitor	0.222398	A375		GABA uptake inhibitor	0.716021	A375
HCC515_1484	0.988426	0.987155	0.693088	0.98192	0.558891	(0.8, 1.0]					0.601507	0.643971	MCF7		0.587986	0.844756	MCF7		Gastrin inhibitor	0.0207926	A375		Gastrin inhibitor	0.634043	A375
MCF7_7827	0.969924	0.961087	0.783557	0.954859	0.749036	(0.6, 0.8]					0.641285	0.352468	HA1E		0.666903	0.192799	HA1E		Glucagon receptor antagonist	0.275551	A375		Glucagon receptor antagonist	0.198285	A375
HA1E_7661	0.999463	0.986019	0.651925	0.983287	0.546749	(0.8, 1.0]					0.857936	0.420445	HT29		0.360014	0.6253	HT29		Glucocorticoid receptor agonist	0.167365	A375		Glucocorticoid receptor agonist	0.332213	A375
A549_3984	0.989438	0.989272	0.83464	0.98277	0.705947	(0.8, 1.0]					0.0858811	0.555074	MCF7		0.741359	0.764737	MCF7		Glucocorticoid receptor antagonist	-0.0130503	A375		Glucocorticoid receptor antagonist	0.2675	A375
NEU_4231	0.98001	0.958162	0.574641	0.954193	0.531285	(0.8, 1.0]					0.852763	0.504784	A375		0.25138	0.12461	A375		Glucosidase inhibitor	0.00728604	A375		Glucosidase inhibitor	0.569501	A375
OVTOKO_6958	0.99722	0.982018	0.751627	0.975498	0.618695	(0.8, 1.0]					0.608878	0.213074	HA1E		0.713687	0.350541	HA1E		Glucosylceramidase inhibitor	0.0634271	A375		Glucosylceramidase inhibitor	0.290777	A375
ASC_3039	0.994235	0.979235	0.767522	0.965486	0.577162	(0.8, 1.0]					0.225862	0.218947	HT29		0.281573	0.693569	HT29		Glutamate receptor agonist	0.267623	A375		Glutamate receptor agonist	0.538352	A375
A375_7292	0.999322	0.991778	0.704067	0.989043	0.635867	(0.8, 1.0]					0.575914	0.338828	HA1E		0.791621	0.298235	HA1E		Glutamate receptor antagonist	-0.0039698	A375		Glutamate receptor antagonist	0.219348	A375
VCAP_3530	0.995054	0.978945	0.882115	0.972215	0.84715	(0.8, 1.0]					0.28579	0.646905	MCF7		0.435487	0.813545	MCF7		Glycine transporter inhibitor	0.444041	A375		Glycine transporter inhibitor	0.407239	A375
WI38_1407	0.97475	0.871323	0.773522	0.839482	0.71294	(0.2, 0.4]					0.508164	0.645857	MCF7		0.511869	0.825857	MCF7		HDAC inhibitor	0.342142	A375		HDAC inhibitor	0.272684	A375
MCF7_1813	0.997248	0.993051	0.718363	0.990605	0.608695	(0.8, 1.0]					0.681361	0.495194	A375		0.68397	0.403504	A375		HIV protease inhibitor	0.168516	A375		HIV protease inhibitor	0.704151	A375
HUH7_1439	0.984504	0.96506	0.527327	0.953247	0.384184	(0.8, 1.0]					0.647925	0.636691	PC3		0.41586	0.537411	PC3		HMGCR inhibitor	0.411341	A375		HMGCR inhibitor	0.310363	A375
A549_1122	0.999278	0.974479	0.716764	0.963813	0.562595	(0.8, 1.0]					0.412402	0.766645	MCF7		0.44183	0.814259	MCF7		HSP inhibitor	0.615127	A375		HSP inhibitor	0.767799	A375
MELHO_6606	0.997063	0.981274	0.731295	0.977126	0.657831	(0.8, 1.0]					0.652771	0.864986	MCF7		0.702653	0.6872	MCF7		Hemozoin biocrystallization inhibitor	-0.0352308	A375		Hemozoin biocrystallization inhibitor	0.301927	A375
HT29_7822	0.996178	0.97535	0.769099	0.971757	0.713819	(0.8, 1.0]					0.630611	0.0770321	PC3		0.639116	0.538312	PC3		Hepatocyte growth factor receptor inhibitor	0.333946	A375		Hepatocyte growth factor receptor inhibitor	0.336581	A375
MNEU_583	0.99251	0.976011	0.536809	0.975361	0.540328	(0.8, 1.0]					0.179974	0.4835	PC3		0.108456	0.556945	PC3		Histamine receptor agonist	-0.00517597	A375		Histamine receptor agonist	0.219857	A375
MCF7_4342	0.981415	0.955494	0.827224	0.944202	0.785402	(0.6, 0.8]					0.294691	0.719389	PC3		0.0871883	0.39464	PC3		Histamine receptor antagonist	-0.011516	A375		Histamine receptor antagonist	0.280297	A375
VCAP_7922	0.997935	0.991554	0.769918	0.990131	0.72655	(0.8, 1.0]					0.410381	0.968568	HA1E		0.766704	0.137847	HA1E		Histone lysine demethylase inhibitor	0.156532	A375		Histone lysine demethylase inhibitor	0.424522	A375
MFE319_2504	0.922645	0.92603	0.626539	0.916197	0.543746	(0.8, 1.0]					0.262719	0.537039	HELA		0.354578	0.271198	HELA		Hydantoin antiepileptic	-0.0573232	A375		Hydantoin antiepileptic	0.357234	A375
MCF7_966	0.998357	0.990599	0.747343	0.986968	0.629051	(0.8, 1.0]					0.089578	0.555796	MCF7		0.735198	0.781085	MCF7		IGF-1 inhibitor	0.376109	A375		IGF-1 inhibitor	0.580667	A375
GI1_5880	0.996691	0.988236	0.698536	0.985829	0.610697	(0.8, 1.0]					0.904309	0.69057	A375		0.684815	0.577164	A375		IKK inhibitor	0.284819	A375		IKK inhibitor	0.469028	A375
A549_3298	0.99609	0.980448	0.70985	0.975428	0.622892	(0.8, 1.0]					0.586017	0.706593	MCF7		0.44042	0.860293	MCF7		IMPase inhibitor	0.422674	A375		IMPase inhibitor	0.879945	A375
SKB_7507	0.999281	0.971875	0.823878	0.955792	0.705375	(0.8, 1.0]					0.321714	0.894582	PC3		0.0414153	0.416163	PC3		Immunosuppressant	-0.0575681	A375		Immunosuppressant	0.160924	A375
SKES1_7081	0.997205	0.970927	0.684835	0.967886	0.639041	(0.8, 1.0]					0.860083	0.374649	YAPC		0.542844	0.246722	YAPC		Insulin secretagogue	-0.039591	A375		Insulin secretagogue	0.311925	A375
NPC_6877	0.998401	0.984347	0.704692	0.9798	0.595872	(0.8, 1.0]					0.366642	0.541195	HELA		0.38567	0.290017	HELA		Integrin inhibitor	0.304001	A375		Integrin inhibitor	0.719226	A375
HEC108_4152	0.997738	0.987212	0.686545	0.980758	0.49525	(0.8, 1.0]					0.226882	0.339142	YAPC		0.443414	0.201224	YAPC		Interleukin inhibitor	0.0429216	A375		Interleukin inhibitor	0.330607	A375
A549_3847	0.973659	0.974701	0.83278	0.965627	0.763627	(0.8, 1.0]					0.478219	0.879225	MCF7		0.631779	0.884088	MCF7		Ionotropic glutamate receptor antagonist	0.263575	A375		Ionotropic glutamate receptor antagonist	0.820486	A375
MCF7_4099	0.963072	0.926876	0.624636	0.897764	0.493005	(0.6, 0.8]					0.18442	0.29377	HT29		0.422889	0.676516	HT29		Isocitrate dehydrogenase inhibitor	0.0240868	A375		Isocitrate dehydrogenase inhibitor	0.284288	A375
VCAP_4546	0.986741	0.943102	0.77368	0.911757	0.616497	(0.6, 0.8]					0.53296	0.84368	MCF7		0.564649	0.915795	MCF7		JAK inhibitor	0.0172179	A375		JAK inhibitor	0.281705	A375
MCF7_2125	0.998352	0.991046	0.742902	0.990944	0.728209	(0.8, 1.0]					0.507977	0.140458	A375		0.648967	0.365491	A375		JNK inhibitor	0.49924	A375		JNK inhibitor	0.583911	A375
HCC95_2504	0.99752	0.9663	0.763082	0.955871	0.675821	(0.8, 1.0]					0.512279	0.531077	MCF7		0.563465	0.685864	MCF7		KATP activator	0.0394274	A375		KATP activator	0.280925	A375
PC3_2299	0.99492	0.988145	0.793621	0.984651	0.730317	(0.8, 1.0]					0.389345	0.495127	PC3		0.402229	0.364665	PC3		Kelch-like ECH-associated protein ligand	0.404384	A375		Kelch-like ECH-associated protein ligand	0.841139	A375
A549_4369	0.999589	0.970262	0.837719	0.95937	0.770238	(0.8, 1.0]					0.540478	0.870394	MCF7		0.654318	0.999949	MCF7		Kinesin inhibitor	0.466927	A375		Kinesin inhibitor	0.827683	A375
HEC1A_4492	0.998294	0.977444	0.776209	0.969422	0.68023	(0.8, 1.0]					0.052622	0.381819	HA1E		0.424154	0.0152105	HA1E		Leucine rich repeat kinase inhibitor	0.100712	A375		Leucine rich repeat kinase inhibitor	0.0540954	A375
22RV1_3500	0.99832	0.976447	0.734791	0.968998	0.626512	(0.8, 1.0]					0.708725	0.624348	PC3		0.303697	0.342741	PC3		Leukotriene inhibitor	0.129005	A375		Leukotriene inhibitor	0.656227	A375
CJM_214	0.996827	0.982433	0.738704	0.97933	0.678866	(0.8, 1.0]					0.0529341	0.382265	HA1E		0.459838	0.0235767	HA1E		Leukotriene receptor antagonist	0.00802177	A375		Leukotriene receptor antagonist	0.232549	A375
22RV1_7364	0.99803	0.983266	0.77114	0.979564	0.710619	(0.8, 1.0]					0.626354	0.30177	HA1E		0.781934	0.262495	HA1E		Lipoxygenase inhibitor	-0.062951	A375		Lipoxygenase inhibitor	0.391407	A375
ASC_2556	0.999086	0.981712	0.847069	0.966146	0.700658	(0.8, 1.0]					0.818982	0.222564	HA1E		0.622576	0.084851	HA1E		Lysophospholipid receptor agonist	0.0563958	A375		Lysophospholipid receptor agonist	0.243397	A375
SHSY5Y_2231	0.98902	0.982077	0.508536	0.983141	0.518111	(0.8, 1.0]					0.497445	0.881362	MCF7		0.662775	0.868626	MCF7		MDM inhibitor	0.311785	A375		MDM inhibitor	0.708405	A375
MCF7_3060	0.966709	0.961924	0.647389	0.953699	0.570917	(0.8, 1.0]					0.472275	0.453219	PC3		0.512048	0.372783	PC3		MEK inhibitor	-0.0588473	A375		MEK inhibitor	0.358968	A375
HELA_2209	0.994137	0.988996	0.706468	0.989359	0.720082	(0.8, 1.0]					0.440936	0.611555	MCF7		0.469375	0.732228	MCF7		MTOR inhibitor	0.429175	A375		MTOR inhibitor	0.561413	A375
YAPC_2696	0.976105	0.965349	0.682921	0.958437	0.607286	(0.8, 1.0]					0.622451	0.0870252	PC3		0.607395	0.535586	PC3		Matrix metalloprotease inhibitor	-0.0183681	A375		Matrix metalloprotease inhibitor	0.699668	A375
SKB_2759	0.999471	0.943885	0.657532	0.934982	0.588943	(0.6, 0.8]					0.450767	0.694253	MCF7		0.531443	0.656329	MCF7		Melatonin receptor agonist	-0.0382255	A375		Melatonin receptor agonist	0.519052	A375
YH13_7643	0.998443	0.981118	0.736795	0.977987	0.690729	(0.8, 1.0]					0.233475	0.62738	HELA		0.0861197	0.60316	HELA		Metalloproteinase inhibitor	0.143696	A375		Metalloproteinase inhibitor	0.662313	A375
A549_3355	0.969595	0.965355	0.800408	0.959602	0.764293	(0.8, 1.0]					0.51286	0.489531	A375		0.797771	0.499463	A375		Microtubule inhibitor	0.0213417	A375		Microtubule inhibitor	0.31052	A375
22RV1_1449	0.998391	0.977495	0.685883	0.976397	0.666343	(0.8, 1.0]					0.421867	0.237101	PC3		0.476679	0.35306	PC3		Mineralocorticoid receptor antagonist	-0.0231926	A375		Mineralocorticoid receptor antagonist	0.231635	A375
BC3C_6958	0.997906	0.986986	0.869738	0.980968	0.809617	(0.8, 1.0]					0.357122	0.329924	YAPC		0.596129	0.34408	YAPC		Monoamine oxidase inhibitor	0.0515911	A375		Monoamine oxidase inhibitor	0.303467	A375
HT29_3812	0.995152	0.992839	0.729604	0.991054	0.650031	(0.8, 1.0]					0.189693	0.581647	PC3		0.272649	0.500391	PC3		NAMPT inhibitor	0.495224	A375		NAMPT inhibitor	0.664003	A375
A549_2081	0.994704	0.987348	0.724372	0.978338	0.555404	(0.8, 1.0]					0.19437	0.90264	MCF7		0.465396	0.977104	MCF7		NFKB pathway inhibitor	0.109953	A375		NFKB pathway inhibitor	0.465666	A375
HFL1_7495	0.999408	0.970441	0.690337	0.960827	0.576883	(0.8, 1.0]					0.43608	0.721963	MCF7		0.514245	0.624212	MCF7		Neprilysin inhibitor	0.0541037	A375		Neprilysin inhibitor	0.461753	A375
PC3_183	0.996926	0.976617	0.636868	0.969944	0.528277	(0.8, 1.0]					0.457306	0.0562409	HA1E		0.95158	0.39056	HA1E		Neuropeptide receptor antagonist	0.246205	A375		Neuropeptide receptor antagonist	0.975815	A375
HELA_466	0.993173	0.983729	0.661057	0.977065	0.562006	(0.8, 1.0]					0.0087652	0.538263	A375		0.804908	0.636283	A375		Nitric oxide synthase inhibitor	0.0462932	A375		Nitric oxide synthase inhibitor	0.303109	A375
PC3_7441	0.998857	0.993132	0.609896	0.992228	0.58648	(0.8, 1.0]					0.846827	0.576967	PC3		0.193339	0.298877	PC3		Norepinephrine reputake inhibitor	0.106197	A375		Norepinephrine reputake inhibitor	0.364893	A375
CJM_1342	0.997919	0.985212	0.840765	0.976583	0.735467	(0.8, 1.0]					0.524356	0.773397	MCF7		0.664425	0.810168	MCF7		Opioid receptor agonist	0.152642	A375		Opioid receptor agonist	0.442076	A375
K562_4165	0.993314	0.98098	0.512428	0.979883	0.54182	(0.8, 1.0]					0.421259	0.511651	PC3		0.484044	0.483565	PC3		Opioid receptor antagonist	0.0961124	A375		Opioid receptor antagonist	0.47203	A375
NCIH1573_4389	0.997689	0.98126	0.739344	0.975925	0.650491	(0.8, 1.0]					0.317529	0.558106	PC3		0.306831	0.436077	PC3		Orexin receptor antagonist	-0.0362354	A375		Orexin receptor antagonist	0.520505	A375
PC3_4733	0.999207	0.984091	0.759037	0.974977	0.542631	(0.8, 1.0]					0.44224	0.204568	HA1E		0.21797	0.519274	HA1E		P-glycoprotein inhibitor	0.16573	A375		P-glycoprotein inhibitor	0.517555	A375
HCC95_6664	0.998185	0.984448	0.839865	0.980459	0.787883	(0.8, 1.0]					0.547488	0.223079	A375		0.84738	0.509348	A375		P38 MAPK inhibitor	0.0822399	A375		P38 MAPK inhibitor	0.222022	A375
A549_4383	0.995876	0.976245	0.705749	0.968927	0.5873	(0.8, 1.0]					0.250698	0.301983	PC3		0.434999	0.13045	PC3		PARP inhibitor	0.0795357	A375		PARP inhibitor	0.624339	A375
MDAMB468_3500	0.997797	0.956159	0.631632	0.944365	0.495628	(0.8, 1.0]					0.0482966	0.378853	HA1E		0.424174	0.0152145	HA1E		PDGFR inhibitor	0.123406	A375		PDGFR inhibitor	0.333498	A375
PC3_3984	0.997441	0.994622	0.544591	0.993915	0.494512	(0.8, 1.0]					0.687112	0.310293	HA1E		0.664457	0.309669	HA1E		PI3K inhibitor	0.0375403	A375		PI3K inhibitor	0.469542	A375
SKB_7495	0.995548	0.977301	0.83755	0.971547	0.786851	(0.8, 1.0]					0.729691	0.882683	MCF7		0.765666	0.884789	MCF7		PLK inhibitor	0.191675	A375		PLK inhibitor	0.0993462	A375
HELA_6858	0.993868	0.988012	0.731049	0.985708	0.661625	(0.8, 1.0]					0.0850758	0.632497	MCF7		0.150614	0.821429	MCF7		PPAR receptor agonist	0.12384	A375		PPAR receptor agonist	0.357689	A375
HCC515_2184	0.98078	0.947991	0.640129	0.93147	0.485778	(0.8, 1.0]					0.503804	0.773286	MCF7		0.679973	0.821757	MCF7		Phosphodiesterase inhibitor	0.112982	A375		Phosphodiesterase inhibitor	0.409244	A375
HELA_2514	0.991771	0.987161	0.604344	0.984	0.504121	(0.8, 1.0]					0.505754	0.145674	A375		0.653021	0.383929	A375		Platelet aggregation inhibitor	-0.0060374	A375		Platelet aggregation inhibitor	0.250585	A375
OC316_7371	0.998457	0.979554	0.765975	0.977592	0.737545	(0.8, 1.0]					0.480237	0.410037	PC3		0.407034	0.387667	PC3		Potassium channel activator	0.0113893	A375		Potassium channel activator	0.224695	A375
PC3_6123	0.992819	0.990296	0.732031	0.985592	0.642787	(0.8, 1.0]					0.568526	0.60122	MCF7		0.484352	0.709148	MCF7		Potassium channel blocker	0.054802	A375		Potassium channel blocker	0.46564	A375
BC3C_2504	0.997622	0.978648	0.845825	0.962726	0.74449	(0.8, 1.0]					0.0545384	0.646705	MCF7		0.142446	0.799189	MCF7		Progesterone receptor agonist	0.0146763	A375		Progesterone receptor agonist	0.229095	A375
VCAP_2600	0.999514	0.983176	0.910364	0.927699	0.537214	(0.6, 0.8]					0.696748	0.801683	MCF7		0.652985	0.626848	MCF7		Progestogen hormone	0.00134015	A375		Progestogen hormone	0.159634	A375
A549_4898	0.98753	0.96508	0.829904	0.92496	0.54813	(0.6, 0.8]					0.298498	0.462449	PC3		0.443693	0.541812	PC3		Prostanoid receptor agonist	-0.00209182	A375		Prostanoid receptor agonist	0.508466	A375
NCIH2172_2979	0.998385	0.976731	0.696971	0.966422	0.537906	(0.8, 1.0]					0.519785	0.65052	MCF7		0.506453	0.90362	MCF7		Prostanoid receptor antagonist	0.00609559	A375		Prostanoid receptor antagonist	0.306247	A375
A375_3967	0.996205	0.969737	0.746245	0.969192	0.743938	(0.8, 1.0]					0.593916	0.00619759	HT29		0.227802	0.667816	HT29		Protein synthesis inhibitor	0.582213	A375		Protein synthesis inhibitor	0.24608	A375
HCC515_155	0.999608	0.987695	0.737468	0.983757	0.628923	(0.8, 1.0]					0.68369	0.70889	MCF7		0.573194	0.852671	MCF7		Purinergic receptor antagonist	0.178781	A375		Purinergic receptor antagonist	0.712466	A375
SKB_8077	0.999569	0.982784	0.699584	0.971878	0.443914	(0.8, 1.0]					0.523541	0.597823	MCF7		0.651949	0.645589	MCF7		RAF inhibitor	0.466562	A375		RAF inhibitor	0.528018	A375
PC3_1591	0.997411	0.979848	0.775315	0.971127	0.667322	(0.8, 1.0]					0.423916	0.623397	HELA		0.383727	0.36391	HELA		RET tyrosine kinase inhibitor	0.170084	A375		RET tyrosine kinase inhibitor	0.389842	A375
HEPG2_4765	0.982446	0.942792	0.714851	0.937686	0.684218	(0.6, 0.8]					0.835162	0.583416	PC3		0.210362	0.293552	PC3		RNA synthesis inhibitor	-0.0701332	A375		RNA synthesis inhibitor	0.319954	A375
A375_5766	0.999272	0.981321	0.747874	0.979468	0.721407	(0.8, 1.0]					0.728803	0.294872	HA1E		0.635857	0.104289	HA1E		Retinoid receptor agonist	0.0795618	A375		Retinoid receptor agonist	0.417655	A375
XC.500_3773	0.998798	0.978259	0.718252	0.973137	0.635178	(0.8, 1.0]					0.948635	0.429342	MCF7		0.885559	0.757642	MCF7		Retinoid receptor ligand	0.0805034	A375		Retinoid receptor ligand	0.844647	A375
MCF10A_1944	0.986153	0.979558	0.815526	0.97254	0.740719	(0.8, 1.0]					0.903558	0.688144	A375		0.681892	0.572365	A375		Rho associated kinase inhibitor	0.0907015	A375		Rho associated kinase inhibitor	0.352042	A375
VCAP_7006	0.996735	0.98487	0.711713	0.97921	0.61463	(0.8, 1.0]					0.555196	0.186209	A375		0.746927	0.354576	A375		Ribonucleotide reductase inhibitor	0.509839	A375		Ribonucleotide reductase inhibitor	0.703991	A375
HA1E_2780	0.997782	0.994391	0.72504	0.992739	0.623359	(0.8, 1.0]					0.814925	0.209021	HA1E		0.579954	0.0817624	HA1E		SERT inhibitor	0.0829692	A375		SERT inhibitor	0.625412	A375
NCIH1573_44	0.998121	0.986471	0.839388	0.974716	0.67714	(0.8, 1.0]					0.374921	0.489568	PC3		0.303512	0.366426	PC3		SIRT inhibitor	-0.00768688	A375		SIRT inhibitor	0.582892	A375
MCF7_654	0.99622	0.988375	0.74725	0.985235	0.666564	(0.8, 1.0]					0.711717	0.211851	HA1E		0.836932	0.243177	HA1E		Selective estrogen receptor modulator	0.292621	A375		Selective estrogen receptor modulator	0.202941	A375
HUES3_6624	0.991505	0.988849	0.749558	0.988651	0.75023	(0.8, 1.0]					0.191334	0.597947	PC3		0.249233	0.513422	PC3		Selective serotonin reuptake inhibitor	-0.0274998	A375		Selective serotonin reuptake inhibitor	0.359308	A375
GP2D_3866	0.998786	0.982164	0.677392	0.976852	0.568651	(0.8, 1.0]					0.396859	0.559539	PC3		0.337229	0.370892	PC3		Serotonin receptor agonist	0.0680323	A375		Serotonin receptor agonist	0.301516	A375
JURKAT_6996	0.992212	0.974962	0.746014	0.968207	0.657672	(0.8, 1.0]					0.792794	0.487644	YAPC		0.99737	0.567457	YAPC		Serotonin receptor antagonist	0.0122491	A375		Serotonin receptor antagonist	0.307014	A375
MCF7_2655	0.99457	0.986806	0.660142	0.984706	0.564789	(0.8, 1.0]					0.478897	0.143016	A375		0.678153	0.436104	A375		Serotonin reuptake inhibitor	0.0189694	A375		Serotonin reuptake inhibitor	0.362571	A375
MCF7_6858	0.986503	0.982464	0.715257	0.981817	0.698345	(0.8, 1.0]					0.805883	0.600664	PC3		0.210027	0.233536	PC3		Smoothened receptor antagonist	0.153864	A375		Smoothened receptor antagonist	0.665206	A375
MCF7_2066	0.993244	0.984561	0.822807	0.973741	0.666258	(0.8, 1.0]					0.524102	0.0315032	A375		0.586439	0.256518	A375		Sodium channel blocker	0.0448645	A375		Sodium channel blocker	0.318613	A375
OVTOKO_1578	0.998425	0.969676	0.701352	0.963505	0.628377	(0.8, 1.0]					0.550417	0.366549	YAPC		0.511603	0.226945	YAPC		Sodium/glucose cotransporter inhibitor	-0.0178912	A375		Sodium/glucose cotransporter inhibitor	0.460876	A375
A549_3977	0.96989	0.943478	0.641278	0.92823	0.545861	(0.8, 1.0]					0.453112	0.533819	HT29		0.0675466	0.674833	HT29		Sodium/potassium/chloride transporter inhibitor	-0.0460025	A375		Sodium/potassium/chloride transporter inhibitor	0.42186	A375
PC3_7491	0.998677	0.991115	0.595392	0.989847	0.532854	(0.8, 1.0]					0.491848	0.472259	PC3		0.463849	0.420911	PC3		Sphingosine kinase inhibitor	0.273165	A375		Sphingosine kinase inhibitor	0.550902	A375
NPC_4195	0.993563	0.968209	0.850577	0.949851	0.752963	(0.6, 0.8]					0.564718	0.560702	MCF7		0.650044	0.680129	MCF7		Sterol demethylase inhibitor	-0.00606591	A375		Sterol demethylase inhibitor	-0.0329608	A375
XC.R10_1103	0.988698	0.969411	0.772571	0.940217	0.458046	(0.8, 1.0]					0.626377	0.301846	HA1E		0.78144	0.260838	HA1E		T-type calcium channel blocker	-0.00867077	A375		T-type calcium channel blocker	0.216336	A375
JURKAT_3347	0.992284	0.983584	0.699785	0.968531	0.404798	(0.8, 1.0]					0.483794	0.303054	A375		0.831076	0.534805	A375		TGF beta receptor inhibitor	0.0568796	A375		TGF beta receptor inhibitor	0.380157	A375
VCAP_4444	0.999619	0.971216	0.823651	0.964886	0.785453	(0.8, 1.0]					0.803014	0.205987	HA1E		0.58507	0.0746495	HA1E		TRPV agonist	0.033959	A375		TRPV agonist	0.367037	A375
A375_1401	0.993476	0.986012	0.580626	0.983742	0.531163	(0.8, 1.0]					0.497129	0.328633	A375		0.727788	0.459295	A375		TRPV antagonist	0.152314	A375		TRPV antagonist	0.531575	A375
VCAP_2392	0.998418	0.994028	0.653371	0.992476	0.579272	(0.8, 1.0]					0.526315	0.538524	MCF7		0.577651	0.665266	MCF7		Tachykinin antagonist	-0.0423918	A375		Tachykinin antagonist	0.395082	A375
A375_2121	0.999352	0.988395	0.689563	0.987042	0.637892	(0.8, 1.0]					0.554612	0.819537	MCF7		0.548876	0.950274	MCF7		Telomerase inhibitor	0.107295	A375		Telomerase inhibitor	0.740324	A375
A204_7888	0.997143	0.990013	0.695984	0.980321	0.459478	(0.8, 1.0]					0.295431	0.935499	PC3		0.0382255	0.571728	PC3		Thiazide diuretic	0.21145	A375		Thiazide diuretic	0.404024	A375
SKB_4347	0.998456	0.97648	0.731437	0.968542	0.621805	(0.8, 1.0]					0.634925	0.87491	MCF7		0.702321	0.728707	MCF7		Thioredoxin inhibitor	0.136638	A375		Thioredoxin inhibitor	0.528443	A375
NL20_5860	0.999088	0.979714	0.93686	0.973146	0.917162	(0.6, 0.8]					0.694854	0.618012	PC3		0.316169	0.349395	PC3		Thromboxane receptor antagonist	0.253364	A375		Thromboxane receptor antagonist	0.50616	A375
A375_6629	0.99229	0.97785	0.693362	0.975514	0.656706	(0.8, 1.0]					0.459912	0.470154	HT29		0.372949	0.60821	HT29		Thromboxane synthase inhibitor	0.118619	A375		Thromboxane synthase inhibitor	0.491461	A375
HEC251_7189	0.997581	0.985949	0.809614	0.980427	0.717534	(0.8, 1.0]					0.470336	0.86638	MCF7		0.607506	0.903751	MCF7		Thymidylate synthase inhibitor	0.297128	A375		Thymidylate synthase inhibitor	0.698629	A375
A375_3770	0.990859	0.986487	0.744221	0.981066	0.606459	(0.8, 1.0]					0.285454	0.0663067	A375		0.432843	0.0768994	A375		Thyrotropin releasing hormone receptor agonist	0.0372998	A375		Thyrotropin releasing hormone receptor agonist	0.534173	A375
PC3_7352	0.99364	0.978359	0.735127	0.969811	0.599494	(0.8, 1.0]					0.843752	0.303656	HA1E		0.842664	0.342809	HA1E		Topoisomerase inhibitor	0.380069	A375		Topoisomerase inhibitor	0.374224	A375
VCAP_4277	0.997752	0.970246	0.603427	0.966691	0.547719	(0.8, 1.0]					0.870184	0.490589	A375		0.269181	0.0984968	A375		Tubulin inhibitor	0.173141	A375		Tubulin inhibitor	0.576879	A375
THP1_8166	0.993102	0.990102	0.61825	0.986428	0.479978	(0.8, 1.0]					0.693844	0.717243	MCF7		0.607294	0.802882	MCF7		Tumor necrosis factor release inhibitor	0.0132706	A375		Tumor necrosis factor release inhibitor	0.438307	A375
BEN_919	0.998397	0.984583	0.735189	0.979951	0.665522	(0.8, 1.0]					0.216876	0.52529	HELA		0.257634	0.430464	HELA		Tyrosinase inhibitor	-0.0390669	A375		Tyrosinase inhibitor	0.5392	A375
PC3_1179	0.991359	0.994625	0.725153	0.993541	0.657508	(0.8, 1.0]					0.431796	0.515925	PC3		0.495763	0.415263	PC3		Tyrosine kinase inhibitor	-0.101317	A375		Tyrosine kinase inhibitor	0.296005	A375
HFL1_7118	0.999451	0.974758	0.836508	0.962025	0.75379	(0.8, 1.0]					0.483564	0.599931	MCF7		0.44114	0.930403	MCF7		Tyrosine phosphatase inhibitor	0.0493192	A375		Tyrosine phosphatase inhibitor	0.493838	A375
HA1E_2804	0.996792	0.988016	0.703308	0.983922	0.57634	(0.8, 1.0]					0.422707	0.961849	HA1E		0.77174	0.104625	HA1E		Ubiquitin specific protease inhibitor	0.768583	A375		Ubiquitin specific protease inhibitor	0.602113	A375
U251MG_4492	0.994867	0.974093	0.709366	0.963568	0.552608	(0.8, 1.0]					0.582984	0.867117	MCF7		0.546961	0.950484	MCF7		Uricosuric blocker	-0.031178	A375		Uricosuric blocker	0.096951	A375
MCF10A_309	0.987166	0.941132	0.6657	0.926517	0.581377	(0.6, 0.8]					0.707667	0.318888	HA1E		0.676338	0.29604	HA1E		VEGFR inhibitor	0.141514	A375		VEGFR inhibitor	0.455986	A375
A549_6947	0.996535	0.97189	0.750096	0.968205	0.709865	(0.8, 1.0]					0.328762	0.516005	PC3		0.382673	0.470778	PC3		Vasopressin receptor antagonist	0.104676	A375		Vasopressin receptor antagonist	0.326432	A375
VCAP_6009	0.996936	0.988781	0.797443	0.975337	0.472994	(0.8, 1.0]					0.655716	0.165737	PC3		0.956195	0.627893	PC3		Vesicular monoamine transporter inhibitor	0.0198447	A375		Vesicular monoamine transporter inhibitor	0.558033	A375
PC3_1289	0.999062	0.992522	0.779007	0.988411	0.61105	(0.8, 1.0]					0.830562	0.592043	PC3		0.210498	0.291351	PC3		Vitamin D receptor agonist	0.107784	A375		Vitamin D receptor agonist	0.788262	A375
A549_4707	0.997488	0.979594	0.75095	0.977861	0.725425	(0.8, 1.0]					0.373126	0.819471	MCF7		0.427011	0.771578	MCF7		Vitamin K antagonist	-0.0217254	A375		Vitamin K antagonist	0.280182	A375
SNU407_2350	0.998364	0.982926	0.782839	0.973684	0.651466	(0.8, 1.0]					0.0716459	0.472263	MCF7		0.370078	0.95732	MCF7		Voltage-gated sodium channel blocker	0.0180229	A375		Voltage-gated sodium channel blocker	0.408551	A375
HELA_5387	0.995378	0.961235	0.737936	0.950243	0.65206	(0.8, 1.0]					0.291669	0.0693857	A375		0.42882	0.0802051	A375		XIAP inhibitor	0.100246	A375		XIAP inhibitor	0.522249	A375
ASC_7295	0.998924	0.992157	0.794261	0.987681	0.66074	(0.8, 1.0]					0.691901	0.314673	HA1E		0.671204	0.311791	HA1E		Xanthine oxidase inhibitor	0.00529503	A375		Xanthine oxidase inhibitor	0.545923	A375
NPC_6793	0.998418	0.987228	0.7473	0.98228	0.61076	(0.8, 1.0]					0.321914	0.58382	PC3		0.306183	0.422815	PC3		11-beta-HSD1 inhibitor	0.0546313	HA1E		11-beta-HSD1 inhibitor	0.403366	HA1E
GI1_7644	0.996493	0.991761	0.800086	0.985733	0.619392	(0.8, 1.0]					0.603602	0.53357	HELA		0.352865	0.153724	HELA		5 alpha reductase inhibitor	0.102344	HA1E		5 alpha reductase inhibitor	0.619709	HA1E
VCAP_5110	0.998471	0.987651	0.786273	0.986017	0.751263	(0.8, 1.0]					0.454261	0.0580113	HA1E		0.950064	0.390539	HA1E		ABC transporter expression enhancer	0.169093	HA1E		ABC transporter expression enhancer	0.495435	HA1E
MCF10A_6624	0.994757	0.990455	0.530997	0.990276	0.501281	(0.8, 1.0]					0.68356	0.596624	PC3		0.299591	0.375542	PC3		ACAT inhibitor	0.0410023	HA1E		ACAT inhibitor	0.604679	HA1E
PC3_2184	0.970746	0.947093	0.594184	0.93882	0.507099	(0.8, 1.0]					0.478069	0.780204	MCF7		0.67207	0.783927	MCF7		AMPK activator	0.284478	HA1E		AMPK activator	0.785128	HA1E
HELA_5736	0.95946	0.912105	0.723742	0.869833	0.562844	(0.6, 0.8]					0.140858	0.519703	PC3		0.0745821	0.315492	PC3		ATP channel activator	0.0874398	HA1E		ATP channel activator	0.800567	HA1E
NPC_2558	0.99918	0.983741	0.860773	0.973493	0.756621	(0.8, 1.0]					0.550983	0.366826	YAPC		0.511642	0.226944	YAPC		ATP channel blocker	-0.069201	HA1E		ATP channel blocker	0.574474	HA1E
MELHO_7085	0.998509	0.985037	0.818217	0.979204	0.734498	(0.8, 1.0]					0.50421	0.50435	A375		0.46773	0.50736	A375		ATPase inhibitor	0.074821	HA1E		ATPase inhibitor	0.529476	HA1E
T47D_1527	0.997436	0.986872	0.707972	0.970366	0.392855	(0.8, 1.0]					0.947015	0.590111	HT29		0.0460969	0.631724	HT29		Abl kinase inhibitor	0.0431731	HA1E		Abl kinase inhibitor	0.239762	HA1E
MCF10A_3290	0.99261	0.992523	0.802627	0.988511	0.654731	(0.8, 1.0]					0.1553	0.661003	PC3		0.628648	0.588409	PC3		Acetylcholine receptor agonist	0.0178215	HA1E		Acetylcholine receptor agonist	0.506744	HA1E
U2OS_1886	0.994572	0.961629	0.920641	0.767225	0.298502	(0.4, 0.6]					0.498945	0.243035	A375		0.809895	0.397751	A375		Acetylcholine receptor antagonist	0.083386	HA1E		Acetylcholine receptor antagonist	0.363282	HA1E
HA1E_1378	0.999592	0.989164	0.673613	0.985432	0.551824	(0.8, 1.0]					0.367386	0.349135	PC3		0.367712	0.370756	PC3		Acetylcholinesterase inhibitor	0.246845	HA1E		Acetylcholinesterase inhibitor	0.572256	HA1E
A375_6059	0.99636	0.986887	0.738666	0.983271	0.65548	(0.8, 1.0]					0.331591	0.19993	HT29		0.521177	0.578169	HT29		Adenosine kinase inhibitor	-0.0989503	HA1E		Adenosine kinase inhibitor	-0.0432324	HA1E
A204_2467	0.997256	0.993633	0.730509	0.991139	0.590884	(0.8, 1.0]					0.755396	0.324163	HA1E		0.713687	0.180347	HA1E		Adenosine receptor agonist	0.0708555	HA1E		Adenosine receptor agonist	0.374623	HA1E
MDAMB468_5851	0.997792	0.991633	0.776066	0.989302	0.720069	(0.8, 1.0]					0.441279	0.49399	HA1E		0.774096	0.247563	HA1E		Adenosine receptor antagonist	-0.00837268	HA1E		Adenosine receptor antagonist	0.184185	HA1E
MCF7_6243	0.999436	0.988245	0.922743	0.97983	0.869138	(0.8, 1.0]					0.438012	0.373875	A375		0.673203	0.484524	A375		Adenosine reuptake inhibitor	0.253582	HA1E		Adenosine reuptake inhibitor	0.470782	HA1E
HELA_2599	0.991712	0.9897	0.666302	0.989305	0.637027	(0.8, 1.0]					0.236897	0.526138	HELA		0.259591	0.425498	HELA		Adenylyl cyclase activator	0.46552	HA1E		Adenylyl cyclase activator	0.761808	HA1E
MELHO_523	0.998585	0.974728	0.822276	0.970549	0.789307	(0.8, 1.0]					0.924193	0.328083	PC3		0.607561	0.42392	PC3		Adrenergic inhibitor	0.123648	HA1E		Adrenergic inhibitor	0.509107	HA1E
MCF7_4500	0.999516	0.97789	0.729719	0.97085	0.649028	(0.8, 1.0]					0.519798	0.502896	HT29		0.410741	0.621718	HT29		Adrenergic receptor agonist	0.00299304	HA1E		Adrenergic receptor agonist	0.148629	HA1E
PC3_1939	0.990189	0.988126	0.808392	0.977628	0.58708	(0.8, 1.0]					0.406289	0.913254	HA1E		0.785471	0.10058	HA1E		Adrenergic receptor antagonist	0.103066	HA1E		Adrenergic receptor antagonist	0.513782	HA1E
PC3_5757	0.998661	0.991383	0.72724	0.98954	0.66443	(0.8, 1.0]					0.306162	0.932326	PC3		0.0313273	0.491804	PC3		Akt inhibitor	0.0408373	HA1E		Akt inhibitor	0.244733	HA1E
PC3_5879	0.975364	0.976898	0.690713	0.970854	0.595159	(0.8, 1.0]					0.405293	0.179397	PC3		0.549083	0.395127	PC3		Aldose reductase inhibitor	0.0900973	HA1E		Aldose reductase inhibitor	0.234038	HA1E
MCF7_1247	0.998523	0.988926	0.644846	0.98617	0.553413	(0.8, 1.0]					0.45893	0.0565388	HA1E		0.967307	0.389861	HA1E		Androgen receptor agonist	0.186056	HA1E		Androgen receptor agonist	0.0353482	HA1E
PC3_4344	0.999111	0.989483	0.780273	0.981262	0.589908	(0.8, 1.0]					0.671246	0.466162	A375		0.863027	0.580983	A375		Androgen receptor antagonist	0.116925	HA1E		Androgen receptor antagonist	0.432502	HA1E
IGR37_2979	0.997334	0.985619	0.81026	0.975219	0.624504	(0.8, 1.0]					0.362307	0.84312	MCF7		0.38711	0.794033	MCF7		Androgen receptor modulator	-0.0821117	HA1E		Androgen receptor modulator	0.563207	HA1E
U251MG_7081	0.996269	0.988244	0.64824	0.985081	0.57758	(0.8, 1.0]					0.391295	0.745962	MCF7		0.405263	0.904119	MCF7		Angiogenesis inhibitor	0.00316308	HA1E		Angiogenesis inhibitor	0.287882	HA1E
A549_7370	0.99914	0.977797	0.794521	0.967891	0.685651	(0.8, 1.0]					0.545376	0.493519	YAPC		0.416986	0.429733	YAPC		Angiotensin antagonist	0.00614705	HA1E		Angiotensin antagonist	0.446893	HA1E
A549_3773	0.998044	0.993073	0.835816	0.988125	0.696835	(0.8, 1.0]					0.704112	0.498362	A375		0.681384	0.570931	A375		Angiotensin converting enzyme inhibitor	0.0478376	HA1E		Angiotensin converting enzyme inhibitor	0.537753	HA1E
HA1E_4934	0.999669	0.991828	0.76626	0.990759	0.711506	(0.8, 1.0]					0.836434	0.203016	HA1E		0.607026	0.111392	HA1E		Angiotensin receptor antagonist	0.0211034	HA1E		Angiotensin receptor antagonist	0.630677	HA1E
XC.P922_583	0.996714	0.99116	0.646412	0.984696	0.536089	(0.8, 1.0]					0.0556583	0.383989	HA1E		0.461055	0.0241267	HA1E		Anti-cancer agent	0.193431	HA1E		Anti-cancer agent	0.284733	HA1E
VCAP_7059	0.988134	0.980517	0.786061	0.976912	0.735425	(0.8, 1.0]					0.458419	0.0549523	HA1E		0.966734	0.389932	HA1E		Anti-thyroid agent	-0.0395285	HA1E		Anti-thyroid agent	0.112079	HA1E
VCAP_3256	0.967311	0.971825	0.784517	0.948973	0.567731	(0.8, 1.0]					0.484628	0.861905	MCF7		0.641372	0.881269	MCF7		Antioxidant	-0.0524517	HA1E		Antioxidant	0.0799611	HA1E
PC3_3748	0.996178	0.987551	0.622705	0.987592	0.562148	(0.8, 1.0]					0.113321	0.746044	HA1E		0.503394	0.127038	HA1E		Antiviral	-0.00777475	HA1E		Antiviral	0.0592165	HA1E
PC3_157	0.98987	0.963467	0.871764	0.946501	0.830092	(0.6, 0.8]					0.679612	0.795467	MCF7		0.680107	0.638858	MCF7		Apoptosis stimulant	0.0739158	HA1E		Apoptosis stimulant	0.72611	HA1E
BEN_6181	0.998312	0.977673	0.709013	0.965125	0.498693	(0.8, 1.0]					0.433163	0.31648	A375		0.810468	0.56284	A375		Aromatase inhibitor	0.00101134	HA1E		Aromatase inhibitor	0.4746	HA1E
BEN_1592	0.998219	0.988262	0.819649	0.983006	0.724847	(0.8, 1.0]					0.387027	0.372195	PC3		0.43003	0.355608	PC3		Aryl hydrocarbon receptor agonist	-0.00436309	HA1E		Aryl hydrocarbon receptor agonist	0.0493471	HA1E
MDAMB231_1634	0.988852	0.978344	0.756572	0.972206	0.694486	(0.8, 1.0]					0.644484	0.883489	MCF7		0.70698	0.728212	MCF7		Aurora kinase inhibitor	0.0925369	HA1E		Aurora kinase inhibitor	0.284032	HA1E
A549_7120	0.996026	0.980381	0.785834	0.970684	0.658173	(0.8, 1.0]					0.240949	0.71836	PC3		0.150144	0.47014	PC3		BCL inhibitor	-0.100682	HA1E		BCL inhibitor	0.315328	HA1E
MCF10A_259	0.971806	0.95204	0.73237	0.932509	0.606609	(0.8, 1.0]					0.226468	0.339112	YAPC		0.443532	0.201377	YAPC		BTK inhibitor	0.192912	HA1E		BTK inhibitor	0.265064	HA1E
VCAP_3031	0.999677	0.981638	0.677974	0.978842	0.62387	(0.8, 1.0]					0.452932	0.701815	MCF7		0.500231	0.648292	MCF7		Bacterial 50S ribosomal subunit inhibitor	-0.00177964	HA1E		Bacterial 50S ribosomal subunit inhibitor	0.0934148	HA1E
MCF7_5065	0.997869	0.983106	0.669955	0.982813	0.664108	(0.8, 1.0]					0.441983	0.609937	MCF7		0.469825	0.732209	MCF7		Benzodiazepine receptor agonist	0.00203047	HA1E		Benzodiazepine receptor agonist	0.114699	HA1E
PC3_7014	0.998691	0.987766	0.825043	0.985747	0.79714	(0.8, 1.0]					0.317179	0.726184	PC3		0.139039	0.382504	PC3		Benzodiazepine receptor antagonist	0.202174	HA1E		Benzodiazepine receptor antagonist	0.691221	HA1E
A549_6245	0.998887	0.966634	0.803073	0.956748	0.739382	(0.8, 1.0]					0.465336	0.878905	MCF7		0.609001	0.894049	MCF7		Beta amyloid inhibitor	0.094949	HA1E		Beta amyloid inhibitor	0.326702	HA1E
MCF7_2600	0.998074	0.98801	0.673984	0.981874	0.436023	(0.8, 1.0]					0.294591	0.355022	PC3		0.115512	0.224269	PC3		C-Met inhibitor	0.0198759	HA1E		C-Met inhibitor	0.769074	HA1E
SNU407_6992	0.99813	0.966225	0.710913	0.959684	0.640962	(0.8, 1.0]					0.185889	0.474279	PC3		0.082285	0.558836	PC3		CAMP stimulant	0.120426	HA1E		CAMP stimulant	0.440263	HA1E
NCIH2172_7643	0.998172	0.983439	0.843834	0.964438	0.638954	(0.8, 1.0]					0.725871	0.436287	YAPC		0.777685	0.596055	YAPC		CCK receptor antagonist	0.0642616	HA1E		CCK receptor antagonist	0.497885	HA1E
A375_6468	0.999343	0.987436	0.78895	0.982997	0.72053	(0.8, 1.0]					0.20752	0.800127	PC3		0.18134	0.734298	PC3		CDK inhibitor	0.247775	HA1E		CDK inhibitor	0.649074	HA1E
A549_2842	0.994605	0.988371	0.803019	0.980225	0.62806	(0.8, 1.0]					0.419922	0.566586	HELA		0.385276	0.229564	HELA		Calcineurin inhibitor	0.192093	HA1E		Calcineurin inhibitor	0.6215	HA1E
NCIH2110_320	0.985756	0.982677	0.860254	0.980304	0.836366	(0.8, 1.0]					0.644633	0.470559	A375		0.764038	0.473799	A375		Calcitonin antagonist	-0.122178	HA1E		Calcitonin antagonist	0.113373	HA1E
A549_5083	0.997497	0.977612	0.789517	0.969201	0.696853	(0.8, 1.0]					0.314452	0.552967	PC3		0.315324	0.429475	PC3		Calcium channel activator	-0.0487968	HA1E		Calcium channel activator	0.490421	HA1E
SKB_7248	0.997313	0.927424	0.757665	0.867187	0.446609	(0.6, 0.8]					0.380299	0.460083	PC3		0.417417	0.458891	PC3		Calcium channel blocker	0.118282	HA1E		Calcium channel blocker	0.58004	HA1E
NPC_7125	0.998669	0.952044	0.841236	0.942266	0.812578	(0.6, 0.8]					0.883817	0.681101	A375		0.733093	0.569838	A375		Calcium/calmodulin dependent protein kinase inhibitor	0.112869	HA1E		Calcium/calmodulin dependent protein kinase inhibitor	0.298102	HA1E
HA1E_7393	0.999376	0.993192	0.780037	0.989797	0.657549	(0.8, 1.0]					0.331879	0.926049	PC3		0.0313745	0.491718	PC3		Calmodulin antagonist	0.105717	HA1E		Calmodulin antagonist	0.296911	HA1E
A549_7061	0.999346	0.980737	0.82245	0.95727	0.551388	(0.8, 1.0]					0.68752	0.707267	MCF7		0.614695	0.811776	MCF7		Cannabinoid receptor agonist	0.126614	HA1E		Cannabinoid receptor agonist	0.759589	HA1E
ASC_5845	0.993722	0.988101	0.710603	0.986618	0.670606	(0.8, 1.0]					0.825627	0.211594	HA1E		0.594017	0.0720617	HA1E		Cannabinoid receptor antagonist	0.0822035	HA1E		Cannabinoid receptor antagonist	0.648825	HA1E
JURKAT_3354	0.994527	0.98423	0.691618	0.981591	0.620899	(0.8, 1.0]					0.504248	0.137425	A375		0.666283	0.380078	A375		Cannabinoid receptor inverse agonist	0.519762	HA1E		Cannabinoid receptor inverse agonist	0.848676	HA1E
T47D_7644	0.998267	0.963743	0.790528	0.954906	0.732932	(0.8, 1.0]					0.711147	0.212291	HA1E		0.868474	0.225848	HA1E		Carbonic anhydrase inhibitor	0.0545314	HA1E		Carbonic anhydrase inhibitor	0.394516	HA1E
HEPG2_7859	0.997732	0.97182	0.688806	0.966138	0.61536	(0.8, 1.0]					0.609813	0.45246	A375		0.761161	0.524843	A375		Caspase activator	0.0980068	HA1E		Caspase activator	0.547434	HA1E
MCF7_2842	0.995942	0.9894	0.630515	0.97883	0.304566	(0.8, 1.0]					0.813486	0.215538	HA1E		0.604699	0.0733942	HA1E		Caspase inhibitor	0.0231863	HA1E		Caspase inhibitor	0.38533	HA1E
ASC_1648	0.99757	0.99067	0.722285	0.99006	0.67641	(0.8, 1.0]					0.644275	0.325196	HA1E		0.706965	0.260593	HA1E		Cathepsin inhibitor	-0.0200826	HA1E		Cathepsin inhibitor	0.362753	HA1E
A549_7763	0.996265	0.983758	0.663731	0.98379	0.66196	(0.8, 1.0]					0.28061	0.612306	A375		0.700449	0.425643	A375		Chelating agent	0.0182018	HA1E		Chelating agent	0.409388	HA1E
A204_466	0.998196	0.979182	0.769725	0.970995	0.630908	(0.8, 1.0]					0.120179	0.332259	HT29		0.170819	0.595138	HT29		Chloride channel antagonist	0.349276	HA1E		Chloride channel antagonist	0.398879	HA1E
A549_466	0.997177	0.990448	0.862983	0.974852	0.581934	(0.8, 1.0]					0.805465	0.202102	HA1E		0.607423	0.0991107	HA1E		Cholesterol inhibitor	0.0594317	HA1E		Cholesterol inhibitor	0.114338	HA1E
RCC10RGB_7643	0.998562	0.989321	0.612037	0.987835	0.567166	(0.8, 1.0]					0.191753	0.344157	YAPC		0.522352	0.278255	YAPC		Cholesteryl ester transfer protein inhibitor	-0.0489143	HA1E		Cholesteryl ester transfer protein inhibitor	0.0290671	HA1E
NCIH2110_6384	0.997479	0.981923	0.579366	0.981106	0.554221	(0.8, 1.0]					0.841555	0.320968	HA1E		0.847767	0.325523	HA1E		Cholinergic receptor agonist	0.0566827	HA1E		Cholinergic receptor agonist	0.246806	HA1E
ASC_1867	0.998271	0.978758	0.771604	0.975256	0.718715	(0.8, 1.0]					0.124296	0.404642	YAPC		0.190027	0.390688	YAPC		Coagulation factor inhibitor	0.0297226	HA1E		Coagulation factor inhibitor	0.100425	HA1E
HCC515_1209	0.988639	0.980683	0.698586	0.97294	0.602399	(0.8, 1.0]					0.464285	0.579093	A375		0.71221	0.525457	A375		Cyclooxygenase inhibitor	0.0887726	HA1E		Cyclooxygenase inhibitor	0.518156	HA1E
A549_1209	0.98736	0.977808	0.589973	0.969381	0.474641	(0.8, 1.0]					0.449886	0.268967	A375		0.782554	0.41027	A375		Cytochrome P450 inhibitor	0.111357	HA1E		Cytochrome P450 inhibitor	0.349594	HA1E
VCAP_1236	0.997016	0.98714	0.837434	0.984179	0.796115	(0.8, 1.0]					0.696509	0.450786	PC3		0.921944	0.454565	PC3		DNA alkylating agent	-0.0219371	HA1E		DNA alkylating agent	0.142758	HA1E
HEC151_7371	0.999481	0.968231	0.717892	0.964418	0.677641	(0.8, 1.0]					0.32433	0.561399	PC3		0.353183	0.448463	PC3		DNA dependent protein kinase inhibitor	-0.0660688	HA1E		DNA dependent protein kinase inhibitor	0.460167	HA1E
PC3_5962	0.995793	0.994547	0.506478	0.993426	0.416581	(0.8, 1.0]					0.377651	0.183584	PC3		0.565675	0.394314	PC3		DNA inhibitor	0.113713	HA1E		DNA inhibitor	-0.0144376	HA1E
VCAP_4633	0.989433	0.970335	0.685178	0.964415	0.61431	(0.8, 1.0]					0.399932	0.260083	A375		0.805959	0.374647	A375		DNA methyltransferase inhibitor	0.305548	HA1E		DNA methyltransferase inhibitor	0.386515	HA1E
IGR37_2467	0.998283	0.969254	0.810894	0.959602	0.742118	(0.8, 1.0]					0.825038	0.605729	PC3		0.154453	0.265613	PC3		DYRK inhibitor	0.100202	HA1E		DYRK inhibitor	0.256119	HA1E
BC3C_4507	0.998006	0.969372	0.880001	0.949263	0.795548	(0.6, 0.8]					0.40238	0.544792	HA1E		0.473749	0.219546	HA1E		Dihydroorotate dehydrogenase inhibitor	0.130813	HA1E		Dihydroorotate dehydrogenase inhibitor	0.19453	HA1E
HT29_2822	0.977759	0.95352	0.833685	0.792605	0.131027	(0.6, 0.8]					0.192916	0.904	MCF7		0.46193	0.987808	MCF7		Dipeptidyl peptidase inhibitor	-0.00969477	HA1E		Dipeptidyl peptidase inhibitor	0.359644	HA1E
MCF7_4878	0.997084	0.991144	0.687444	0.98767	0.54096	(0.8, 1.0]					0.490526	0.271757	A375		0.752996	0.432163	A375		Dopamine receptor agonist	0.0406194	HA1E		Dopamine receptor agonist	0.417036	HA1E
A204_2466	0.997268	0.9869	0.483425	0.984081	0.383111	(0.8, 1.0]					0.360607	0.0637359	HT29		0.312588	0.783955	HT29		Dopamine receptor antagonist	0.0822518	HA1E		Dopamine receptor antagonist	0.429218	HA1E
ZR751_583	0.999315	0.976294	0.62503	0.972717	0.560208	(0.8, 1.0]					0.64854	0.653178	PC3		0.291223	0.159463	PC3		Dopamine uptake inhibitor	0.0669066	HA1E		Dopamine uptake inhibitor	0.425119	HA1E
HT29_5816	0.995295	0.985459	0.645181	0.984945	0.630275	(0.8, 1.0]					0.243079	0.723042	PC3		0.141685	0.48671	PC3		EGFR inhibitor	0.188729	HA1E		EGFR inhibitor	0.440087	HA1E
MCF10A_2982	0.989902	0.94569	0.744027	0.930942	0.667788	(0.6, 0.8]					0.666083	0.507466	A375		0.799086	0.466275	A375		Endothelin receptor antagonist	0.02672	HA1E		Endothelin receptor antagonist	0.283951	HA1E
ASC_1094	0.997634	0.977394	0.738402	0.971336	0.652202	(0.8, 1.0]					0.319331	0.523477	PC3		0.370983	0.483796	PC3		Ephrin inhibitor	0.128309	HA1E		Ephrin inhibitor	0.170097	HA1E
THP1_7042	0.978405	0.943222	0.681027	0.922956	0.556835	(0.8, 1.0]					0.572356	0.875304	MCF7		0.604574	0.969608	MCF7		Estrogen receptor agonist	0.09736	HA1E		Estrogen receptor agonist	0.270911	HA1E
MCF7_2978	0.994106	0.986847	0.835018	0.970459	0.543154	(0.8, 1.0]					0.876968	0.484951	A375		0.250847	0.118103	A375		Estrogen receptor antagonist	0.249929	HA1E		Estrogen receptor antagonist	0.478512	HA1E
VCAP_220	0.998269	0.990765	0.754338	0.985477	0.572673	(0.8, 1.0]					0.732943	0.350288	HA1E		0.644435	0.208011	HA1E		FAAH inhibitor	-0.058062	HA1E		FAAH inhibitor	0.466712	HA1E
GI1_7449	0.997847	0.985099	0.812034	0.976382	0.669958	(0.8, 1.0]					0.301065	0.332966	MCF7		0.62547	0.673571	MCF7		FLT3 inhibitor	-0.00684794	HA1E		FLT3 inhibitor	0.303824	HA1E
PC3_6393	0.991922	0.979133	0.830617	0.971325	0.762079	(0.8, 1.0]					0.427509	0.769927	MCF7		0.449835	0.82264	MCF7		FXR agonist	-0.0943746	HA1E		FXR agonist	-0.0178424	HA1E
COV434_2823	0.998067	0.990484	0.682642	0.98886	0.600524	(0.8, 1.0]					0.580528	0.980599	MCF7		0.308774	0.860041	MCF7		Farnesyltransferase inhibitor	0.103556	HA1E		Farnesyltransferase inhibitor	0.517106	HA1E
THP1_7433	0.993362	0.990767	0.58177	0.990362	0.551815	(0.8, 1.0]					0.626905	0.35186	HA1E		0.670041	0.194679	HA1E		Fatty acid synthase inhibitor	-0.0162808	HA1E		Fatty acid synthase inhibitor	0.331629	HA1E
VCAP_4083	0.999675	0.954885	0.766589	0.942228	0.693619	(0.6, 0.8]					0.66914	0.224318	HA1E		0.75264	0.186342	HA1E		G protein-coupled receptor agonist	0.0462989	HA1E		G protein-coupled receptor agonist	0.219215	HA1E
NEU_7168	0.973003	0.943013	0.699534	0.932736	0.646774	(0.6, 0.8]					0.650642	0.784126	MCF7		0.815946	0.810071	MCF7		GABA receptor agonist	-0.00122269	HA1E		GABA receptor agonist	0.20447	HA1E
THP1_2842	0.985804	0.985377	0.702102	0.961717	0.450563	(0.8, 1.0]					0.48751	0.51451	HT29		0.395668	0.611178	HT29		GABA receptor antagonist	0.0368183	HA1E		GABA receptor antagonist	0.577508	HA1E
PHH_3236	0.993657	0.962683	0.728307	0.961277	0.721103	(0.8, 1.0]					0.388184	0.57712	HT29		0.363567	0.567183	HT29		GABA receptor modulator	0.0961815	HA1E		GABA receptor modulator	0.58918	HA1E
PC3_2743	0.998853	0.992492	0.663175	0.992653	0.678665	(0.8, 1.0]					0.301056	0.363572	PC3		0.109735	0.219121	PC3		GABA uptake inhibitor	0.0954069	HA1E		GABA uptake inhibitor	0.5696	HA1E
XC.R10_7286	0.988839	0.982431	0.631821	0.981875	0.607515	(0.8, 1.0]					0.221707	0.378683	HELA		0.398578	0.186232	HELA		GAT inhibitor	0.0599364	HA1E		GAT inhibitor	0.804682	HA1E
NCIH1573_3866	0.997128	0.990162	0.668499	0.986989	0.561577	(0.8, 1.0]					0.199114	0.621921	MCF7		0.488918	0.787761	MCF7		GSK-3 inhibitor	0.223042	HA1E		GSK-3 inhibitor	0.365509	HA1E
OCILY3_3598	0.994477	0.976196	0.472684	0.970493	0.299085	(0.8, 1.0]					0.506015	0.519791	HA1E		0.547646	0.140671	HA1E		Gastrin inhibitor	-0.0128161	HA1E		Gastrin inhibitor	0.615621	HA1E
SKB_4908	0.999294	0.966558	0.679848	0.9423	0.422036	(0.8, 1.0]					0.678454	0.306602	HA1E		0.66248	0.294164	HA1E		Glucagon receptor antagonist	0.147956	HA1E		Glucagon receptor antagonist	0.30646	HA1E
MCF7_5114	0.996986	0.988781	0.761865	0.985038	0.668865	(0.8, 1.0]					0.439486	0.76765	MCF7		0.466269	0.793901	MCF7		Glucocorticoid receptor agonist	0.121879	HA1E		Glucocorticoid receptor agonist	0.467282	HA1E
OAW28_7643	0.999556	0.98723	0.775379	0.974972	0.49506	(0.8, 1.0]					0.699934	0.316872	HA1E		0.656464	0.304474	HA1E		Glucocorticoid receptor antagonist	-0.0183107	HA1E		Glucocorticoid receptor antagonist	0.369544	HA1E
HEPG2_7993	0.997352	0.980703	0.791282	0.976418	0.736606	(0.8, 1.0]					0.148418	0.237876	HT29		0.250471	0.747399	HT29		Glucosidase inhibitor	-0.0135596	HA1E		Glucosidase inhibitor	0.119028	HA1E
XC.L10_7081	0.996342	0.992131	0.62187	0.988075	0.390818	(0.8, 1.0]					0.21787	0.2223	HT29		0.327901	0.719302	HT29		Glucosylceramidase inhibitor	0.333525	HA1E		Glucosylceramidase inhibitor	0.856483	HA1E
XC.P914_2854	0.983148	0.971997	0.940651	0.772252	0.4137	(0.2, 0.4]					0.139353	0.321469	HT29		0.175981	0.59613	HT29		Glutamate receptor agonist	0.513438	HA1E		Glutamate receptor agonist	0.722246	HA1E
A549_3408	0.992886	0.994212	0.771598	0.993136	0.712759	(0.8, 1.0]					0.49797	0.606464	MCF7		0.956526	0.688508	MCF7		Glutamate receptor antagonist	0.152842	HA1E		Glutamate receptor antagonist	0.468383	HA1E
SNU407_5594	0.998561	0.960468	0.628866	0.949625	0.523204	(0.8, 1.0]					0.589737	0.300793	HELA		0.355228	0.187322	HELA		Glycine transporter inhibitor	0.256036	HA1E		Glycine transporter inhibitor	0.51283	HA1E
HELA_3748	0.991348	0.974585	0.718379	0.971603	0.674976	(0.8, 1.0]					0.46632	0.57587	MCF7		0.554085	0.710234	MCF7		Guanylyl cyclase activator	0.176593	HA1E		Guanylyl cyclase activator	0.571239	HA1E
PC3_8020	0.997089	0.99309	0.82689	0.988919	0.700342	(0.8, 1.0]					0.403052	0.294999	HT29		0.358461	0.748227	HT29		Guanylyl cyclase inhibitor	-0.203507	HA1E		Guanylyl cyclase inhibitor	0.510188	HA1E
MCF7_2072	0.998185	0.992846	0.821924	0.986349	0.622825	(0.8, 1.0]					0.643732	0.626014	PC3		0.463736	0.486923	PC3		HCN channel blocker	0.223178	HA1E		HCN channel blocker	0.645458	HA1E
HT29_443	0.999704	0.989148	0.69862	0.986845	0.612538	(0.8, 1.0]					0.653018	0.655646	PC3		0.437814	0.427836	PC3		HDAC inhibitor	0.279124	HA1E		HDAC inhibitor	0.250276	HA1E
PC3_4207	0.998117	0.988029	0.68417	0.983569	0.54808	(0.8, 1.0]					0.143237	0.518942	PC3		0.0752042	0.311614	PC3		HIV protease inhibitor	0.0101831	HA1E		HIV protease inhibitor	0.0500502	HA1E
HA1E_3275	0.989594	0.975225	0.590562	0.974931	0.576319	(0.8, 1.0]					0.512011	0.692843	MCF7		0.774951	0.678952	MCF7		HMGCR inhibitor	0.0228723	HA1E		HMGCR inhibitor	0.536016	HA1E
NPC_8143	0.998905	0.982775	0.702589	0.973585	0.491594	(0.8, 1.0]					0.462246	0.690613	MCF7		0.513633	0.660481	MCF7		HSP inhibitor	0.549383	HA1E		HSP inhibitor	0.543371	HA1E
HELA_5962	0.99051	0.987148	0.752288	0.982005	0.622139	(0.8, 1.0]					0.519415	0.651741	MCF7		0.500524	0.910911	MCF7		Hemozoin biocrystallization inhibitor	-0.0505348	HA1E		Hemozoin biocrystallization inhibitor	0.194374	HA1E
G401_583	0.999444	0.972927	0.637207	0.970726	0.615536	(0.8, 1.0]					0.297816	0.922963	PC3		0.0846804	0.499829	PC3		Histamine receptor agonist	0.0407754	HA1E		Histamine receptor agonist	0.471233	HA1E
MCF7_6648	0.994059	0.993752	0.685735	0.993569	0.675443	(0.8, 1.0]					0.82099	0.577363	PC3		0.212919	0.235003	PC3		Histamine receptor antagonist	-0.0289711	HA1E		Histamine receptor antagonist	0.2583	HA1E
ASC_1898	0.99909	0.989755	0.866163	0.980244	0.735593	(0.8, 1.0]					0.321893	0.243467	YAPC		0.242113	0.590135	YAPC		Histamine receptor modulator	0.0356269	HA1E		Histamine receptor modulator	0.551089	HA1E
VCAP_7811	0.99939	0.986982	0.831401	0.979639	0.710851	(0.8, 1.0]					0.428926	0.411052	PC3		0.494949	0.344123	PC3		Hydantoin antiepileptic	0.297753	HA1E		Hydantoin antiepileptic	0.692158	HA1E
HA1E_7792	0.996608	0.983884	0.736427	0.979207	0.644332	(0.8, 1.0]					0.292006	0.420349	A375		0.642171	0.463106	A375		IGF-1 inhibitor	0.087584	HA1E		IGF-1 inhibitor	0.48388	HA1E
PC3_6181	0.996258	0.993794	0.80448	0.991544	0.724971	(0.8, 1.0]					0.482448	0.597478	MCF7		0.651309	0.643776	MCF7		IMPase inhibitor	0.132934	HA1E		IMPase inhibitor	0.705883	HA1E
HEC265_1647	0.998973	0.986943	0.857903	0.982036	0.799159	(0.8, 1.0]					0.34096	0.560698	PC3		0.321285	0.482244	PC3		IP receptor activator	0.0392973	HA1E		IP receptor activator	0.16414	HA1E
NALM6_3500	0.995428	0.976467	0.761588	0.96388	0.600107	(0.8, 1.0]					0.262794	0.539845	HELA		0.353583	0.271467	HELA		Immunosuppressant	-0.0500652	HA1E		Immunosuppressant	0.371121	HA1E
HCC95_6181	0.997641	0.980284	0.727263	0.976061	0.647562	(0.8, 1.0]					0.0833279	0.634988	MCF7		0.154512	0.828483	MCF7		Insulin secretagogue	0.0170782	HA1E		Insulin secretagogue	0.486848	HA1E
PC3_6802	0.992088	0.98038	0.71746	0.975832	0.634297	(0.8, 1.0]					0.652093	0.389062	HA1E		0.86232	0.257164	HA1E		Integrin inhibitor	-0.00868225	HA1E		Integrin inhibitor	0.295635	HA1E
XC.P904_4492	0.995951	0.988014	0.765886	0.975082	0.398732	(0.8, 1.0]					0.614799	0.113409	PC3		0.609623	0.47878	PC3		Interleukin inhibitor	0.00573325	HA1E		Interleukin inhibitor	0.245275	HA1E
HFL1_5860	0.999301	0.976325	0.742261	0.970382	0.674137	(0.8, 1.0]					0.774494	0.748119	MCF7		0.878466	0.687348	MCF7		Ionotropic glutamate receptor antagonist	0.536253	HA1E		Ionotropic glutamate receptor antagonist	0.909261	HA1E
A375_2485	0.993881	0.990461	0.795304	0.980349	0.512176	(0.8, 1.0]					0.138542	0.318574	HT29		0.177574	0.587028	HT29		Isocitrate dehydrogenase inhibitor	-0.00944605	HA1E		Isocitrate dehydrogenase inhibitor	0.401949	HA1E
HELA_567	0.988891	0.978014	0.727514	0.956635	0.36769	(0.8, 1.0]					0.923641	0.328908	PC3		0.607439	0.426104	PC3		JAK inhibitor	0.00977766	HA1E		JAK inhibitor	0.0974922	HA1E
CJM_2984	0.997326	0.936056	0.738319	0.890404	0.507646	(0.6, 0.8]					0.541646	0.45107	HA1E		0.75612	0.246948	HA1E		JNK inhibitor	0.0108263	HA1E		JNK inhibitor	0.206014	HA1E
A204_1577	0.997596	0.980937	0.69323	0.977305	0.631549	(0.8, 1.0]					0.593954	0.00583986	HT29		0.22647	0.672074	HT29		KATP activator	0.0813196	HA1E		KATP activator	0.516079	HA1E
HEC251_2823	0.99799	0.976755	0.742772	0.970832	0.6617	(0.8, 1.0]					0.00385577	0.444956	MCF7		0.255095	0.910251	MCF7		Kelch-like ECH-associated protein ligand	0.390652	HA1E		Kelch-like ECH-associated protein ligand	0.709233	HA1E
A549_2299	0.998679	0.97151	0.760785	0.953298	0.622308	(0.8, 1.0]					0.594712	0.417684	A375		0.850537	0.409936	A375		Leucine rich repeat kinase inhibitor	0.186999	HA1E		Leucine rich repeat kinase inhibitor	0.247836	HA1E
A549_2218	0.999477	0.950271	0.775647	0.921979	0.615013	(0.6, 0.8]					0.677898	0.70379	MCF7		0.564834	0.812982	MCF7		Leukocyte elastase inhibitor	-0.140209	HA1E		Leukocyte elastase inhibitor	0.686048	HA1E
MCF7_5521	0.998341	0.994172	0.723282	0.993384	0.668349	(0.8, 1.0]					0.756812	0.547672	PC3		0.251033	0.353482	PC3		Leukotriene inhibitor	0.206339	HA1E		Leukotriene inhibitor	0.768915	HA1E
A375_8178	0.999074	0.990078	0.623633	0.987762	0.524712	(0.8, 1.0]					0.402453	0.529922	PC3		0.364113	0.424452	PC3		Leukotriene receptor antagonist	-0.00529929	HA1E		Leukotriene receptor antagonist	0.395157	HA1E
SNU407_3500	0.998653	0.96802	0.828322	0.941236	0.654744	(0.6, 0.8]					0.484537	0.30523	A375		0.839144	0.541182	A375		Lipoxygenase inhibitor	0.0743472	HA1E		Lipoxygenase inhibitor	0.42381	HA1E
SKB_5867	0.999155	0.967709	0.805421	0.945993	0.709342	(0.8, 1.0]					0.615518	0.398644	HT29		0.263846	0.644143	HT29		Lysophospholipid receptor agonist	0.0679044	HA1E		Lysophospholipid receptor agonist	0.394148	HA1E
22RV1_7394	0.999308	0.976748	0.709766	0.973151	0.655216	(0.8, 1.0]					0.589276	0.301183	HELA		0.355215	0.1874	HELA		MAP kinase inhibitor	0.049451	HA1E		MAP kinase inhibitor	0.235874	HA1E
HCC95_1578	0.996228	0.978254	0.663627	0.971655	0.532395	(0.8, 1.0]					0.416255	0.981497	HA1E		0.751283	0.131357	HA1E		MDM inhibitor	-0.0147304	HA1E		MDM inhibitor	0.180739	HA1E
A549_3054	0.996052	0.976181	0.63139	0.974281	0.589292	(0.8, 1.0]					0.193144	0.574648	PC3		0.307001	0.499806	PC3		MEK inhibitor	0.231377	HA1E		MEK inhibitor	0.748928	HA1E
XC.L10_2846	0.991949	0.963001	0.854986	0.90318	0.517156	(0.6, 0.8]					0.340383	0.714928	PC3		0.162582	0.346863	PC3		MTOR inhibitor	0.154159	HA1E		MTOR inhibitor	0.141803	HA1E
VCAP_757	0.992761	0.988334	0.866222	0.98041	0.767647	(0.8, 1.0]					0.477907	0.662756	MCF7		0.484507	0.880145	MCF7		Mediator release inhibitor	-0.0286787	HA1E		Mediator release inhibitor	-0.159692	HA1E
A549_2082	0.993761	0.985598	0.759003	0.978509	0.625989	(0.8, 1.0]					0.748087	0.266008	HA1E		0.824453	0.243264	HA1E		Melatonin receptor agonist	0.22582	HA1E		Melatonin receptor agonist	0.501306	HA1E
HEC251_6857	0.997639	0.990305	0.731328	0.986017	0.614408	(0.8, 1.0]					0.294775	0.4622	PC3		0.446367	0.538804	PC3		Membrane integrity inhibitor	0.0245097	HA1E		Membrane integrity inhibitor	0.0191755	HA1E
MCF7_8067	0.998759	0.991234	0.775697	0.988997	0.694375	(0.8, 1.0]					0.692607	0.405555	HA1E		0.685117	0.0563625	HA1E		Metalloproteinase inhibitor	-0.0554322	HA1E		Metalloproteinase inhibitor	0.264346	HA1E
MCF7_4199	0.998058	0.988837	0.665543	0.987483	0.587678	(0.8, 1.0]					0.51362	0.205717	A375		0.771018	0.381533	A375		Microtubule inhibitor	0.0426789	HA1E		Microtubule inhibitor	-0.0323371	HA1E
HT29_3072	0.992469	0.990667	0.687702	0.990057	0.651371	(0.8, 1.0]					0.336452	0.821455	MCF7		0.411851	0.767345	MCF7		Mineralocorticoid receptor antagonist	0.0335287	HA1E		Mineralocorticoid receptor antagonist	0.402126	HA1E
JURKAT_2846	0.99669	0.982094	0.728617	0.973236	0.570873	(0.8, 1.0]					0.437673	0.469639	PC3		0.381748	0.423904	PC3		Monoamine oxidase inhibitor	0.0414617	HA1E		Monoamine oxidase inhibitor	0.364647	HA1E
HCC515_163	0.999495	0.988321	0.746015	0.984034	0.62759	(0.8, 1.0]					0.494139	0.370151	A375		0.69505	0.461331	A375		NFKB pathway inhibitor	-0.0421976	HA1E		NFKB pathway inhibitor	0.155091	HA1E
SNU407_6288	0.998496	0.957781	0.673246	0.945647	0.555353	(0.8, 1.0]					0.315269	0.748393	PC3		0.138153	0.387476	PC3		NTPDase inhibitor	0.68089	HA1E		NTPDase inhibitor	0.972536	HA1E
MDAMB231_1583	0.989118	0.989262	0.747895	0.987491	0.696293	(0.8, 1.0]					0.534799	0.520974	HT29		0.426222	0.639741	HT29		Neprilysin inhibitor	-0.00846698	HA1E		Neprilysin inhibitor	-0.136341	HA1E
MCF7_2910	0.996374	0.985933	0.734112	0.98395	0.687269	(0.8, 1.0]					0.418596	0.105698	HT29		0.749062	0.636328	HT29		Neuropeptide receptor antagonist	0.156639	HA1E		Neuropeptide receptor antagonist	0.571538	HA1E
NPC_5994	0.995002	0.974631	0.791169	0.969938	0.74959	(0.8, 1.0]					0.322271	0.526419	PC3		0.332624	0.465194	PC3		Nitric oxide synthase inhibitor	-0.0157268	HA1E		Nitric oxide synthase inhibitor	0.154549	HA1E
A375_2208	0.998891	0.989001	0.673869	0.986308	0.562655	(0.8, 1.0]					0.829808	0.295211	HA1E		0.856833	0.344365	HA1E		Norepinephrine reputake inhibitor	0.233522	HA1E		Norepinephrine reputake inhibitor	0.398991	HA1E
YAPC_850	0.993859	0.9857	0.58035	0.98359	0.546312	(0.8, 1.0]					0.894719	0.702624	A375		0.721958	0.593906	A375		Opioid receptor agonist	0.103173	HA1E		Opioid receptor agonist	0.422037	HA1E
VCAP_6123	0.997149	0.990032	0.682512	0.98623	0.529762	(0.8, 1.0]					0.295917	0.139834	PC3		0.181134	0.53734	PC3		Opioid receptor antagonist	0.136657	HA1E		Opioid receptor antagonist	0.466169	HA1E
PC3_1667	0.99534	0.98674	0.647477	0.981117	0.439918	(0.8, 1.0]					0.162793	0.587158	PC3		0.279234	0.511885	PC3		Orexin receptor antagonist	0.0829712	HA1E		Orexin receptor antagonist	0.290063	HA1E
A549_2045	0.998622	0.982431	0.859906	0.974448	0.785049	(0.8, 1.0]					0.449403	0.694382	MCF7		0.522515	0.640904	MCF7		P38 MAPK inhibitor	0.118459	HA1E		P38 MAPK inhibitor	0.532504	HA1E
HA1E_6958	0.991775	0.98585	0.66033	0.983435	0.572719	(0.8, 1.0]					0.810246	0.183498	HA1E		0.595198	0.110714	HA1E		PARP inhibitor	0.0828629	HA1E		PARP inhibitor	0.478839	HA1E
HEPG2_2504	0.988144	0.964185	0.712193	0.950448	0.584276	(0.8, 1.0]					0.936281	0.433138	MCF7		0.885533	0.769245	MCF7		PDGFR inhibitor	0.0453167	HA1E		PDGFR inhibitor	0.26361	HA1E
A375_449	0.970393	0.955519	0.628177	0.949042	0.572611	(0.8, 1.0]					0.285452	0.0658969	A375		0.431363	0.0750043	A375		PI3K inhibitor	0.38554	HA1E		PI3K inhibitor	0.50186	HA1E
A375_2550	0.998885	0.991952	0.671451	0.989556	0.567521	(0.8, 1.0]					0.64606	0.891713	MCF7		0.70906	0.72868	MCF7		PKA inhibitor	0.0954912	HA1E		PKA inhibitor	0.60483	HA1E
IMR90_1515	0.999289	0.968257	0.75609	0.959291	0.672703	(0.8, 1.0]					0.0565691	0.384918	HA1E		0.45469	0.0216681	HA1E		PKC activator	0.122654	HA1E		PKC activator	0.353136	HA1E
XC.P901_2854	0.992582	0.970856	0.940078	0.789525	0.47528	(0.2, 0.4]					0.302201	0.922418	PC3		0.0786269	0.496226	PC3		PKC inhibitor	0.0856285	HA1E		PKC inhibitor	0.484083	HA1E
A549_554	0.998838	0.985246	0.847014	0.979788	0.783122	(0.8, 1.0]					0.118548	0.326505	HT29		0.194416	0.595406	HT29		PLK inhibitor	0.0882353	HA1E		PLK inhibitor	0.245136	HA1E
A549_2690	0.999326	0.947788	0.712355	0.93534	0.629606	(0.6, 0.8]					0.654887	0.663938	PC3		0.181584	0.537437	PC3		PPAR receptor agonist	0.130996	HA1E		PPAR receptor agonist	0.585234	HA1E
YAPC_514	0.992539	0.984919	0.773474	0.981439	0.69273	(0.8, 1.0]					0.227584	0.707672	PC3		0.190881	0.471794	PC3		PPAR receptor antagonist	0.0821341	HA1E		PPAR receptor antagonist	0.585192	HA1E
PC3_5791	0.999022	0.992167	0.853062	0.990024	0.817151	(0.8, 1.0]					0.740664	0.522847	PC3		0.216001	0.357837	PC3		Phosphodiesterase inhibitor	0.0458778	HA1E		Phosphodiesterase inhibitor	0.408044	HA1E
HCC515_1142	0.992808	0.989171	0.734062	0.983456	0.544753	(0.8, 1.0]					0.675595	0.320545	HA1E		0.683306	0.285166	HA1E		Phospholipase activator	-0.0224075	HA1E		Phospholipase activator	0.218739	HA1E
THP1_6992	0.978591	0.963663	0.746163	0.958342	0.715141	(0.8, 1.0]					0.692951	0.728234	MCF7		0.616504	0.815181	MCF7		Phospholipase inhibitor	-0.0480586	HA1E		Phospholipase inhibitor	0.439943	HA1E
A375_7859	0.998709	0.977508	0.791068	0.973673	0.750454	(0.8, 1.0]					0.455999	0.0568913	HA1E		0.968435	0.38983	HA1E		Platelet activating factor receptor antagonist	0.0930196	HA1E		Platelet activating factor receptor antagonist	0.622211	HA1E
PC3_4618	0.995446	0.986963	0.633047	0.984571	0.579215	(0.8, 1.0]					0.495462	0.484206	HT29		0.426629	0.573547	HT29		Platelet aggregation inhibitor	0.0322902	HA1E		Platelet aggregation inhibitor	0.452373	HA1E
HEC1A_919	0.99852	0.977023	0.717477	0.970669	0.630689	(0.8, 1.0]					0.901062	0.720429	A375		0.685884	0.552093	A375		Potassium channel activator	0.0785019	HA1E		Potassium channel activator	0.604195	HA1E
SNU407_2854	0.998381	0.953463	0.87491	0.8265	0.45606	(0.4, 0.6]					0.374229	0.83803	MCF7		0.385801	0.78352	MCF7		Potassium channel blocker	0.19553	HA1E		Potassium channel blocker	0.485641	HA1E
HA1E_7019	0.999526	0.989468	0.693946	0.988055	0.667911	(0.8, 1.0]					0.118786	0.449403	HELA		0.32135	0.262887	HELA		Progesterone receptor agonist	0.0419386	HA1E		Progesterone receptor agonist	0.23124	HA1E
MCF7_7491	0.997596	0.991685	0.728965	0.990109	0.665513	(0.8, 1.0]					0.432924	0.49459	HELA		0.386853	0.290179	HELA		Progestogen hormone	0.149054	HA1E		Progestogen hormone	0.473225	HA1E
VCAP_2674	0.997603	0.995237	0.680804	0.992011	0.485443	(0.8, 1.0]					0.742376	0.623502	PC3		0.457732	0.335625	PC3		Prostanoid receptor agonist	0.000576658	HA1E		Prostanoid receptor agonist	0.46255	HA1E
MCF7_6860	0.9986	0.983252	0.771188	0.979711	0.714364	(0.8, 1.0]					0.680954	0.635478	PC3		0.315659	0.335691	PC3		Prostanoid receptor antagonist	-0.0313597	HA1E		Prostanoid receptor antagonist	0.202678	HA1E
XC.P912_466	0.996852	0.985721	0.807333	0.96341	0.40202	(0.8, 1.0]					0.786671	0.678256	PC3		0.30143	0.226197	PC3		Protein kinase inhibitor	0.282021	HA1E		Protein kinase inhibitor	-0.286008	HA1E
PC3_5065	0.999062	0.991691	0.754715	0.986875	0.585094	(0.8, 1.0]					0.365298	0.410329	PC3		0.532639	0.536919	PC3		Protein synthesis inhibitor	0.496689	HA1E		Protein synthesis inhibitor	0.175565	HA1E
U2OS_2854	0.999014	0.971662	0.918415	0.849795	0.5167	(0.6, 0.8]					0.131121	0.512762	PC3		0.078651	0.306866	PC3		Protein tyrosine kinase inhibitor	0.31934	HA1E		Protein tyrosine kinase inhibitor	0.580039	HA1E
A375_7451	0.983783	0.948059	0.745483	0.932745	0.660342	(0.6, 0.8]					0.390942	0.746488	MCF7		0.40535	0.903955	MCF7		Purinergic receptor antagonist	-0.013289	HA1E		Purinergic receptor antagonist	0.205562	HA1E
NOMO1_940	0.976501	0.958968	0.698757	0.955209	0.613876	(0.8, 1.0]					0.610181	0.217094	HA1E		0.713969	0.350407	HA1E		RAF inhibitor	0.256277	HA1E		RAF inhibitor	0.295982	HA1E
OCILY10_2842	0.994549	0.984031	0.794275	0.979738	0.724211	(0.8, 1.0]					0.215129	0.799441	PC3		0.182634	0.737216	PC3		RET tyrosine kinase inhibitor	0.0693191	HA1E		RET tyrosine kinase inhibitor	0.16657	HA1E
MELHO_1592	0.997566	0.986548	0.697585	0.980361	0.533678	(0.8, 1.0]					0.286864	0.0670464	A375		0.416088	0.0838562	A375		RNA synthesis inhibitor	0.0915467	HA1E		RNA synthesis inhibitor	0.389376	HA1E
BEN_6954	0.997015	0.977397	0.512611	0.970632	0.332223	(0.8, 1.0]					0.486025	0.439271	PC3		0.454732	0.374361	PC3		Renin inhibitor	-0.00284101	HA1E		Renin inhibitor	0.37861	HA1E
BEN_5594	0.998197	0.977628	0.766018	0.970126	0.689329	(0.8, 1.0]					0.644311	0.473502	A375		0.761711	0.47254	A375		Retinoid receptor agonist	0.00177314	HA1E		Retinoid receptor agonist	0.569595	HA1E
A375_3578	0.998818	0.982439	0.741576	0.980283	0.710417	(0.8, 1.0]					0.858783	0.515088	A375		0.156167	0.133713	A375		Retinoid receptor ligand	0.0982789	HA1E		Retinoid receptor ligand	0.855299	HA1E
WI38_214	0.999553	0.971684	0.822949	0.96226	0.75733	(0.8, 1.0]					0.669736	0.69095	MCF7		0.608566	0.804316	MCF7		Rho associated kinase inhibitor	0.154409	HA1E		Rho associated kinase inhibitor	0.379728	HA1E
PC3_2323	0.998558	0.989858	0.869471	0.987948	0.84615	(0.8, 1.0]					0.617805	0.760212	MCF7		0.827011	0.790826	MCF7		Ribonucleoside reductase inhibitor	-0.044647	HA1E		Ribonucleoside reductase inhibitor	0.186067	HA1E
XC.P091_2854	0.99731	0.97114	0.943988	0.785041	0.496192	(0.2, 0.4]					0.314055	0.93788	PC3		0.0512261	0.446125	PC3		Ribonucleotide reductase inhibitor	0.0630665	HA1E		Ribonucleotide reductase inhibitor	0.276961	HA1E
SNU407_2082	0.998697	0.989779	0.898351	0.966449	0.605568	(0.8, 1.0]					0.650241	0.593982	HT29		0.581938	0.573496	HT29		SERT inhibitor	-0.00366284	HA1E		SERT inhibitor	0.373092	HA1E
JURKAT_8010	0.94671	0.928524	0.682819	0.923252	0.655697	(0.6, 0.8]					0.924567	0.326986	PC3		0.607752	0.420889	PC3		SIRT inhibitor	-0.0490976	HA1E		SIRT inhibitor	0.087607	HA1E
MCF7_4749	0.99179	0.976276	0.850608	0.952025	0.691563	(0.8, 1.0]					0.512775	0.533927	MCF7		0.552534	0.693713	MCF7		Selective estrogen receptor modulator	0.171436	HA1E		Selective estrogen receptor modulator	0.177721	HA1E
MCF7_7737	0.996959	0.98109	0.776028	0.976112	0.707159	(0.8, 1.0]					0.0552269	0.64256	MCF7		0.151446	0.809218	MCF7		Selective serotonin reuptake inhibitor	0.179229	HA1E		Selective serotonin reuptake inhibitor	0.488508	HA1E
MDAMB231_6802	0.989364	0.969485	0.594528	0.968716	0.570732	(0.8, 1.0]					0.799906	0.849792	MCF7		0.727954	0.887905	MCF7		Serine protease inhibitor	0.00618007	HA1E		Serine protease inhibitor	0.32644	HA1E
HT29_6139	0.958886	0.969658	0.770383	0.966554	0.740895	(0.8, 1.0]					0.518142	0.783204	MCF7		0.680084	0.821897	MCF7		Serotonin receptor agonist	0.0312216	HA1E		Serotonin receptor agonist	0.357503	HA1E
NPC_6250	0.999141	0.965443	0.667728	0.951768	0.486449	(0.8, 1.0]					0.238168	0.71422	PC3		0.156301	0.480473	PC3		Serotonin receptor antagonist	0.0910307	HA1E		Serotonin receptor antagonist	0.402103	HA1E
YAPC_6996	0.992005	0.989207	0.686299	0.989344	0.702954	(0.8, 1.0]					0.807043	0.232228	HA1E		0.625369	0.0960507	HA1E		Serotonin receptor partial agonist	0.513672	HA1E		Serotonin receptor partial agonist	0.927155	HA1E
A549_3006	0.999453	0.987463	0.7397	0.985023	0.678293	(0.8, 1.0]					0.261253	0.533015	HELA		0.364946	0.269977	HELA		Serotonin reuptake inhibitor	0.012843	HA1E		Serotonin reuptake inhibitor	0.415761	HA1E
SKB_7441	0.999157	0.946614	0.68407	0.937258	0.627154	(0.6, 0.8]					0.582983	0.34221	HA1E		0.780402	0.299906	HA1E		Sigma receptor antagonist	0.310821	HA1E		Sigma receptor antagonist	0.685654	HA1E
MCF7_4618	0.996311	0.983717	0.735993	0.981595	0.694837	(0.8, 1.0]					0.795142	0.707257	PC3		0.27935	0.318624	PC3		Smoothened receptor antagonist	-0.00353984	HA1E		Smoothened receptor antagonist	0.441797	HA1E
ASC_4898	0.998019	0.925689	0.759565	0.856891	0.437261	(0.6, 0.8]					0.839014	0.210646	HA1E		0.641205	0.108254	HA1E		Sodium channel blocker	0.0918113	HA1E		Sodium channel blocker	0.524724	HA1E
HCC515_188	0.9981	0.984549	0.621802	0.974365	0.35964	(0.8, 1.0]					0.405478	0.619805	YAPC		0.777763	0.596076	YAPC		Sodium/calcium exchange inhibitor	0.31545	HA1E		Sodium/calcium exchange inhibitor	0.900707	HA1E
ASC_2842	0.998042	0.986676	0.813627	0.974343	0.591322	(0.8, 1.0]					0.00502392	0.538894	A375		0.804652	0.635981	A375		Sodium/glucose cotransporter inhibitor	-0.192382	HA1E		Sodium/glucose cotransporter inhibitor	-0.0504051	HA1E
SKB_8026	0.999282	0.960988	0.82235	0.926842	0.636196	(0.6, 0.8]					0.705565	0.201081	HA1E		0.878778	0.236593	HA1E		Sodium/potassium/chloride transporter inhibitor	-0.00626957	HA1E		Sodium/potassium/chloride transporter inhibitor	0.353785	HA1E
T47D_6196	0.99771	0.968608	0.772558	0.956566	0.67684	(0.8, 1.0]					0.427862	0.648474	MCF7		0.612978	0.711834	MCF7		Somatostatin receptor agonist	0.397729	HA1E		Somatostatin receptor agonist	0.736893	HA1E
SKB_208	0.997276	0.988564	0.797491	0.982378	0.635596	(0.8, 1.0]					0.761593	0.381032	HA1E		0.691144	0.102672	HA1E		Sphingosine kinase inhibitor	0.0819756	HA1E		Sphingosine kinase inhibitor	0.0553747	HA1E
MCF7_5252	0.989656	0.984036	0.85369	0.962646	0.591562	(0.8, 1.0]					0.384568	0.407916	PC3		0.419666	0.362386	PC3		Src inhibitor	0.152402	HA1E		Src inhibitor	0.637834	HA1E
MNEU_1189	0.991869	0.984178	0.728827	0.980332	0.646135	(0.8, 1.0]					0.0714469	0.472242	MCF7		0.37016	0.958565	MCF7		Steroidal progestin	0.23495	HA1E		Steroidal progestin	0.227434	HA1E
THP1_5736	0.984117	0.979087	0.612566	0.976216	0.56544	(0.8, 1.0]					0.444532	0.14453	A375		0.711155	0.455343	A375		Sulfonylurea	0.273087	HA1E		Sulfonylurea	0.636424	HA1E
JURKAT_1173	0.980324	0.934672	0.679163	0.930853	0.653426	(0.6, 0.8]					0.820806	0.671293	PC3		0.268928	0.236091	PC3		T-type calcium channel blocker	0.0142909	HA1E		T-type calcium channel blocker	0.216916	HA1E
ASC_5459	0.997569	0.984358	0.707259	0.983221	0.676797	(0.8, 1.0]					0.491052	0.704343	MCF7		0.52334	0.655397	MCF7		TGF beta receptor inhibitor	0.016294	HA1E		TGF beta receptor inhibitor	0.216712	HA1E
A204_5929	0.996943	0.991569	0.700052	0.98687	0.567165	(0.8, 1.0]					0.471725	0.494034	PC3		0.420609	0.454991	PC3		TRPV agonist	0.139541	HA1E		TRPV agonist	0.467667	HA1E
OVTOKO_1577	0.99769	0.970434	0.655657	0.964249	0.567076	(0.8, 1.0]					0.187041	0.29175	HT29		0.422486	0.676785	HT29		TRPV antagonist	0.16544	HA1E		TRPV antagonist	0.465065	HA1E
HEC108_1563	0.999251	0.98039	0.782866	0.975819	0.716843	(0.8, 1.0]					0.296298	0.929636	PC3		0.0313684	0.491712	PC3		Tachykinin antagonist	0.321753	HA1E		Tachykinin antagonist	0.703559	HA1E
HME1_5736	0.972582	0.917218	0.834207	0.808315	0.601187	(0.2, 0.4]					0.328457	0.401222	PC3		0.567609	0.495738	PC3		Telomerase inhibitor	0.0339489	HA1E		Telomerase inhibitor	0.657731	HA1E
PC3_7778	0.991269	0.988836	0.638043	0.987314	0.57535	(0.8, 1.0]					0.526738	0.0273468	A375		0.597963	0.279552	A375		Thiazide diuretic	0.566771	HA1E		Thiazide diuretic	0.857783	HA1E
A375_7827	0.978607	0.968918	0.740151	0.964717	0.706133	(0.8, 1.0]					0.195644	0.416822	PC3		0.336627	0.543803	PC3		Thioredoxin inhibitor	0.0155202	HA1E		Thioredoxin inhibitor	0.436518	HA1E
A549_5958	0.999254	0.981964	0.805655	0.978058	0.757672	(0.8, 1.0]					0.643609	0.613079	PC3		0.464403	0.526463	PC3		Thrombin inhibitor	-0.0893763	HA1E		Thrombin inhibitor	0.364801	HA1E
A375_4563	0.996291	0.984167	0.678678	0.979598	0.557339	(0.8, 1.0]					0.0606169	0.387172	HA1E		0.459576	0.0235191	HA1E		Thromboxane receptor antagonist	-0.000351557	HA1E		Thromboxane receptor antagonist	0.569322	HA1E
A549_1015	0.999103	0.968901	0.691592	0.956484	0.554541	(0.8, 1.0]					0.778775	0.858409	MCF7		0.768424	0.922355	MCF7		Thromboxane synthase inhibitor	0.10713	HA1E		Thromboxane synthase inhibitor	0.544364	HA1E
HEPG2_4798	0.996168	0.98153	0.734513	0.979576	0.707259	(0.8, 1.0]					0.527791	0.505319	PC3		0.919475	0.604081	PC3		Thymidylate synthase inhibitor	-0.00522484	HA1E		Thymidylate synthase inhibitor	0.0616424	HA1E
OC316_5359	0.998678	0.961131	0.788929	0.951313	0.726428	(0.6, 0.8]					0.640614	0.30291	HA1E		0.688662	0.273953	HA1E		Topoisomerase inhibitor	0.0160894	HA1E		Topoisomerase inhibitor	-0.0583902	HA1E
SKB_4134	0.999613	0.978199	0.786652	0.970863	0.709495	(0.8, 1.0]					0.615329	0.398908	HT29		0.26396	0.644149	HT29		Tricyclic antidepressant	0.320629	HA1E		Tricyclic antidepressant	0.595669	HA1E
NALM6_6332	0.991768	0.984624	0.519085	0.969865	0.380352	(0.8, 1.0]					0.585255	0.703273	MCF7		0.535325	0.645942	MCF7		Tubulin inhibitor	0.235001	HA1E		Tubulin inhibitor	0.284663	HA1E
XC.P907_919	0.994555	0.988268	0.523534	0.980564	0.450048	(0.8, 1.0]					0.547472	0.408464	PC3		0.434057	0.313463	PC3		Tumor necrosis factor release inhibitor	-0.114945	HA1E		Tumor necrosis factor release inhibitor	0.222343	HA1E
A375_2993	0.994167	0.988047	0.908335	0.962276	0.718151	(0.8, 1.0]					0.198194	0.417595	PC3		0.335269	0.555852	PC3		Tyrosinase inhibitor	-0.0602016	HA1E		Tyrosinase inhibitor	0.396536	HA1E
A549_2208	0.999324	0.989089	0.750012	0.986802	0.657231	(0.8, 1.0]					0.599083	0.475907	A375		0.73528	0.524305	A375		Tyrosine kinase inhibitor	-0.0422861	HA1E		Tyrosine kinase inhibitor	0.138235	HA1E
MCF7_1932	0.992733	0.979878	0.762222	0.97486	0.678306	(0.8, 1.0]					0.58894	0.602696	MCF7		0.601981	0.683269	MCF7		Tyrosine phosphatase inhibitor	-0.0147198	HA1E		Tyrosine phosphatase inhibitor	0.374929	HA1E
COV434_6384	0.997982	0.981939	0.705137	0.970128	0.417304	(0.8, 1.0]					0.316964	0.239282	YAPC		0.246482	0.608772	YAPC		Uricosuric blocker	0.0374158	HA1E		Uricosuric blocker	0.198712	HA1E
SKB_2096	0.996326	0.980548	0.773298	0.972543	0.699796	(0.8, 1.0]					0.658775	0.104906	PC3		0.620317	0.513762	PC3		VEGFR inhibitor	0.140064	HA1E		VEGFR inhibitor	0.384771	HA1E
A549_2053	0.999488	0.985637	0.629593	0.98374	0.567835	(0.8, 1.0]					0.367809	0.846881	MCF7		0.371784	0.793416	MCF7		Vasopressin receptor antagonist	-0.0460572	HA1E		Vasopressin receptor antagonist	0.305142	HA1E
A549_5703	0.999221	0.970105	0.830735	0.957708	0.753483	(0.6, 0.8]					0.247315	0.73116	PC3		0.18213	0.464142	PC3		Vesicular monoamine transporter inhibitor	0.145096	HA1E		Vesicular monoamine transporter inhibitor	0.419231	HA1E
HCC515_7946	0.995684	0.98592	0.700037	0.982178	0.594209	(0.8, 1.0]					0.519788	0.0383406	A375		0.597372	0.279778	A375		Vitamin D receptor agonist	0.218529	HA1E		Vitamin D receptor agonist	0.737345	HA1E
HT29_1122	0.999466	0.987453	0.691158	0.983358	0.565769	(0.8, 1.0]					0.354954	0.420404	PC3		0.535085	0.527534	PC3		Vitamin K antagonist	0.0169785	HA1E		Vitamin K antagonist	0.236581	HA1E
MCF7_4805	0.987744	0.986521	0.811506	0.975041	0.625949	(0.8, 1.0]					0.708838	0.381657	HA1E		0.733513	0.124818	HA1E		Voltage-gated sodium channel blocker	0.0889981	HA1E		Voltage-gated sodium channel blocker	0.207917	HA1E
HEC251_6013	0.998011	0.973906	0.817866	0.960393	0.700448	(0.8, 1.0]					0.902964	0.72483	A375		0.700323	0.557927	A375		XIAP inhibitor	0.136477	HA1E		XIAP inhibitor	0.4497	HA1E
HA1E_2451	0.973251	0.967791	0.652418	0.959043	0.53055	(0.8, 1.0]					0.129244	0.324386	HT29		0.201918	0.627245	HT29		Xanthine oxidase inhibitor	0.0592965	HA1E		Xanthine oxidase inhibitor	0.347271	HA1E
THP1_7054	0.99025	0.98348	0.572573	0.981277	0.500535	(0.8, 1.0]					0.505449	0.543756	MCF7		0.569916	0.662893	MCF7		11-beta-HSD1 inhibitor	0.0586061	HELA		11-beta-HSD1 inhibitor	0.492333	HELA
ASC_4083	0.999014	0.983901	0.695317	0.9809	0.632088	(0.8, 1.0]					0.791605	0.488216	YAPC		0.997371	0.567457	YAPC		5 alpha reductase inhibitor	-0.0354391	HELA		5 alpha reductase inhibitor	0.163602	HELA
HA1E_4563	0.996515	0.983774	0.727284	0.980569	0.654664	(0.8, 1.0]					0.415093	0.970717	HA1E		0.785316	0.138921	HA1E		ACAT inhibitor	0.0893092	HELA		ACAT inhibitor	0.428153	HELA
HEC251_4805	0.99899	0.972514	0.860369	0.966212	0.828645	(0.8, 1.0]					0.363655	0.129465	HA1E		0.949746	0.295231	HA1E		ATP channel blocker	-0.0584052	HELA		ATP channel blocker	0.577832	HELA
K562_4339	0.992454	0.961616	0.883837	0.956045	0.861772	(0.6, 0.8]					0.389665	0.34519	PC3		0.428472	0.356089	PC3		ATPase inhibitor	0.102823	HELA		ATPase inhibitor	0.340498	HELA
NCIH838_7644	0.998139	0.985576	0.800704	0.980298	0.717347	(0.8, 1.0]					0.950744	0.591168	HT29		0.0526885	0.643352	HT29		Abl kinase inhibitor	0.0632255	HELA		Abl kinase inhibitor	0.089017	HELA
A375_4178	0.999013	0.987888	0.563523	0.982769	0.390393	(0.8, 1.0]					0.94761	0.590277	HT29		0.0456803	0.630976	HT29		Acetylcholine receptor agonist	0.0839396	HELA		Acetylcholine receptor agonist	0.178512	HELA
MINO_6332	0.991241	0.989798	0.605021	0.980926	0.478013	(0.8, 1.0]					0.840254	0.307569	HA1E		0.835909	0.334586	HA1E		Acetylcholine receptor antagonist	0.0544045	HELA		Acetylcholine receptor antagonist	0.308172	HELA
SKB_3749	0.998948	0.978044	0.678363	0.968359	0.498251	(0.8, 1.0]					0.690752	0.716829	MCF7		0.608887	0.821151	MCF7		Acetylcholinesterase inhibitor	0.0369769	HELA		Acetylcholinesterase inhibitor	0.10519	HELA
PC3_6308	0.997747	0.989744	0.75553	0.979581	0.471623	(0.8, 1.0]					0.00379614	0.5391	A375		0.805391	0.636188	A375		Adenosine receptor agonist	0.287098	HELA		Adenosine receptor agonist	0.212426	HELA
ASC_7024	0.997387	0.970942	0.739767	0.954182	0.55836	(0.8, 1.0]					0.0715305	0.472253	MCF7		0.370838	0.966591	MCF7		Adenosine receptor antagonist	0.0811837	HELA		Adenosine receptor antagonist	0.435575	HELA
HA1E_3530	0.998271	0.975861	0.82242	0.96183	0.690593	(0.8, 1.0]					0.934862	0.475245	MCF7		0.853826	0.732401	MCF7		Adenosine reuptake inhibitor	-0.114181	HELA		Adenosine reuptake inhibitor	0.0184948	HELA
MCF10A_6672	0.993865	0.991194	0.643207	0.989659	0.544614	(0.8, 1.0]					0.35901	0.420076	PC3		0.449605	0.468976	PC3		Adrenergic inhibitor	-0.0510093	HELA		Adrenergic inhibitor	0.0964352	HELA
HT29_4213	0.992974	0.981122	0.70125	0.963939	0.35739	(0.8, 1.0]					0.233411	0.627411	HELA		0.0861195	0.603161	HELA		Adrenergic receptor agonist	0.0463382	HELA		Adrenergic receptor agonist	0.187724	HELA
HEC1A_8007	0.998609	0.990446	0.901639	0.990167	0.898502	(0.8, 1.0]					0.376783	0.496537	HA1E		0.715275	0.279224	HA1E		Adrenergic receptor antagonist	0.00873323	HELA		Adrenergic receptor antagonist	0.236822	HELA
OCILY19_3500	0.99544	0.980634	0.393942	0.976808	0.303446	(0.8, 1.0]					0.360198	0.0633096	HT29		0.315061	0.773726	HT29		Akt inhibitor	-0.0158491	HELA		Akt inhibitor	0.260049	HELA
VCAP_7989	0.998369	0.979136	0.654223	0.975026	0.5775	(0.8, 1.0]					0.54632	0.631136	MCF7		0.608012	0.628455	MCF7		Androgen receptor antagonist	-0.0521681	HELA		Androgen receptor antagonist	0.193091	HELA
XC.P911_466	0.996546	0.979579	0.804122	0.958976	0.53563	(0.8, 1.0]					0.405069	0.000891112	A375		0.894963	0.639141	A375		Androgen receptor modulator	0.0540127	HELA		Androgen receptor modulator	0.349957	HELA
HA1E_2987	0.984592	0.975437	0.593755	0.97009	0.513637	(0.8, 1.0]					0.281815	0.903761	PC3		0.0770135	0.491602	PC3		Angiogenesis inhibitor	0.097234	HELA		Angiogenesis inhibitor	0.0962513	HELA
XC.P934_3866	0.998539	0.983352	0.573397	0.982451	0.558809	(0.8, 1.0]					0.375137	0.640645	PC3		0.49332	0.50394	PC3		Angiotensin converting enzyme inhibitor	0.0382963	HELA		Angiotensin converting enzyme inhibitor	0.297719	HELA
GI1_2787	0.996891	0.989685	0.543823	0.988241	0.490489	(0.8, 1.0]					0.551836	0.366631	YAPC		0.511572	0.226887	YAPC		Angiotensin receptor antagonist	0.0560749	HELA		Angiotensin receptor antagonist	0.420873	HELA
OCILY19_7027	0.993133	0.986511	0.811914	0.985064	0.79083	(0.8, 1.0]					0.475981	0.532772	MCF7		0.566319	0.750707	MCF7		Anti-cancer agent	0.0143872	HELA		Anti-cancer agent	0.108243	HELA
HA1E_2538	0.992621	0.972808	0.728041	0.968022	0.669726	(0.8, 1.0]					0.488453	0.615119	MCF7		0.397792	0.785674	MCF7		Antiviral	-0.0168355	HELA		Antiviral	0.516027	HELA
AGS_2504	0.997596	0.960599	0.737588	0.955037	0.690098	(0.8, 1.0]					0.532188	0.269912	A375		0.854482	0.472862	A375		Aromatase inhibitor	0.138806	HELA		Aromatase inhibitor	0.330164	HELA
PC3_3942	0.971246	0.979909	0.641517	0.971936	0.561812	(0.8, 1.0]					0.495662	0.370462	A375		0.694792	0.460775	A375		Aurora kinase inhibitor	0.0922851	HELA		Aurora kinase inhibitor	0.181531	HELA
HEC265_3545	0.998977	0.972158	0.782233	0.958246	0.644189	(0.8, 1.0]					0.685284	0.518816	A375		0.772644	0.539054	A375		BTK inhibitor	0.0867397	HELA		BTK inhibitor	0.1918	HELA
THP1_514	0.994157	0.99046	0.577789	0.987067	0.480068	(0.8, 1.0]					0.222659	0.670454	PC3		0.194044	0.474816	PC3		Benzodiazepine receptor agonist	0.188967	HELA		Benzodiazepine receptor agonist	0.293284	HELA
HEC265_2854	0.998224	0.943848	0.873302	0.786499	0.372187	(0.4, 0.6]					0.339369	0.55074	MCF7		0.652653	0.740676	MCF7		C-Met inhibitor	-0.0043201	HELA		C-Met inhibitor	0.508038	HELA
COV434_3773	0.99827	0.987851	0.839374	0.984033	0.766373	(0.8, 1.0]					0.637577	0.0745139	PC3		0.630544	0.506902	PC3		CCK receptor antagonist	-0.00704011	HELA		CCK receptor antagonist	0.283098	HELA
PC3_4174	0.998677	0.984933	0.591136	0.983264	0.519595	(0.8, 1.0]					0.13154	0.513396	PC3		0.0778263	0.308175	PC3		CDK inhibitor	-0.00744017	HELA		CDK inhibitor	-0.0703976	HELA
VCAP_1577	0.99905	0.985591	0.702079	0.98355	0.647053	(0.8, 1.0]					0.460848	0.234991	A375		0.799762	0.468338	A375		Calcineurin inhibitor	0.121406	HELA		Calcineurin inhibitor	0.231028	HELA
OVTOKO_1971	0.997438	0.963391	0.847028	0.942534	0.772929	(0.6, 0.8]					0.545748	0.407634	PC3		0.434123	0.313364	PC3		Calcium channel blocker	0.0499695	HELA		Calcium channel blocker	0.416233	HELA
A549_6996	0.984402	0.974757	0.676139	0.970993	0.623987	(0.8, 1.0]					0.644454	0.0707992	PC3		0.626564	0.536897	PC3		Carbonic anhydrase inhibitor	0.0372819	HELA		Carbonic anhydrase inhibitor	0.136972	HELA
A549_4292	0.998663	0.973506	0.838856	0.9503	0.667031	(0.6, 0.8]					0.510015	0.293343	A375		0.72341	0.413251	A375		Cathepsin inhibitor	0.158388	HELA		Cathepsin inhibitor	0.867887	HELA
HEC1A_445	0.998615	0.98251	0.822473	0.968307	0.663249	(0.8, 1.0]					0.611995	0.684489	MCF7		0.558638	0.927274	MCF7		Cholesteryl ester transfer protein inhibitor	-0.0130658	HELA		Cholesteryl ester transfer protein inhibitor	0.096357	HELA
ASC_6301	0.998674	0.967227	0.838176	0.950326	0.732183	(0.8, 1.0]					0.828236	0.325796	HA1E		0.878321	0.322195	HA1E		Coagulation factor inhibitor	0.0259319	HELA		Coagulation factor inhibitor	0.226261	HELA
MDAMB231_3354	0.994885	0.987558	0.581382	0.987592	0.561393	(0.8, 1.0]					0.350133	0.812125	MCF7		0.433841	0.757188	MCF7		Cyclooxygenase inhibitor	-0.0236637	HELA		Cyclooxygenase inhibitor	0.192884	HELA
VCAP_596	0.998318	0.989748	0.739122	0.987195	0.651507	(0.8, 1.0]					0.535113	0.493126	A375		0.68259	0.506646	A375		Cytochrome P450 inhibitor	0.0100767	HELA		Cytochrome P450 inhibitor	0.246309	HELA
HCC515_7567	0.999415	0.989758	0.762112	0.988882	0.744411	(0.8, 1.0]					0.298417	0.361243	PC3		0.114801	0.223549	PC3		DNA methyltransferase inhibitor	0.276864	HELA		DNA methyltransferase inhibitor	0.32955	HELA
PC3_7102	0.998555	0.990311	0.720717	0.987136	0.613706	(0.8, 1.0]					0.467586	0.525247	HT29		0.426474	0.574232	HT29		Dihydroorotate dehydrogenase inhibitor	-0.0223681	HELA		Dihydroorotate dehydrogenase inhibitor	0.457706	HELA
SNU407_3071	0.996522	0.98932	0.782517	0.988057	0.75989	(0.8, 1.0]					0.950958	0.59122	HT29		0.0482117	0.635463	HT29		Dipeptidyl peptidase inhibitor	-0.0880413	HELA		Dipeptidyl peptidase inhibitor	0.143496	HELA
SHSY5Y_142	0.988635	0.982615	0.560686	0.980516	0.48486	(0.8, 1.0]					0.0734265	0.638406	MCF7		0.15073	0.823129	MCF7		Dopamine receptor agonist	-0.00484583	HELA		Dopamine receptor agonist	0.27286	HELA
A549_3468	0.995668	0.976218	0.7502	0.972894	0.706154	(0.8, 1.0]					0.745056	0.123194	HT29		0.182002	0.184302	HT29		Dopamine receptor antagonist	0.0809166	HELA		Dopamine receptor antagonist	0.25623	HELA
HA1E_6083	0.997452	0.991225	0.649871	0.98971	0.566972	(0.8, 1.0]					0.503556	0.489881	A375		0.823922	0.528907	A375		Dopamine uptake inhibitor	0.0906461	HELA		Dopamine uptake inhibitor	0.164121	HELA
PC3_3500	0.996197	0.976315	0.639974	0.969042	0.474662	(0.8, 1.0]					0.632869	0.100125	PC3		0.619841	0.549631	PC3		EGFR inhibitor	0.171206	HELA		EGFR inhibitor	0.196152	HELA
P1A82_274	0.995044	0.983161	0.669789	0.976139	0.493144	(0.8, 1.0]					0.279584	0.250643	HT29		0.367973	0.684809	HT29		Endothelin receptor antagonist	-0.104238	HELA		Endothelin receptor antagonist	-0.0146783	HELA
T47D_6954	0.997121	0.987107	0.735801	0.983686	0.673157	(0.8, 1.0]					0.793815	0.760047	MCF7		0.875197	0.686927	MCF7		Ephrin inhibitor	-0.086377	HELA		Ephrin inhibitor	0.24095	HELA
PC3_256	0.99562	0.990853	0.768211	0.986764	0.653596	(0.8, 1.0]					0.124714	0.739091	HA1E		0.507212	0.128151	HA1E		Estrogen receptor agonist	0.117171	HELA		Estrogen receptor agonist	0.317311	HELA
HCC1588_7371	0.998582	0.985087	0.682168	0.984569	0.670067	(0.8, 1.0]					0.258508	0.363685	HELA		0.38655	0.138355	HELA		Farnesyltransferase inhibitor	0.296354	HELA		Farnesyltransferase inhibitor	0.620421	HELA
HUVEC_3623	0.988429	0.973875	0.766173	0.959881	0.606078	(0.8, 1.0]					0.525097	0.77219	MCF7		0.664621	0.810301	MCF7		GABA receptor agonist	-0.061279	HELA		GABA receptor agonist	-0.0320476	HELA
ASC_4196	0.998048	0.983408	0.729464	0.98142	0.692975	(0.8, 1.0]					0.191576	0.90521	MCF7		0.465263	0.977538	MCF7		GABA receptor antagonist	-0.141425	HELA		GABA receptor antagonist	0.354029	HELA
MCF7_5174	0.982125	0.977286	0.597684	0.973842	0.53065	(0.8, 1.0]					0.563282	0.951548	MCF7		0.344232	0.886089	MCF7		GABA receptor modulator	-0.115256	HELA		GABA receptor modulator	0.0697796	HELA
HUVEC_3355	0.989355	0.977024	0.687689	0.97212	0.632969	(0.8, 1.0]					0.513166	0.532352	MCF7		0.560741	0.687404	MCF7		Gastrin inhibitor	0.129953	HELA		Gastrin inhibitor	0.33218	HELA
A549_6691	0.998425	0.97522	0.725167	0.967673	0.64964	(0.8, 1.0]					0.926659	0.322325	PC3		0.607324	0.424165	PC3		Glucocorticoid receptor agonist	0.332131	HELA		Glucocorticoid receptor agonist	0.262347	HELA
VCAP_2759	0.998916	0.995138	0.749847	0.991735	0.630477	(0.8, 1.0]					0.455442	0.175362	A375		0.320279	0.0785529	A375		Glucosidase inhibitor	-0.050405	HELA		Glucosidase inhibitor	0.465725	HELA
A375_4010	0.989771	0.991788	0.739572	0.988809	0.679507	(0.8, 1.0]					0.0917806	0.630946	MCF7		0.149553	0.804069	MCF7		Glutamate receptor antagonist	0.0581848	HELA		Glutamate receptor antagonist	0.319971	HELA
VCAP_8204	0.999296	0.986699	0.672198	0.984827	0.626293	(0.8, 1.0]					0.114858	0.309337	HT29		0.131329	0.612168	HT29		Glycine transporter inhibitor	0.345566	HELA		Glycine transporter inhibitor	0.808002	HELA
MCF10A_2829	0.994364	0.988371	0.872269	0.97718	0.723037	(0.8, 1.0]					0.226456	0.190264	HT29		0.302574	0.679335	HT29		HDAC inhibitor	0.345146	HELA		HDAC inhibitor	0.477276	HELA
PC3_7313	0.998446	0.994997	0.703383	0.991209	0.393577	(0.8, 1.0]					0.278503	0.883546	PC3		5.35581e-06	0.445583	PC3		HIV protease inhibitor	-0.0729299	HELA		HIV protease inhibitor	0.451012	HELA
HA1E_7295	0.999627	0.98719	0.83576	0.96932	0.540323	(0.8, 1.0]					0.234959	0.689918	PC3		0.149081	0.468181	PC3		HMGCR inhibitor	-0.205055	HELA		HMGCR inhibitor	0.14835	HELA
MDAMB231_3372	0.994313	0.991148	0.590067	0.989399	0.499063	(0.8, 1.0]					0.635168	0.767015	MCF7		0.81955	0.771067	MCF7		HSP inhibitor	0.564947	HELA		HSP inhibitor	0.441608	HELA
NPC_7656	0.998064	0.946872	0.752603	0.929636	0.658858	(0.6, 0.8]					0.64627	0.886803	MCF7		0.700798	0.728783	MCF7		Histamine receptor agonist	-0.00507658	HELA		Histamine receptor agonist	0.231403	HELA
MCF7_4952	0.987821	0.973084	0.687108	0.968797	0.614092	(0.8, 1.0]					0.0896596	0.556244	MCF7		0.739439	0.770416	MCF7		Histamine receptor antagonist	-0.0655975	HELA		Histamine receptor antagonist	0.118745	HELA
SKL_7451	0.994374	0.983106	0.729999	0.979524	0.654857	(0.8, 1.0]					0.218271	0.220386	HT29		0.280622	0.676456	HT29		Immunosuppressant	-0.0900971	HELA		Immunosuppressant	0.136592	HELA
PC3_2105	0.995519	0.988926	0.763827	0.986647	0.715615	(0.8, 1.0]					0.408463	0.321162	YAPC		0.463195	0.270592	YAPC		Insulin secretagogue	0.0134288	HELA		Insulin secretagogue	0.23741	HELA
SKB_2554	0.997281	0.984331	0.838805	0.971765	0.69269	(0.8, 1.0]					0.628998	0.0878457	PC3		0.611941	0.543026	PC3		Integrin inhibitor	0.0793132	HELA		Integrin inhibitor	0.337185	HELA
A375_4674	0.999086	0.966281	0.819268	0.959242	0.778796	(0.8, 1.0]					0.277138	0.706387	PC3		0.174103	0.678405	PC3		JAK inhibitor	-0.0185712	HELA		JAK inhibitor	0.196474	HELA
HEK293_6737	0.993796	0.993109	0.682986	0.989897	0.537291	(0.8, 1.0]					0.828687	0.493264	A375		0.896439	0.397208	A375		JNK inhibitor	0.397414	HELA		JNK inhibitor	0.773233	HELA
MDAMB468_3866	0.997492	0.990206	0.700633	0.985869	0.541038	(0.8, 1.0]					0.311366	0.318379	YAPC		0.513378	0.311997	YAPC		Leukotriene inhibitor	0.379014	HELA		Leukotriene inhibitor	0.740951	HELA
VCAP_668	0.99392	0.987252	0.754442	0.987189	0.752103	(0.8, 1.0]					0.297461	0.47437	PC3		0.439119	0.51664	PC3		Leukotriene receptor antagonist	0.00907764	HELA		Leukotriene receptor antagonist	-0.0567343	HELA
22RV1_583	0.99674	0.977627	0.588802	0.975124	0.529348	(0.8, 1.0]					0.504404	0.444568	PC3		0.521439	0.456329	PC3		Lipoxygenase inhibitor	0.0435559	HELA		Lipoxygenase inhibitor	0.371053	HELA
HT29_4428	0.99438	0.992976	0.713995	0.989619	0.528359	(0.8, 1.0]					0.494939	0.630431	MCF7		0.510413	0.82814	MCF7		MTOR inhibitor	-0.0293019	HELA		MTOR inhibitor	0.328848	HELA
HA1E_5655	0.988918	0.988465	0.679452	0.982477	0.497652	(0.8, 1.0]					0.407707	0.928575	HA1E		0.75682	0.107483	HA1E		Melatonin receptor agonist	0.0244236	HELA		Melatonin receptor agonist	0.543869	HELA
HEC265_7689	0.997779	0.981792	0.740245	0.974467	0.592164	(0.8, 1.0]					0.558448	0.87673	MCF7		0.597567	0.973012	MCF7		Microtubule inhibitor	-0.0594594	HELA		Microtubule inhibitor	0.308212	HELA
A375_923	0.981305	0.95629	0.742211	0.930084	0.533266	(0.6, 0.8]					0.506386	0.876122	MCF7		0.651239	0.871874	MCF7		Mineralocorticoid receptor antagonist	0.00991695	HELA		Mineralocorticoid receptor antagonist	-0.053821	HELA
PC3_7537	0.998832	0.981609	0.634417	0.977268	0.488874	(0.8, 1.0]					0.409251	0.407078	PC3		0.410743	0.331003	PC3		Monoamine oxidase inhibitor	0.0422003	HELA		Monoamine oxidase inhibitor	0.279156	HELA
MDAMB468_4010	0.997728	0.985403	0.725479	0.974687	0.479952	(0.8, 1.0]					0.438168	0.373787	A375		0.673094	0.484784	A375		NFKB pathway inhibitor	0.389388	HELA		NFKB pathway inhibitor	0.666241	HELA
G401_3347	0.999379	0.976512	0.799844	0.969978	0.736824	(0.8, 1.0]					0.636859	0.681081	HT29		0.354634	0.662155	HT29		Neprilysin inhibitor	0.011663	HELA		Neprilysin inhibitor	0.308989	HELA
HEC1A_6919	0.997539	0.991099	0.754761	0.98773	0.698776	(0.8, 1.0]					0.626701	0.772696	MCF7		0.818036	0.811417	MCF7		Nitric oxide synthase inhibitor	0.00464101	HELA		Nitric oxide synthase inhibitor	0.257055	HELA
MCF7_6919	0.998223	0.993375	0.73838	0.990744	0.648028	(0.8, 1.0]					0.482128	0.438943	PC3		0.454462	0.373915	PC3		Norepinephrine reputake inhibitor	0.055632	HELA		Norepinephrine reputake inhibitor	0.341647	HELA
NPC_8152	0.998331	0.988823	0.822624	0.98318	0.718218	(0.8, 1.0]					0.360699	0.0613015	HT29		0.314246	0.784889	HT29		Opioid receptor antagonist	0.0982991	HELA		Opioid receptor antagonist	0.0743692	HELA
A375_7632	0.999488	0.991089	0.646702	0.990696	0.632267	(0.8, 1.0]					0.634061	0.0857507	PC3		0.614656	0.521082	PC3		Orexin receptor antagonist	-0.0438846	HELA		Orexin receptor antagonist	0.168717	HELA
IGR37_7962	0.99692	0.978656	0.909162	0.962155	0.841308	(0.6, 0.8]					0.462589	0.884669	MCF7		0.616792	0.900897	MCF7		P38 MAPK inhibitor	0.0221767	HELA		P38 MAPK inhibitor	0.218486	HELA
VCAP_4582	0.997748	0.991819	0.736064	0.99116	0.692884	(0.8, 1.0]					0.383922	0.208643	PC3		0.54596	0.401434	PC3		PARP inhibitor	0.298138	HELA		PARP inhibitor	0.561258	HELA
XC.R10_2732	0.98996	0.981021	0.518925	0.979488	0.466993	(0.8, 1.0]					0.568852	0.488688	YAPC		0.577104	0.31643	YAPC		PDGFR inhibitor	-0.0747747	HELA		PDGFR inhibitor	-0.156783	HELA
MELHO_919	0.996735	0.986531	0.793033	0.979009	0.643272	(0.8, 1.0]					0.594395	0.654611	MCF7		0.544138	0.738767	MCF7		PI3K inhibitor	-0.0146418	HELA		PI3K inhibitor	0.114951	HELA
MDAMB468_7085	0.997251	0.981949	0.886526	0.972531	0.822992	(0.8, 1.0]					0.28116	0.895557	PC3		0.00895139	0.540146	PC3		PLK inhibitor	0.743229	HELA		PLK inhibitor	0.662618	HELA
OVTOKO_7644	0.998327	0.975949	0.729131	0.970923	0.668364	(0.8, 1.0]					0.852653	0.508906	A375		0.280267	0.111484	A375		PPAR receptor agonist	-0.0136585	HELA		PPAR receptor agonist	0.323251	HELA
CJM_3888	0.997697	0.981334	0.660011	0.974126	0.491077	(0.8, 1.0]					0.951928	0.452757	MCF7		0.963509	0.785351	MCF7		Phosphodiesterase inhibitor	0.032244	HELA		Phosphodiesterase inhibitor	0.252589	HELA
CJM_1293	0.997334	0.979271	0.672386	0.971457	0.518212	(0.8, 1.0]					0.655345	0.447552	A375		0.943042	0.56815	A375		Platelet aggregation inhibitor	-0.0489072	HELA		Platelet aggregation inhibitor	0.106274	HELA
K562_2835	0.993843	0.987413	0.473011	0.981394	0.372317	(0.8, 1.0]					0.925178	0.326043	PC3		0.607725	0.42033	PC3		Potassium channel blocker	-0.00862255	HELA		Potassium channel blocker	0.227971	HELA
PC3_3918	0.993461	0.98857	0.811092	0.985182	0.752447	(0.8, 1.0]					0.263312	0.535099	HELA		0.353893	0.271268	HELA		Progesterone receptor agonist	0.122758	HELA		Progesterone receptor agonist	0.0819744	HELA
A375_7313	0.994557	0.98838	0.670559	0.984418	0.48929	(0.8, 1.0]					0.621677	0.758826	MCF7		0.815477	0.809332	MCF7		Prostanoid receptor agonist	0.0469838	HELA		Prostanoid receptor agonist	0.211694	HELA
HELA_6145	0.993525	0.974247	0.787546	0.960872	0.632525	(0.8, 1.0]					0.772764	0.883714	MCF7		0.724787	0.92399	MCF7		Prostanoid receptor antagonist	0.0330436	HELA		Prostanoid receptor antagonist	0.315633	HELA
XC.R10_520	0.988458	0.962898	0.810226	0.948536	0.74705	(0.6, 0.8]					0.428667	0.768051	MCF7		0.442718	0.815236	MCF7		Purinergic receptor antagonist	-0.119821	HELA		Purinergic receptor antagonist	0.19304	HELA
MCF7_5495	0.997984	0.99069	0.683121	0.990742	0.687104	(0.8, 1.0]					0.357599	0.804805	MCF7		0.41949	0.76403	MCF7		RAF inhibitor	0.0673825	HELA		RAF inhibitor	0.0789145	HELA
MCF7_4782	0.99519	0.988392	0.781417	0.98179	0.61852	(0.8, 1.0]					0.54031	0.943536	MCF7		0.338943	0.836939	MCF7		RET tyrosine kinase inhibitor	0.178725	HELA		RET tyrosine kinase inhibitor	0.517049	HELA
HA1E_2082	0.999697	0.989458	0.750396	0.982845	0.566108	(0.8, 1.0]					0.207086	0.814644	PC3		0.170978	0.719829	PC3		Renin inhibitor	-0.0126647	HELA		Renin inhibitor	0.271758	HELA
NCIH838_4179	0.998222	0.987709	0.875867	0.981601	0.810799	(0.8, 1.0]					0.194551	0.902262	MCF7		0.461553	0.9889	MCF7		Retinoid receptor agonist	0.0762242	HELA		Retinoid receptor agonist	0.385337	HELA
T47D_4507	0.997312	0.966443	0.743043	0.936413	0.396444	(0.8, 1.0]					0.942851	0.5889	HT29		0.0495299	0.637728	HT29		Rho associated kinase inhibitor	0.0130805	HELA		Rho associated kinase inhibitor	0.223671	HELA
U2OS_3878	0.996252	0.987919	0.683399	0.982518	0.523471	(0.8, 1.0]					0.471346	0.500704	HT29		0.421333	0.618814	HT29		SERT inhibitor	-0.106648	HELA		SERT inhibitor	0.147329	HELA
VCAP_4159	0.997863	0.988066	0.763546	0.975155	0.422785	(0.8, 1.0]					0.6145	0.329999	HA1E		0.684859	0.278786	HA1E		SIRT inhibitor	0.126484	HELA		SIRT inhibitor	0.381881	HELA
HFL1_7036	0.984518	0.974838	0.693319	0.96913	0.62681	(0.8, 1.0]					0.521015	0.035636	A375		0.595695	0.272108	A375		Selective serotonin reuptake inhibitor	0.0139446	HELA		Selective serotonin reuptake inhibitor	0.249569	HELA
THP1_7189	0.992476	0.992033	0.753089	0.990973	0.71616	(0.8, 1.0]					0.439085	0.497492	HA1E		0.686587	0.176325	HA1E		Serotonin receptor agonist	-0.00229279	HELA		Serotonin receptor agonist	0.145404	HELA
MELHO_1495	0.997739	0.982831	0.634008	0.976276	0.458282	(0.8, 1.0]					0.666607	0.161658	PC3		0.950448	0.626021	PC3		Serotonin receptor antagonist	0.0385879	HELA		Serotonin receptor antagonist	0.299284	HELA
A204_1563	0.997322	0.988288	0.707396	0.984538	0.585914	(0.8, 1.0]					0.609492	0.218998	HA1E		0.639252	0.10865	HA1E		Serotonin reuptake inhibitor	0.096692	HELA		Serotonin reuptake inhibitor	0.256793	HELA
BC3C_3132	0.998286	0.980947	0.812169	0.978623	0.790045	(0.8, 1.0]					0.297016	0.484568	PC3		0.40723	0.474005	PC3		Sodium channel blocker	-0.0513997	HELA		Sodium channel blocker	0.180962	HELA
A549_2908	0.996143	0.982284	0.750956	0.976501	0.656282	(0.8, 1.0]					0.789087	0.881874	MCF7		0.738529	0.89069	MCF7		Sodium/glucose cotransporter inhibitor	-0.0219918	HELA		Sodium/glucose cotransporter inhibitor	0.0704588	HELA
MELHO_2083	0.996715	0.980666	0.705732	0.971171	0.511817	(0.8, 1.0]					0.460806	0.23516	A375		0.800237	0.464636	A375		Sodium/potassium/chloride transporter inhibitor	0.0336399	HELA		Sodium/potassium/chloride transporter inhibitor	0.370897	HELA
A375_2655	0.999193	0.988389	0.591569	0.986167	0.491842	(0.8, 1.0]					0.216802	0.679154	PC3		0.157021	0.493578	PC3		Sulfonylurea	-0.00123605	HELA		Sulfonylurea	0.286913	HELA
A549_2650	0.99885	0.973447	0.743566	0.951976	0.514362	(0.8, 1.0]					0.631189	0.084138	PC3		0.629205	0.506846	PC3		T-type calcium channel blocker	-0.107676	HELA		T-type calcium channel blocker	0.0893479	HELA
MCF7_1193	0.985971	0.965196	0.692207	0.956555	0.587761	(0.8, 1.0]					0.547292	0.223594	A375		0.846839	0.510079	A375		TGF beta receptor inhibitor	0.264875	HELA		TGF beta receptor inhibitor	0.130255	HELA
NPC_554	0.998228	0.956914	0.726714	0.951152	0.685739	(0.8, 1.0]					0.286382	0.459528	PC3		0.449097	0.539412	PC3		TRPV antagonist	-0.0431967	HELA		TRPV antagonist	0.221699	HELA
T47D_4149	0.996332	0.977569	0.626445	0.976376	0.599034	(0.8, 1.0]					0.696593	0.800607	MCF7		0.662887	0.634927	MCF7		Tachykinin antagonist	0.0359511	HELA		Tachykinin antagonist	0.191772	HELA
A375_2630	0.999059	0.98445	0.753411	0.974345	0.547458	(0.8, 1.0]					0.222212	0.67219	PC3		0.189984	0.477059	PC3		Thromboxane receptor antagonist	-0.0269103	HELA		Thromboxane receptor antagonist	0.198819	HELA
SH4_1527	0.997731	0.982508	0.711549	0.971476	0.54789	(0.8, 1.0]					0.432364	0.318774	A375		0.810459	0.563136	A375		Thromboxane synthase inhibitor	-0.0498915	HELA		Thromboxane synthase inhibitor	0.306211	HELA
NPC_3772	0.993663	0.986287	0.752676	0.977696	0.586988	(0.8, 1.0]					0.311265	0.318448	YAPC		0.513306	0.311906	YAPC		Thymidylate synthase inhibitor	0.0328909	HELA		Thymidylate synthase inhibitor	0.285473	HELA
NPC_1141	0.997008	0.97589	0.679729	0.969515	0.569301	(0.8, 1.0]					0.472874	0.550368	MCF7		0.56794	0.646532	MCF7		Thyrotropin releasing hormone receptor agonist	0.158104	HELA		Thyrotropin releasing hormone receptor agonist	0.212502	HELA
1HAE_3541	0.999494	0.979332	0.736998	0.970298	0.596259	(0.8, 1.0]					0.858337	0.505134	A375		0.259823	0.111749	A375		Tubulin inhibitor	0.102346	HELA		Tubulin inhibitor	0.316535	HELA
TMD8_3347	0.994148	0.988295	0.559505	0.977055	0.397807	(0.8, 1.0]					0.00412132	0.539042	A375		0.791105	0.634545	A375		Tumor necrosis factor release inhibitor	-0.0225241	HELA		Tumor necrosis factor release inhibitor	0.17241	HELA
MELHO_5266	0.998657	0.977987	0.831681	0.975203	0.80858	(0.8, 1.0]					0.522172	0.0346684	A375		0.597463	0.278957	A375		Tyrosinase inhibitor	0.114902	HELA		Tyrosinase inhibitor	0.411172	HELA
VCAP_4799	0.998272	0.978227	0.678645	0.977041	0.647902	(0.8, 1.0]					0.429536	0.499368	PC3		0.497832	0.527304	PC3		Tyrosine kinase inhibitor	0.000448321	HELA		Tyrosine kinase inhibitor	0.210844	HELA
HUVEC_6436	0.976298	0.952572	0.804296	0.944944	0.770767	(0.6, 0.8]					0.0868325	0.555196	MCF7		0.737581	0.775278	MCF7		VEGFR inhibitor	0.0170152	HELA		VEGFR inhibitor	0.108275	HELA
XC.P914_5359	0.996207	0.983406	0.927653	0.983022	0.916098	(0.6, 0.8]					0.791829	0.698245	PC3		0.306836	0.211702	PC3		Vasopressin receptor antagonist	0.0407781	HELA		Vasopressin receptor antagonist	0.153669	HELA
HCC515_1523	0.999378	0.989514	0.563334	0.988295	0.501464	(0.8, 1.0]					0.295529	0.354626	PC3		0.114147	0.222948	PC3		Vesicular monoamine transporter inhibitor	0.566393	HELA		Vesicular monoamine transporter inhibitor	0.970297	HELA
A549_1102	0.999019	0.983732	0.824528	0.978193	0.760625	(0.8, 1.0]					0.0536016	0.38276	HA1E		0.45585	0.0221053	HA1E		Vitamin D receptor agonist	0.106053	HELA		Vitamin D receptor agonist	0.773982	HELA
HELA_7778	0.993589	0.984342	0.613731	0.983133	0.573029	(0.8, 1.0]					0.224146	0.675683	PC3		0.17798	0.464425	PC3		Voltage-gated sodium channel blocker	-0.0382908	HELA		Voltage-gated sodium channel blocker	0.172274	HELA
MCF7_7492	0.997587	0.987531	0.647752	0.981466	0.44826	(0.8, 1.0]					0.396292	0.707418	MCF7		0.458014	0.686357	MCF7		Xanthine oxidase inhibitor	-0.0301943	HELA		Xanthine oxidase inhibitor	0.286619	HELA
PC3_2029	0.999132	0.98991	0.78913	0.985856	0.691596	(0.8, 1.0]					0.627412	0.0961167	PC3		0.609698	0.546668	PC3		11-beta-HSD1 inhibitor	-0.0263805	HT29		11-beta-HSD1 inhibitor	0.032807	HT29
HEK293_4454	0.960442	0.954406	0.810622	0.94617	0.77169	(0.6, 0.8]					0.872081	0.58661	PC3		0.152601	0.275874	PC3		ACAT inhibitor	-0.0343313	HT29		ACAT inhibitor	0.476082	HT29
MCF10A_6013	0.991014	0.986688	0.672811	0.981593	0.523929	(0.8, 1.0]					0.551564	0.367044	YAPC		0.511572	0.226887	YAPC		AMPK activator	0.34345	HT29		AMPK activator	0.843186	HT29
VCAP_5088	0.998486	0.992974	0.648421	0.993777	0.676457	(0.8, 1.0]					0.166662	0.581588	PC3		0.285055	0.526699	PC3		ATP channel blocker	0.0703649	HT29		ATP channel blocker	0.1346	HT29
IGR37_972	0.997389	0.983103	0.687366	0.978339	0.566663	(0.8, 1.0]					0.83334	0.492499	A375		0.896439	0.397208	A375		ATPase inhibitor	0.128724	HT29		ATPase inhibitor	0.321339	HT29
JURKAT_1648	0.989529	0.950301	0.64724	0.933858	0.49911	(0.8, 1.0]					0.692338	0.404773	HA1E		0.685003	0.0563446	HA1E		Abl kinase inhibitor	0.0360812	HT29		Abl kinase inhibitor	0.0278762	HT29
MCF7_7379	0.999129	0.991782	0.717874	0.984033	0.470348	(0.8, 1.0]					0.369742	0.126707	HA1E		0.952228	0.302526	HA1E		Acetylcholine receptor agonist	0.0281811	HT29		Acetylcholine receptor agonist	0.222429	HT29
HEK293_6922	0.989357	0.986484	0.809742	0.984116	0.747803	(0.8, 1.0]					0.696566	0.704024	MCF7		0.605333	0.798711	MCF7		Acetylcholine receptor antagonist	0.00994207	HT29		Acetylcholine receptor antagonist	0.12552	HT29
PC3_4955	0.98886	0.98337	0.740641	0.973155	0.573628	(0.8, 1.0]					0.566969	0.987425	MCF7		0.312905	0.849246	MCF7		Acetylcholinesterase inhibitor	0.169556	HT29		Acetylcholinesterase inhibitor	0.403226	HT29
T47D_523	0.996987	0.990492	0.873712	0.9821	0.757839	(0.8, 1.0]					0.112446	0.737121	HA1E		0.556481	0.148621	HA1E		Adenosine kinase inhibitor	0.0319024	HT29		Adenosine kinase inhibitor	0.306395	HT29
PC3_7365	0.994568	0.989965	0.465526	0.98944	0.40265	(0.8, 1.0]					0.794734	0.355501	HA1E		0.859212	0.318009	HA1E		Adenosine receptor agonist	-0.0074753	HT29		Adenosine receptor agonist	0.416207	HT29
1HAE_214	0.999356	0.977777	0.705459	0.973558	0.640492	(0.8, 1.0]					0.411125	0.616142	YAPC		0.776992	0.595206	YAPC		Adenosine receptor antagonist	0.0289718	HT29		Adenosine receptor antagonist	0.201634	HT29
HEC108_1577	0.998634	0.975155	0.870952	0.963959	0.812717	(0.8, 1.0]					0.523403	0.354068	HELA		0.439803	0.244567	HELA		Adenosine reuptake inhibitor	0.117781	HT29		Adenosine reuptake inhibitor	0.591345	HT29
PC3_7993	0.990236	0.98239	0.710409	0.977381	0.652317	(0.8, 1.0]					0.0526785	0.382117	HA1E		0.464031	0.0255902	HA1E		Adrenergic receptor agonist	0.0928847	HT29		Adrenergic receptor agonist	0.27477	HT29
A375_3978	0.993041	0.991095	0.688486	0.986642	0.527903	(0.8, 1.0]					0.533738	0.970063	MCF7		0.356685	0.864211	MCF7		Adrenergic receptor antagonist	0.127494	HT29		Adrenergic receptor antagonist	0.321609	HT29
VCAP_3953	0.998129	0.991199	0.837806	0.986676	0.739931	(0.8, 1.0]					0.292835	0.750575	PC3		0.152766	0.326012	PC3		Akt inhibitor	0.140756	HT29		Akt inhibitor	0.302447	HT29
MCF7_2022	0.999547	0.990386	0.855528	0.986803	0.802494	(0.8, 1.0]					0.286709	0.139347	PC3		0.165238	0.539909	PC3		Angiotensin converting enzyme inhibitor	0.0826171	HT29		Angiotensin converting enzyme inhibitor	0.256956	HT29
A549_3331	0.997716	0.975304	0.765227	0.97176	0.725056	(0.8, 1.0]					0.372493	0.125831	HA1E		0.951068	0.299822	HA1E		Angiotensin receptor antagonist	-0.0230936	HT29		Angiotensin receptor antagonist	0.227073	HT29
PC3_4870	0.996643	0.97164	0.625122	0.965875	0.543066	(0.8, 1.0]					0.670008	0.227249	HA1E		0.752602	0.186284	HA1E		Anti-cancer agent	0.186201	HT29		Anti-cancer agent	0.464033	HT29
A375_6397	0.999123	0.985548	0.798374	0.977468	0.723747	(0.8, 1.0]					0.630335	0.659979	HT29		0.392805	0.651131	HT29		Anti-thyroid agent	0.0615675	HT29		Anti-thyroid agent	0.0829262	HT29
MCF7_3245	0.99721	0.986825	0.775247	0.975708	0.515326	(0.8, 1.0]					0.00474298	0.538945	A375		0.806909	0.636531	A375		Antiviral	-0.044358	HT29		Antiviral	0.225101	HT29
HT29_7661	0.999054	0.988494	0.77861	0.982013	0.607944	(0.8, 1.0]					0.37993	0.829883	MCF7		0.385447	0.782889	MCF7		Apoptosis stimulant	0.0172959	HT29		Apoptosis stimulant	0.330117	HT29
22RV1_1552	0.999333	0.977541	0.726944	0.973821	0.67961	(0.8, 1.0]					0.289218	0.0714223	A375		0.412513	0.0729048	A375		Aromatase inhibitor	0.114829	HT29		Aromatase inhibitor	0.480749	HT29
THP1_1927	0.99606	0.95929	0.707657	0.958105	0.692735	(0.8, 1.0]					0.442659	0.425127	HT29		0.448427	0.593538	HT29		Aurora kinase inhibitor	0.0819743	HT29		Aurora kinase inhibitor	0.43744	HT29
HA1E_2114	0.99774	0.993246	0.600008	0.99012	0.473603	(0.8, 1.0]					0.710902	0.590367	PC3		0.338026	0.366191	PC3		BCL inhibitor	0.42295	HT29		BCL inhibitor	0.1022	HT29
HCC515_1143	0.984068	0.962814	0.604786	0.940603	0.440692	(0.8, 1.0]					0.33102	0.553766	PC3		0.331116	0.467823	PC3		BTK inhibitor	0.0958973	HT29		BTK inhibitor	0.39692	HT29
TMD8_2209	0.99217	0.979495	0.80581	0.96673	0.711411	(0.8, 1.0]					0.536959	0.857992	MCF7		0.600558	0.969917	MCF7		Benzodiazepine receptor agonist	-0.0155952	HT29		Benzodiazepine receptor agonist	0.0571942	HT29
NCIH1573_445	0.997765	0.986503	0.78518	0.983652	0.740319	(0.8, 1.0]					0.788613	0.221975	HA1E		0.622371	0.0776721	HA1E		Benzodiazepine receptor antagonist	0.00869768	HT29		Benzodiazepine receptor antagonist	0.194717	HT29
MCF10A_7365	0.996783	0.992125	0.593866	0.988843	0.389608	(0.8, 1.0]					0.422223	0.237331	PC3		0.476767	0.35294	PC3		Beta amyloid inhibitor	-6.93982e-05	HT29		Beta amyloid inhibitor	0.0302729	HT29
VCAP_2709	0.999129	0.980946	0.748371	0.969503	0.531761	(0.8, 1.0]					0.626558	0.117215	PC3		0.608101	0.478302	PC3		C-Met inhibitor	-0.0220004	HT29		C-Met inhibitor	0.191613	HT29
NPC_7449	0.997973	0.981322	0.814577	0.974811	0.738843	(0.8, 1.0]					0.895445	0.714119	A375		0.715962	0.561501	A375		CAMP stimulant	0.0351003	HT29		CAMP stimulant	0.224721	HT29
VCAP_3074	0.998192	0.983827	0.779372	0.976339	0.653195	(0.8, 1.0]					0.782922	0.863801	MCF7		0.731087	0.878502	MCF7		CCK receptor antagonist	-0.0412396	HT29		CCK receptor antagonist	0.249949	HT29
HEC1A_1392	0.996862	0.970764	0.655149	0.962477	0.540836	(0.8, 1.0]					0.858366	0.422102	PC3		0.278933	0.306537	PC3		CDK inhibitor	0.0160498	HT29		CDK inhibitor	0.259899	HT29
HA1E_2690	0.999308	0.986546	0.804722	0.975962	0.605831	(0.8, 1.0]					0.560632	0.513671	HELA		0.409645	0.227051	HELA		Calcineurin inhibitor	0.105332	HT29		Calcineurin inhibitor	0.329866	HT29
PC3_8124	0.998919	0.987689	0.824378	0.976592	0.620901	(0.8, 1.0]					0.433715	0.447894	PC3		0.428523	0.380637	PC3		Calcitonin antagonist	0.0995869	HT29		Calcitonin antagonist	0.281386	HT29
HA1E_2053	0.999491	0.990713	0.709252	0.98861	0.627411	(0.8, 1.0]					0.53628	0.433346	HT29		0.47763	0.590227	HT29		Calcium channel blocker	0.150857	HT29		Calcium channel blocker	0.553851	HT29
MCF7_6390	0.999435	0.967085	0.88132	0.948172	0.83432	(0.6, 0.8]					0.168905	0.58092	PC3		0.26177	0.482639	PC3		Cannabinoid receptor agonist	-0.0270194	HT29		Cannabinoid receptor agonist	0.264348	HT29
PC3_2189	0.999307	0.985991	0.876497	0.970139	0.716355	(0.8, 1.0]					0.460834	0.485795	HELA		0.439427	0.245102	HELA		Cannabinoid receptor inverse agonist	0.107496	HT29		Cannabinoid receptor inverse agonist	0.163895	HT29
MDAMB468_445	0.997709	0.978375	0.841094	0.965	0.726157	(0.8, 1.0]					0.381998	0.790294	MCF7		0.427516	0.768903	MCF7		Carbonic anhydrase inhibitor	0.0367805	HT29		Carbonic anhydrase inhibitor	0.187309	HT29
VCAP_4754	0.993048	0.978949	0.684775	0.974184	0.589235	(0.8, 1.0]					0.78885	0.615801	PC3		0.296257	0.442561	PC3		Caspase activator	0.377838	HT29		Caspase activator	0.542182	HT29
HEC265_4507	0.999026	0.976416	0.784559	0.962171	0.635565	(0.8, 1.0]					0.514617	0.773202	MCF7		0.671395	0.775384	MCF7		Caspase inhibitor	-0.0397678	HT29		Caspase inhibitor	0.297121	HT29
NCIH1573_3408	0.997973	0.987208	0.690163	0.982963	0.607734	(0.8, 1.0]					0.533927	0.964667	MCF7		0.356941	0.864434	MCF7		Cathepsin inhibitor	0.153306	HT29		Cathepsin inhibitor	0.180173	HT29
HCC95_6567	0.997937	0.97356	0.813013	0.961583	0.711687	(0.8, 1.0]					0.844416	0.316981	HA1E		0.839017	0.342223	HA1E		Cholesteryl ester transfer protein inhibitor	-0.113156	HT29		Cholesteryl ester transfer protein inhibitor	0.149991	HT29
PC3_2672	0.999298	0.984108	0.605808	0.980618	0.493566	(0.8, 1.0]					0.205278	0.189861	HT29		0.279138	0.691013	HT29		Cholinergic receptor agonist	-0.0292246	HT29		Cholinergic receptor agonist	0.0774782	HT29
MCF7_1536	0.993894	0.981665	0.876888	0.962312	0.754024	(0.8, 1.0]					0.443917	0.554532	MCF7		0.484976	0.770584	MCF7		Coagulation factor inhibitor	0.279901	HT29		Coagulation factor inhibitor	0.733888	HT29
22RV1_7465	0.998665	0.970398	0.763003	0.961575	0.685166	(0.8, 1.0]					0.672418	0.426959	PC3		0.458934	0.297116	PC3		Cyclooxygenase inhibitor	0.0326737	HT29		Cyclooxygenase inhibitor	0.225533	HT29
HA1E_173	0.999416	0.986954	0.706112	0.985574	0.665435	(0.8, 1.0]					0.278107	0.921313	PC3		0.0382267	0.57173	PC3		Cytochrome P450 inhibitor	0.00789014	HT29		Cytochrome P450 inhibitor	0.275282	HT29
BC3C_7600	0.997089	0.984875	0.674259	0.979642	0.516215	(0.8, 1.0]					0.546443	0.487382	PC3		0.637381	0.538674	PC3		DNA alkylating agent	-0.0208696	HT29		DNA alkylating agent	0.342524	HT29
SKB_2113	0.999101	0.97238	0.849269	0.965594	0.810961	(0.8, 1.0]					0.772333	0.76952	MCF7		0.833601	0.687487	MCF7		DNA dependent protein kinase inhibitor	-0.100404	HT29		DNA dependent protein kinase inhibitor	0.201166	HT29
HEPG2_7838	0.990199	0.988023	0.561757	0.986266	0.458912	(0.8, 1.0]					0.136074	0.516085	PC3		0.0836914	0.317038	PC3		DNA inhibitor	-0.0508616	HT29		DNA inhibitor	0.150677	HT29
IGR37_7364	0.999287	0.962649	0.824727	0.953578	0.774442	(0.6, 0.8]					0.414196	0.969584	HA1E		0.749998	0.113771	HA1E		DNA methyltransferase inhibitor	0.220585	HT29		DNA methyltransferase inhibitor	0.396889	HT29
A549_1081	0.999025	0.981475	0.819	0.979559	0.798747	(0.8, 1.0]					0.769217	0.546388	PC3		0.254789	0.332736	PC3		DNA synthesis inhibitor	-0.0228242	HT29		DNA synthesis inhibitor	-0.0412174	HT29
SKES1_6984	0.997999	0.987855	0.740363	0.986643	0.710662	(0.8, 1.0]					0.770842	0.572892	PC3		0.276266	0.313857	PC3		DYRK inhibitor	-0.0388178	HT29		DYRK inhibitor	0.316544	HT29
HCC515_1298	0.997107	0.978545	0.819194	0.974041	0.781401	(0.8, 1.0]					0.576161	0.338854	HA1E		0.791875	0.303355	HA1E		Dihydroorotate dehydrogenase inhibitor	0.0391619	HT29		Dihydroorotate dehydrogenase inhibitor	0.190857	HT29
SKB_2392	0.999234	0.978272	0.647815	0.971077	0.508226	(0.8, 1.0]					0.0562374	0.643467	MCF7		0.19031	0.838692	MCF7		Dipeptidyl peptidase inhibitor	0.010132	HT29		Dipeptidyl peptidase inhibitor	0.392607	HT29
THP1_1561	0.991743	0.982982	0.604713	0.980308	0.539368	(0.8, 1.0]					0.578141	0.977723	MCF7		0.310774	0.847563	MCF7		Dopamine receptor agonist	0.026783	HT29		Dopamine receptor agonist	0.2144	HT29
IGR37_6384	0.997378	0.985394	0.81363	0.98249	0.765522	(0.8, 1.0]					0.645535	0.475984	A375		0.710539	0.445153	A375		Dopamine receptor antagonist	0.11459	HT29		Dopamine receptor antagonist	0.369117	HT29
PC3_3578	0.999043	0.992059	0.75395	0.986541	0.560167	(0.8, 1.0]					0.281409	0.631956	PC3		0.22688	0.452529	PC3		Dopamine uptake inhibitor	0.0723939	HT29		Dopamine uptake inhibitor	0.156268	HT29
NCIH838_2083	0.997996	0.986734	0.785432	0.977088	0.635832	(0.8, 1.0]					0.136297	0.319501	HT29		0.449711	0.630264	HT29		EGFR inhibitor	0.147963	HT29		EGFR inhibitor	0.285782	HT29
XC.L10_583	0.996276	0.991115	0.699755	0.98863	0.597873	(0.8, 1.0]					0.65975	0.164259	PC3		0.95749	0.628554	PC3		Endothelin receptor antagonist	0.139162	HT29		Endothelin receptor antagonist	0.513527	HT29
WI38_1608	0.999257	0.976429	0.838413	0.963868	0.739729	(0.8, 1.0]					0.315375	0.578709	PC3		0.318478	0.428746	PC3		Ephrin inhibitor	-0.00529625	HT29		Ephrin inhibitor	0.0459701	HT29
GI1_1827	0.996707	0.987544	0.620503	0.98078	0.411097	(0.8, 1.0]					0.48883	0.274889	A375		0.759139	0.436687	A375		Estrogen receptor agonist	0.213575	HT29		Estrogen receptor agonist	0.371789	HT29
JURKAT_4213	0.994777	0.990752	0.798367	0.987831	0.755504	(0.8, 1.0]					0.244724	0.791471	PC3		0.190899	0.734328	PC3		Estrogen receptor antagonist	0.0712995	HT29		Estrogen receptor antagonist	0.136551	HT29
NCIH1573_6702	0.997816	0.984352	0.759126	0.980861	0.695638	(0.8, 1.0]					0.528574	0.272161	A375		0.855444	0.468925	A375		FAAH inhibitor	0.0295705	HT29		FAAH inhibitor	0.317187	HT29
HELA_4952	0.991965	0.983037	0.66873	0.98017	0.613007	(0.8, 1.0]					0.236163	0.202092	HT29		0.312273	0.701288	HT29		FLT3 inhibitor	-0.0858322	HT29		FLT3 inhibitor	0.224667	HT29
MCF7_3421	0.965914	0.958591	0.790017	0.92569	0.591141	(0.6, 0.8]					0.544046	0.462253	HT29		0.464499	0.608889	HT29		FXR agonist	0.451073	HT29		FXR agonist	0.906789	HT29
HFL1_256	0.999452	0.971862	0.723135	0.967282	0.671325	(0.8, 1.0]					0.194817	0.587107	PC3		0.274401	0.48749	PC3		Farnesyltransferase inhibitor	0.137441	HT29		Farnesyltransferase inhibitor	0.686231	HT29
PC3_5266	0.997752	0.993822	0.707437	0.991799	0.623859	(0.8, 1.0]					0.524914	0.309413	A375		0.699262	0.422644	A375		G protein-coupled receptor agonist	0.0749972	HT29		G protein-coupled receptor agonist	0.0476617	HT29
A549_7489	0.993734	0.972559	0.793418	0.963107	0.704757	(0.8, 1.0]					0.407233	0.177812	PC3		0.541673	0.403633	PC3		GABA receptor agonist	0.0102737	HT29		GABA receptor agonist	0.0495302	HT29
U251MG_2823	0.995827	0.982119	0.667875	0.980351	0.637512	(0.8, 1.0]					0.436825	0.329563	A375		0.808481	0.562459	A375		GABA receptor antagonist	0.160462	HT29		GABA receptor antagonist	0.230072	HT29
XC.P909_5359	0.995816	0.984801	0.935743	0.984	0.92465	(0.6, 0.8]					0.552122	0.595549	MCF7		0.575326	0.754755	MCF7		Gastrin inhibitor	-0.215954	HT29		Gastrin inhibitor	0.0532939	HT29
SKB_2299	0.999594	0.973917	0.734473	0.961882	0.633857	(0.8, 1.0]					0.490295	0.270567	A375		0.755576	0.434954	A375		Glucocorticoid receptor agonist	0.130923	HT29		Glucocorticoid receptor agonist	0.434631	HT29
HCC515_4347	0.99949	0.991972	0.751921	0.991567	0.741307	(0.8, 1.0]					0.785096	0.670962	PC3		0.305811	0.166037	PC3		Glucosidase inhibitor	-0.0123392	HT29		Glucosidase inhibitor	0.131717	HT29
A375_1621	0.980797	0.966127	0.70416	0.956556	0.596166	(0.8, 1.0]					0.818976	0.587603	PC3		0.203925	0.268143	PC3		Glucosylceramidase inhibitor	0.356478	HT29		Glucosylceramidase inhibitor	0.672969	HT29
A549_7189	0.991975	0.990103	0.61459	0.988121	0.547177	(0.8, 1.0]					0.6013	0.266473	HELA		0.22769	0.414471	HELA		Glutamate receptor agonist	0.023568	HT29		Glutamate receptor agonist	0.105127	HT29
XC.R10_6003	0.991382	0.986843	0.734667	0.983815	0.662278	(0.8, 1.0]					0.423359	0.622766	HELA		0.383585	0.365539	HELA		Glutamate receptor antagonist	0.0589871	HT29		Glutamate receptor antagonist	0.18654	HT29
ASC_7713	0.995577	0.977602	0.741882	0.968499	0.590998	(0.8, 1.0]					0.297963	0.0726837	A375		0.432514	0.0767247	A375		Glycine transporter inhibitor	0.334794	HT29		Glycine transporter inhibitor	0.527526	HT29
PC3_3653	0.99462	0.987605	0.70648	0.981933	0.576219	(0.8, 1.0]					0.687158	0.600858	PC3		0.302153	0.369202	PC3		HDAC inhibitor	0.0691761	HT29		HDAC inhibitor	0.333418	HT29
VCAP_6007	0.999599	0.991749	0.902125	0.989255	0.872593	(0.8, 1.0]					0.574747	0.982203	MCF7		0.321092	0.876418	MCF7		HIV protease inhibitor	0.135821	HT29		HIV protease inhibitor	0.217922	HT29
OVK18_5359	0.999094	0.94886	0.84413	0.927576	0.771157	(0.6, 0.8]					0.0714951	0.472293	MCF7		0.377777	0.964383	MCF7		HMGCR inhibitor	0.0830724	HT29		HMGCR inhibitor	0.303797	HT29
VCAP_8065	0.999659	0.968271	0.813577	0.942027	0.6343	(0.6, 0.8]					0.442589	0.540307	HA1E		0.732536	0.23229	HA1E		HSP inhibitor	0.470707	HT29		HSP inhibitor	0.529822	HT29
HCC515_3623	0.991789	0.978559	0.626213	0.975577	0.592907	(0.8, 1.0]					0.742316	0.623178	PC3		0.496708	0.496555	PC3		Hemozoin biocrystallization inhibitor	-0.00794665	HT29		Hemozoin biocrystallization inhibitor	0.122347	HT29
HCC515_1885	0.993581	0.986722	0.612952	0.987012	0.625943	(0.8, 1.0]					0.403237	0.295012	HT29		0.358467	0.74821	HT29		Hepatocyte growth factor receptor inhibitor	0.0123136	HT29		Hepatocyte growth factor receptor inhibitor	0.0842167	HT29
KMS34_2973	0.993715	0.989692	0.559795	0.973136	0.27037	(0.8, 1.0]					0.185462	0.292517	HT29		0.422232	0.676836	HT29		Histamine receptor agonist	-0.0576915	HT29		Histamine receptor agonist	-0.0329318	HT29
ASC_2280	0.991328	0.941109	0.81948	0.932064	0.784333	(0.6, 0.8]					0.00485751	0.445146	MCF7		0.252636	0.903565	MCF7		Histamine receptor antagonist	0.00186344	HT29		Histamine receptor antagonist	0.170527	HT29
SNU407_5851	0.998577	0.970973	0.660608	0.965668	0.581911	(0.8, 1.0]					0.793481	0.667923	PC3		0.279221	0.221371	PC3		Hydantoin antiepileptic	-0.104423	HT29		Hydantoin antiepileptic	0.0713232	HT29
HA1E_4566	0.993366	0.971777	0.85904	0.958299	0.781321	(0.6, 0.8]					0.340143	0.524309	PC3		0.0786114	0.304856	PC3		IGF-1 inhibitor	0.526414	HT29		IGF-1 inhibitor	0.569879	HT29
VCAP_4123	0.997214	0.988957	0.852607	0.986086	0.812002	(0.8, 1.0]					0.514157	0.644805	MCF7		0.508576	0.883378	MCF7		IMPase inhibitor	0.3616	HT29		IMPase inhibitor	0.739087	HT29
PC3_6352	0.998931	0.992305	0.69602	0.990826	0.618209	(0.8, 1.0]					0.379246	0.599305	PC3		0.494537	0.557133	PC3		Insulin secretagogue	-0.0699526	HT29		Insulin secretagogue	0.221268	HT29
HT29_807	0.99553	0.984836	0.682552	0.98423	0.667715	(0.8, 1.0]					0.258796	0.364017	HELA		0.386506	0.138426	HELA		Integrin inhibitor	-0.0396209	HT29		Integrin inhibitor	0.380743	HT29
XC.R10_1955	0.990822	0.985796	0.659494	0.984865	0.614994	(0.8, 1.0]					0.494419	0.140191	A375		0.628409	0.371092	A375		Interleukin inhibitor	-0.00198405	HT29		Interleukin inhibitor	0.103047	HT29
HCC95_7394	0.998175	0.977198	0.748837	0.973911	0.709151	(0.8, 1.0]					0.873731	0.485886	A375		0.273904	0.0994831	A375		Ionotropic glutamate receptor antagonist	0.461661	HT29		Ionotropic glutamate receptor antagonist	0.821545	HT29
SNU407_7313	0.998085	0.962463	0.687182	0.953254	0.61369	(0.8, 1.0]					0.49862	0.648834	MCF7		0.512587	0.827885	MCF7		JAK inhibitor	0.179209	HT29		JAK inhibitor	0.457028	HT29
SKB_2202	0.999632	0.945812	0.579562	0.934681	0.472785	(0.8, 1.0]					0.245966	0.411445	HA1E		0.619306	0.0055555	HA1E		JNK inhibitor	0.0184496	HT29		JNK inhibitor	0.784376	HT29
MCF10A_1819	0.994054	0.989463	0.565052	0.982461	0.363325	(0.8, 1.0]					0.457522	0.297223	A375		0.840023	0.4621	A375		Kelch-like ECH-associated protein ligand	0.37346	HT29		Kelch-like ECH-associated protein ligand	0.730465	HT29
SKB_3039	0.999398	0.966785	0.806996	0.959232	0.759671	(0.8, 1.0]					0.385545	0.455813	PC3		0.410339	0.462321	PC3		Leucine rich repeat kinase inhibitor	0.116526	HT29		Leucine rich repeat kinase inhibitor	0.262285	HT29
A549_6917	0.999236	0.96194	0.664485	0.950387	0.49875	(0.8, 1.0]					0.12957	0.744583	HA1E		0.547809	0.148924	HA1E		Leukotriene inhibitor	0.371241	HT29		Leukotriene inhibitor	0.891752	HT29
PC3_3361	0.997661	0.980225	0.83083	0.971003	0.75297	(0.8, 1.0]					0.361318	0.510322	YAPC		0.491721	0.287215	YAPC		Leukotriene receptor antagonist	-0.0223286	HT29		Leukotriene receptor antagonist	0.161554	HT29
PC3_7807	0.994486	0.992877	0.555029	0.992413	0.523447	(0.8, 1.0]					0.804264	0.656215	PC3		0.299551	0.203877	PC3		Lipoxygenase inhibitor	-0.0131599	HT29		Lipoxygenase inhibitor	0.250003	HT29
WI38_3129	0.999507	0.970434	0.783945	0.963002	0.718252	(0.8, 1.0]					0.866113	0.490706	A375		0.250087	0.122374	A375		MDM inhibitor	0.061043	HT29		MDM inhibitor	0.286669	HT29
MCF7_3089	0.998158	0.988932	0.697285	0.987719	0.654297	(0.8, 1.0]					0.210682	0.200285	HT29		0.319904	0.701241	HT29		MEK inhibitor	0.223131	HT29		MEK inhibitor	0.22412	HT29
1HAE_1407	0.999247	0.952321	0.815762	0.940007	0.758449	(0.6, 0.8]					0.6733	0.467082	A375		0.86312	0.58103	A375		MTOR inhibitor	0.163015	HT29		MTOR inhibitor	0.228075	HT29
NL20_6110	0.99879	0.971407	0.917892	0.965	0.898084	(0.6, 0.8]					0.0527183	0.382153	HA1E		0.454257	0.0216054	HA1E		Membrane integrity inhibitor	0.110658	HT29		Membrane integrity inhibitor	0.0413408	HT29
CD34_6003	0.980718	0.921357	0.648422	0.905706	0.567292	(0.6, 0.8]					0.727479	0.883659	MCF7		0.761858	0.889229	MCF7		Metalloproteinase inhibitor	-0.000283959	HT29		Metalloproteinase inhibitor	0.36007	HT29
VCAP_5044	0.998619	0.991017	0.687095	0.990056	0.626005	(0.8, 1.0]					0.798064	0.661686	PC3		0.284996	0.223568	PC3		Microtubule inhibitor	-0.0468214	HT29		Microtubule inhibitor	-0.00911186	HT29
VCAP_5734	0.992643	0.981421	0.685413	0.964542	0.483268	(0.8, 1.0]					0.380809	0.452897	PC3		0.422241	0.47923	PC3		Monoamine oxidase inhibitor	0.0246025	HT29		Monoamine oxidase inhibitor	0.135981	HT29
HT29_808	0.996484	0.988881	0.760693	0.985673	0.679179	(0.8, 1.0]					0.620624	0.569852	HT29		0.385267	0.714186	HT29		NFKB pathway inhibitor	-0.0759201	HT29		NFKB pathway inhibitor	0.369002	HT29
A549_7644	0.974808	0.976996	0.809755	0.972569	0.762631	(0.8, 1.0]					0.292004	0.202044	HELA		0.412528	0.266773	HELA		Neprilysin inhibitor	-0.0626785	HT29		Neprilysin inhibitor	2.88496e-05	HT29
HEPG2_4539	0.997746	0.98223	0.743806	0.977318	0.663158	(0.8, 1.0]					0.48424	0.578664	MCF7		0.618368	0.730878	MCF7		Neuropeptide receptor antagonist	0.240455	HT29		Neuropeptide receptor antagonist	0.97365	HT29
HT29_6142	0.930596	0.954269	0.753728	0.938493	0.64419	(0.8, 1.0]					0.31339	0.703253	PC3		0.393099	0.462173	PC3		Norepinephrine reputake inhibitor	0.0593146	HT29		Norepinephrine reputake inhibitor	0.0948861	HT29
VCAP_2152	0.998067	0.97188	0.77347	0.967457	0.732976	(0.8, 1.0]					0.842787	0.309823	HA1E		0.871025	0.335812	HA1E		Opioid receptor agonist	0.10504	HT29		Opioid receptor agonist	0.412538	HT29
A549_5551	0.999153	0.979155	0.776489	0.955463	0.558656	(0.8, 1.0]					0.515005	0.780883	MCF7		0.680768	0.822651	MCF7		Opioid receptor antagonist	0.070358	HT29		Opioid receptor antagonist	0.343135	HT29
MDAMB468_1583	0.997511	0.981026	0.773497	0.975017	0.687555	(0.8, 1.0]					0.0107678	0.537904	A375		0.804469	0.636122	A375		Orexin receptor antagonist	-0.0227036	HT29		Orexin receptor antagonist	0.150827	HT29
NL20_1287	0.998456	0.959041	0.881323	0.945182	0.841789	(0.6, 0.8]					0.953859	0.468781	MCF7		0.963565	0.785347	MCF7		P38 MAPK inhibitor	0.042643	HT29		P38 MAPK inhibitor	0.214004	HT29
MNEU_6577	0.991615	0.976447	0.639375	0.971866	0.55585	(0.8, 1.0]					0.732041	0.395438	HA1E		0.754407	0.233014	HA1E		PARP inhibitor	0.125769	HT29		PARP inhibitor	0.549296	HT29
ZR751_466	0.999463	0.979393	0.845156	0.956149	0.647152	(0.8, 1.0]					0.6013	0.266603	HELA		0.227706	0.414491	HELA		PDGFR inhibitor	0.0338298	HT29		PDGFR inhibitor	0.175042	HT29
HT29_2404	0.983727	0.972269	0.795427	0.949694	0.586434	(0.8, 1.0]					0.629615	0.274894	HA1E		0.663692	0.155242	HA1E		PI3K inhibitor	0.0982556	HT29		PI3K inhibitor	0.356285	HT29
SKB_687	0.991555	0.976007	0.836951	0.960197	0.71543	(0.8, 1.0]					0.536952	0.966509	MCF7		0.354905	0.867652	MCF7		PKC activator	0.0911651	HT29		PKC activator	0.363774	HT29
A549_473	0.976614	0.976896	0.699392	0.975553	0.673914	(0.8, 1.0]					0.898881	0.702123	A375		0.729408	0.603027	A375		PKC inhibitor	-0.0104528	HT29		PKC inhibitor	0.328622	HT29
HT29_5736	0.990356	0.975892	0.562608	0.969232	0.421208	(0.8, 1.0]					0.500642	0.649113	MCF7		0.506836	0.830846	MCF7		PLK inhibitor	0.137122	HT29		PLK inhibitor	0.29527	HT29
HEPG2_4758	0.996835	0.967235	0.721842	0.960706	0.658619	(0.8, 1.0]					0.610764	0.173154	HA1E		0.618182	0.16844	HA1E		PPAR receptor agonist	0.0150557	HT29		PPAR receptor agonist	0.167244	HT29
PC3_8190	0.998988	0.987359	0.613636	0.983617	0.468667	(0.8, 1.0]					0.453685	0.455804	PC3		0.41979	0.444457	PC3		Phosphodiesterase inhibitor	0.0178302	HT29		Phosphodiesterase inhibitor	0.223	HT29
HCC95_6958	0.997679	0.979689	0.646698	0.977364	0.60269	(0.8, 1.0]					0.492637	0.617605	MCF7		0.504777	0.697449	MCF7		Platelet aggregation inhibitor	0.0231237	HT29		Platelet aggregation inhibitor	0.214726	HT29
VCAP_7042	0.998356	0.993891	0.726699	0.990859	0.608362	(0.8, 1.0]					0.62324	0.753823	MCF7		0.778108	0.800788	MCF7		Potassium channel activator	0.0412738	HT29		Potassium channel activator	0.249068	HT29
HEPG2_4296	0.996301	0.977906	0.713551	0.970754	0.602764	(0.8, 1.0]					0.85692	0.421453	PC3		0.29613	0.365555	PC3		Potassium channel blocker	0.157636	HT29		Potassium channel blocker	0.385628	HT29
MCF7_6634	0.994961	0.984777	0.696771	0.982087	0.631645	(0.8, 1.0]					0.707177	0.213068	HA1E		0.822561	0.220862	HA1E		Progesterone receptor agonist	0.0732071	HT29		Progesterone receptor agonist	0.104346	HT29
A549_7019	0.999347	0.984473	0.607283	0.982191	0.54096	(0.8, 1.0]					0.637641	0.871676	MCF7		0.715385	0.706891	MCF7		Purinergic receptor antagonist	-0.134248	HT29		Purinergic receptor antagonist	0.130442	HT29
YAPC_2599	0.99209	0.989708	0.685478	0.987999	0.64239	(0.8, 1.0]					0.0716097	0.472318	MCF7		0.380063	0.961419	MCF7		RAF inhibitor	0.587266	HT29		RAF inhibitor	0.360921	HT29
NCIH1573_466	0.997892	0.976635	0.803858	0.958437	0.614544	(0.8, 1.0]					0.735244	0.652902	PC3		0.162935	0.346393	PC3		RET tyrosine kinase inhibitor	0.267993	HT29		RET tyrosine kinase inhibitor	0.123573	HT29
T47D_3545	0.997777	0.979225	0.880771	0.950954	0.717684	(0.6, 0.8]					0.575905	0.984704	MCF7		0.299212	0.855211	MCF7		RNA synthesis inhibitor	0.00297794	HT29		RNA synthesis inhibitor	0.292182	HT29
MCF7_1768	0.995536	0.988859	0.761903	0.986336	0.700532	(0.8, 1.0]					0.783137	0.686315	PC3		0.306147	0.217465	PC3		Retinoid receptor agonist	0.0665907	HT29		Retinoid receptor agonist	0.266666	HT29
CD34_2757	0.974996	0.967268	0.672773	0.948394	0.49538	(0.8, 1.0]					0.589917	0.713402	MCF7		0.784645	0.785836	MCF7		Rho associated kinase inhibitor	0.0377148	HT29		Rho associated kinase inhibitor	0.223095	HT29
IGR37_7503	0.998873	0.956079	0.725552	0.942269	0.623841	(0.8, 1.0]					0.760844	0.517897	PC3		0.218107	0.350952	PC3		Ribonucleotide reductase inhibitor	0.294474	HT29		Ribonucleotide reductase inhibitor	0.538758	HT29
MDAMB231_1015	0.988987	0.966404	0.756425	0.960948	0.705634	(0.8, 1.0]					0.575992	0.147034	A375		0.998932	0.440954	A375		SERT inhibitor	0.0961619	HT29		SERT inhibitor	0.161867	HT29
IGR37_2083	0.997289	0.980976	0.769844	0.970606	0.613483	(0.8, 1.0]					0.551982	0.660889	MCF7		0.551915	0.725639	MCF7		SIRT inhibitor	0.108557	HT29		SIRT inhibitor	0.354003	HT29
MCF7_6073	0.999512	0.988038	0.875852	0.984864	0.83591	(0.8, 1.0]					0.242796	0.428428	HA1E		0.622395	0.00670592	HA1E		Selective estrogen receptor modulator	0.19513	HT29		Selective estrogen receptor modulator	0.235874	HT29
HT29_6384	0.996719	0.993677	0.639415	0.99183	0.519767	(0.8, 1.0]					0.442497	0.42493	HT29		0.44854	0.593781	HT29		Selective serotonin reuptake inhibitor	-0.0318065	HT29		Selective serotonin reuptake inhibitor	0.161219	HT29
VCAP_81	0.999562	0.988139	0.924419	0.977212	0.880875	(0.8, 1.0]					0.444649	0.206891	HA1E		0.838272	0.305883	HA1E		Serotonin receptor agonist	0.168941	HT29		Serotonin receptor agonist	0.410336	HT29
XC.P931_4492	0.995726	0.989749	0.701821	0.986119	0.53536	(0.8, 1.0]					0.641078	0.0786344	PC3		0.62471	0.543668	PC3		Serotonin receptor antagonist	0.0643161	HT29		Serotonin receptor antagonist	0.256823	HT29
A549_7173	0.991992	0.985497	0.7677	0.967105	0.347259	(0.8, 1.0]					0.705997	0.778966	MCF7		0.662459	0.611529	MCF7		Serotonin reuptake inhibitor	0.0171948	HT29		Serotonin reuptake inhibitor	0.160711	HT29
PC3_2600	0.996007	0.993761	0.570424	0.991132	0.433673	(0.8, 1.0]					0.787973	0.871268	MCF7		0.753382	0.895394	MCF7		Smoothened receptor antagonist	0.273375	HT29		Smoothened receptor antagonist	0.70622	HT29
A375_6310	0.999433	0.981725	0.720556	0.966222	0.510173	(0.8, 1.0]					0.312449	0.278177	HT29		0.302245	0.627959	HT29		Sodium channel blocker	0.0690347	HT29		Sodium channel blocker	0.203998	HT29
JHH5_7888	0.999218	0.983329	0.899841	0.976898	0.858688	(0.8, 1.0]					0.41466	0.966346	HA1E		0.753174	0.127782	HA1E		Sodium/glucose cotransporter inhibitor	-0.00176695	HT29		Sodium/glucose cotransporter inhibitor	0.121094	HT29
MCF7_4210	0.998609	0.988578	0.670453	0.984694	0.531785	(0.8, 1.0]					0.230817	0.226609	HT29		0.289084	0.692145	HT29		Sodium/potassium/chloride transporter inhibitor	-0.0991864	HT29		Sodium/potassium/chloride transporter inhibitor	0.0846245	HT29
SKB_5929	0.998375	0.979801	0.782503	0.971482	0.677473	(0.8, 1.0]					0.329946	0.513306	PC3		0.378003	0.469614	PC3		TGF beta receptor inhibitor	0.0994907	HT29		TGF beta receptor inhibitor	0.372468	HT29
A375_784	0.996277	0.989058	0.805997	0.985343	0.714814	(0.8, 1.0]					0.681242	0.504483	A375		0.762929	0.532472	A375		TRPV agonist	-0.0269479	HT29		TRPV agonist	0.296416	HT29
MCF7_616	0.982453	0.962283	0.607633	0.956574	0.534285	(0.8, 1.0]					0.400073	0.260151	A375		0.805203	0.374665	A375		TRPV antagonist	-0.091516	HT29		TRPV antagonist	0.194845	HT29
CJM_6027	0.997431	0.981716	0.732904	0.97005	0.511435	(0.8, 1.0]					0.498216	0.701612	MCF7		0.760405	0.710319	MCF7		Tachykinin antagonist	-0.0269855	HT29		Tachykinin antagonist	0.218102	HT29
PC3_1307	0.970171	0.981299	0.750583	0.975927	0.651542	(0.8, 1.0]					0.765095	0.543128	PC3		0.218281	0.351866	PC3		Telomerase inhibitor	0.0233098	HT29		Telomerase inhibitor	0.389065	HT29
HCC515_8194	0.991854	0.970914	0.523706	0.955875	0.311801	(0.8, 1.0]					0.883993	0.511352	A375		0.156146	0.133715	A375		Thiazide diuretic	0.189019	HT29		Thiazide diuretic	0.409285	HT29
VCAP_912	0.97579	0.929041	0.599854	0.901059	0.407074	(0.6, 0.8]					0.185127	0.589501	PC3		0.263235	0.484282	PC3		Thioredoxin inhibitor	0.0838364	HT29		Thioredoxin inhibitor	0.122865	HT29
MCF7_7054	0.989388	0.983585	0.675377	0.981672	0.631522	(0.8, 1.0]					0.79739	0.195316	HA1E		0.593216	0.097807	HA1E		Thromboxane receptor antagonist	0.47077	HT29		Thromboxane receptor antagonist	0.903585	HT29
HUVEC_2475	0.989401	0.956815	0.685146	0.950858	0.637041	(0.8, 1.0]					0.635981	0.452668	A375		0.748866	0.499276	A375		Thromboxane synthase inhibitor	0.102722	HT29		Thromboxane synthase inhibitor	0.214377	HT29
MCF7_3623	0.983204	0.977443	0.838644	0.926585	0.341452	(0.8, 1.0]					0.191484	0.905287	MCF7		0.46601	0.975215	MCF7		Thymidylate synthase inhibitor	0.193108	HT29		Thymidylate synthase inhibitor	0.424923	HT29
A549_5734	0.999673	0.991219	0.769689	0.982248	0.467022	(0.8, 1.0]					0.33017	0.747635	PC3		0.150654	0.324115	PC3		Thyroid hormone stimulant	-0.00181049	HT29		Thyroid hormone stimulant	0.154035	HT29
HCC515_7369	0.99014	0.97158	0.839976	0.947358	0.687373	(0.6, 0.8]					0.925183	0.326215	PC3		0.607156	0.415751	PC3		Topoisomerase inhibitor	0.148194	HT29		Topoisomerase inhibitor	0.152565	HT29
SKB_157	0.99934	0.949772	0.806938	0.926751	0.715493	(0.6, 0.8]					0.396419	0.476144	PC3		0.434275	0.503363	PC3		Tubulin inhibitor	0.325814	HT29		Tubulin inhibitor	0.463564	HT29
XC.P905_2979	0.995809	0.982656	0.823554	0.964444	0.567508	(0.8, 1.0]					0.0547128	0.644307	MCF7		0.179799	0.836213	MCF7		Tyrosine kinase inhibitor	-0.0033211	HT29		Tyrosine kinase inhibitor	0.168665	HT29
HCC515_1687	0.999548	0.979458	0.600207	0.97718	0.54542	(0.8, 1.0]					0.539006	0.46756	HT29		0.465199	0.611027	HT29		Tyrosine phosphatase inhibitor	0.117869	HT29		Tyrosine phosphatase inhibitor	0.607701	HT29
HELA_4498	0.992675	0.986139	0.644123	0.980928	0.481655	(0.8, 1.0]					0.529923	0.428153	HT29		0.477901	0.589951	HT29		Uricosuric blocker	-0.0001771	HT29		Uricosuric blocker	-0.00424003	HT29
HA1E_2563	0.991908	0.944393	0.781831	0.891341	0.368059	(0.6, 0.8]					0.918096	0.42451	MCF7		0.878063	0.762621	MCF7		VEGFR inhibitor	0.0296964	HT29		VEGFR inhibitor	0.258773	HT29
NPC_7036	0.997619	0.956898	0.887388	0.950161	0.868808	(0.6, 0.8]					0.546698	0.408694	PC3		0.434049	0.313296	PC3		Vasopressin receptor antagonist	0.102118	HT29		Vasopressin receptor antagonist	0.0744149	HT29
ASC_2309	0.993274	0.980988	0.625541	0.976113	0.498377	(0.8, 1.0]					0.360289	0.0622848	HT29		0.305671	0.778912	HT29		Vesicular monoamine transporter inhibitor	0.0163586	HT29		Vesicular monoamine transporter inhibitor	0.0881474	HT29
PC3_5898	0.986667	0.965135	0.668468	0.961706	0.625912	(0.8, 1.0]					0.289244	0.811436	MCF7		0.435726	0.704442	MCF7		Vitamin D receptor agonist	0.195608	HT29		Vitamin D receptor agonist	0.706667	HT29
VCAP_66	0.999654	0.986963	0.703408	0.984836	0.655031	(0.8, 1.0]					0.637729	0.105269	PC3		0.622556	0.536313	PC3		Vitamin K antagonist	-0.0215873	HT29		Vitamin K antagonist	0.0970126	HT29
XC.P092_3760	0.997388	0.987767	0.640921	0.980347	0.402983	(0.8, 1.0]					0.0669972	0.635566	MCF7		0.172144	0.832105	MCF7		Voltage-gated sodium channel blocker	0.00263836	HT29		Voltage-gated sodium channel blocker	0.204303	HT29
MCF10A_2984	0.991017	0.989729	0.727895	0.929667	0.37925	(0.8, 1.0]					0.527816	0.696375	MCF7		0.599084	0.771209	MCF7		XIAP inhibitor	0.0614153	HT29		XIAP inhibitor	0.334737	HT29
OVTOKO_6992	0.998716	0.986181	0.805264	0.98122	0.731322	(0.8, 1.0]					0.702179	0.492209	A375		0.767682	0.498846	A375		Xanthine oxidase inhibitor	0.0715254	HT29		Xanthine oxidase inhibitor	0.106579	HT29
IMR90_7321	0.999447	0.955359	0.822992	0.933415	0.728285	(0.6, 0.8]					0.279489	0.458401	PC3		0.444365	0.54434	PC3		11-beta-HSD1 inhibitor	0.0992267	MCF7		11-beta-HSD1 inhibitor	0.281626	MCF7
HA1E_7763	0.996547	0.977498	0.737594	0.968246	0.599971	(0.8, 1.0]					0.0042956	0.445039	MCF7		0.254303	0.908164	MCF7		5 alpha reductase inhibitor	-0.0310493	MCF7		5 alpha reductase inhibitor	0.399866	MCF7
VCAP_5266	0.997866	0.995034	0.746301	0.99449	0.746154	(0.8, 1.0]					0.870708	0.517904	A375		0.258765	0.101583	A375		ABC transporter expression enhancer	0.204519	MCF7		ABC transporter expression enhancer	0.42911	MCF7
IGR37_3501	0.997345	0.971717	0.721971	0.962897	0.616162	(0.8, 1.0]					0.946373	0.589909	HT29		0.0531238	0.644112	HT29		ACAT inhibitor	0.133846	MCF7		ACAT inhibitor	0.532857	MCF7
A549_7024	0.99531	0.979233	0.753575	0.972152	0.631155	(0.8, 1.0]					0.472263	0.493079	A375		0.645545	0.46317	A375		AMPK activator	0.374605	MCF7		AMPK activator	0.810299	MCF7
JHH7_2854	0.998606	0.946229	0.878721	0.801616	0.536552	(0.2, 0.4]					0.376703	0.479593	PC3		0.419272	0.462667	PC3		APEX inhibitor	0.45048	MCF7		APEX inhibitor	0.373262	MCF7
ASC_2600	0.989685	0.976656	0.805634	0.970205	0.750665	(0.8, 1.0]					0.408555	0.58229	A375		0.599248	0.382067	A375		ATP channel activator	-0.0201328	MCF7		ATP channel activator	0.529518	MCF7
HEPG2_7763	0.997175	0.975761	0.705661	0.971285	0.643539	(0.8, 1.0]					0.898355	0.700955	A375		0.717439	0.583959	A375		ATP channel blocker	-0.0969401	MCF7		ATP channel blocker	0.385503	MCF7
HA1E_7861	0.997066	0.977364	0.628014	0.961634	0.482157	(0.8, 1.0]					0.206496	0.575043	PC3		0.30328	0.487368	PC3		ATP synthase inhibitor	0.163699	MCF7		ATP synthase inhibitor	0.423409	MCF7
PC3_1044	0.997442	0.995642	0.794784	0.994504	0.727651	(0.8, 1.0]					0.889241	0.700187	A375		0.72136	0.588325	A375		ATPase inhibitor	0.0457702	MCF7		ATPase inhibitor	0.338344	MCF7
VCAP_5303	0.999632	0.964897	0.803006	0.961202	0.777899	(0.8, 1.0]					0.0487572	0.378455	HA1E		0.424462	0.0152968	HA1E		Abl kinase inhibitor	0.236527	MCF7		Abl kinase inhibitor	0.386264	MCF7
XC.P910_466	0.996419	0.984454	0.794841	0.969489	0.54511	(0.8, 1.0]					0.54423	0.333129	HELA		0.541065	0.205339	HELA		Acetylcholine receptor agonist	0.0342998	MCF7		Acetylcholine receptor agonist	0.240466	MCF7
A375_4833	0.978438	0.965493	0.636544	0.963125	0.606588	(0.8, 1.0]					0.689164	0.601958	PC3		0.30351	0.343237	PC3		Acetylcholine receptor antagonist	0.0384538	MCF7		Acetylcholine receptor antagonist	0.325804	MCF7
BT20_6332	0.99762	0.98535	0.570667	0.97999	0.347736	(0.8, 1.0]					0.710001	0.596258	PC3		0.337683	0.365166	PC3		Acetylcholinesterase inhibitor	0.0482609	MCF7		Acetylcholinesterase inhibitor	0.224161	MCF7
PC3_18	0.995731	0.989589	0.647379	0.987817	0.580987	(0.8, 1.0]					0.478827	0.504184	HELA		0.399771	0.301225	HELA		Adenosine receptor agonist	0.11475	MCF7		Adenosine receptor agonist	0.577624	MCF7
PC3_5235	0.998843	0.991909	0.735641	0.989337	0.621313	(0.8, 1.0]					0.496849	0.132265	A375		0.671817	0.373781	A375		Adenosine receptor antagonist	0.0255765	MCF7		Adenosine receptor antagonist	0.314993	MCF7
JHH5_1392	0.998161	0.986474	0.593129	0.98077	0.37031	(0.8, 1.0]					0.503928	0.520203	YAPC		0.582675	0.364134	YAPC		Adenosine reuptake inhibitor	0.131067	MCF7		Adenosine reuptake inhibitor	0.444319	MCF7
VCAP_7595	0.999407	0.988439	0.821577	0.986439	0.792029	(0.8, 1.0]					0.0821643	0.63382	MCF7		0.181486	0.808045	MCF7		Adenylyl cyclase activator	0.335651	MCF7		Adenylyl cyclase activator	0.670573	MCF7
A549_667	0.987823	0.945858	0.650491	0.927638	0.49228	(0.8, 1.0]					0.70347	0.453658	PC3		0.921931	0.454566	PC3		Adrenergic inhibitor	0.0624953	MCF7		Adrenergic inhibitor	0.259538	MCF7
GI1_6606	0.996262	0.98763	0.73293	0.980408	0.539099	(0.8, 1.0]					0.720167	0.423173	HELA		0.33045	0.303145	HELA		Adrenergic receptor agonist	0.0602281	MCF7		Adrenergic receptor agonist	0.190547	MCF7
PC3_5973	0.99663	0.990391	0.7497	0.988997	0.700042	(0.8, 1.0]					0.431245	0.511181	PC3		0.495878	0.41562	PC3		Adrenergic receptor antagonist	0.00975772	MCF7		Adrenergic receptor antagonist	0.150418	MCF7
HT29_795	0.997767	0.987869	0.872005	0.98236	0.810204	(0.8, 1.0]					0.711725	0.210375	HA1E		0.839732	0.223771	HA1E		Akt inhibitor	0.260276	MCF7		Akt inhibitor	0.332756	MCF7
A549_1152	0.987519	0.977921	0.838978	0.969642	0.766368	(0.8, 1.0]					0.307268	0.468664	PC3		0.43266	0.513532	PC3		Aldose reductase inhibitor	-0.143449	MCF7		Aldose reductase inhibitor	0.0753589	MCF7
SKB_4083	0.999036	0.980018	0.911337	0.976183	0.892323	(0.8, 1.0]					0.487796	0.581125	MCF7		0.618146	0.730981	MCF7		Androgen receptor agonist	0.0686648	MCF7		Androgen receptor agonist	0.0736345	MCF7
COV434_2504	0.998053	0.953888	0.673035	0.944614	0.597332	(0.8, 1.0]					0.447061	0.717948	MCF7		0.509145	0.626233	MCF7		Androgen receptor antagonist	-0.00348739	MCF7		Androgen receptor antagonist	0.219656	MCF7
NCIH2110_1392	0.99829	0.990173	0.729568	0.98888	0.694415	(0.8, 1.0]					0.39048	0.745461	MCF7		0.405387	0.904002	MCF7		Androgen receptor modulator	0.0469891	MCF7		Androgen receptor modulator	0.34596	MCF7
NPC_7606	0.997206	0.980899	0.780951	0.970508	0.638886	(0.8, 1.0]					0.224609	0.202452	HT29		0.370771	0.638938	HT29		Angiogenesis inhibitor	0.196853	MCF7		Angiogenesis inhibitor	0.503002	MCF7
HEPG2_3301	0.986173	0.955931	0.746607	0.934132	0.591546	(0.8, 1.0]					0.436043	0.808743	MCF7		0.431134	0.868453	MCF7		Angiotensin converting enzyme inhibitor	0.00271507	MCF7		Angiotensin converting enzyme inhibitor	0.418694	MCF7
XC.P915_919	0.995907	0.989402	0.556702	0.985319	0.552081	(0.8, 1.0]					0.387257	0.577773	HT29		0.363562	0.567299	HT29		Angiotensin receptor antagonist	0.109423	MCF7		Angiotensin receptor antagonist	0.461752	MCF7
A549_1752	0.989555	0.978698	0.722759	0.976901	0.696197	(0.8, 1.0]					0.953562	0.478241	MCF7		0.885579	0.759324	MCF7		Anti-cancer agent	0.186295	MCF7		Anti-cancer agent	0.351556	MCF7
PC3_3623	0.985613	0.976254	0.745039	0.968199	0.666787	(0.8, 1.0]					0.491472	0.690225	MCF7		0.776704	0.71673	MCF7		Anti-thyroid agent	0.166432	MCF7		Anti-thyroid agent	0.475131	MCF7
MCF7_1733	0.997173	0.988678	0.643286	0.985424	0.551965	(0.8, 1.0]					0.296027	0.14387	PC3		0.168223	0.539433	PC3		Antihistamine	0.274146	MCF7		Antihistamine	0.548756	MCF7
A204_5594	0.997278	0.986162	0.517529	0.983315	0.425322	(0.8, 1.0]					0.132591	0.224462	HT29		0.256688	0.75945	HT29		Antioxidant	-0.0229906	MCF7		Antioxidant	0.196946	MCF7
HA1E_4798	0.996986	0.981812	0.749479	0.979061	0.703133	(0.8, 1.0]					0.287312	0.492102	PC3		0.412981	0.544903	PC3		Antiviral	-0.00121624	MCF7		Antiviral	0.155654	MCF7
OCILY10_1213	0.993978	0.98655	0.511927	0.984495	0.42676	(0.8, 1.0]					0.611694	0.330899	HA1E		0.725627	0.211119	HA1E		Apoptosis stimulant	0.0768624	MCF7		Apoptosis stimulant	0.308868	MCF7
SKMEL5_1213	0.994084	0.987374	0.527452	0.987004	0.510147	(0.8, 1.0]					0.450608	0.478511	YAPC		0.262136	0.57488	YAPC		Aromatase inhibitor	0.0050001	MCF7		Aromatase inhibitor	0.0515885	MCF7
ASC_3071	0.993835	0.984473	0.663945	0.979646	0.537461	(0.8, 1.0]					0.448681	0.68172	MCF7		0.523005	0.641628	MCF7		Aromatic L-amino acid decarboxylase inhibitor	0.0809898	MCF7		Aromatic L-amino acid decarboxylase inhibitor	0.155849	MCF7
HT29_6909	0.996049	0.989357	0.686845	0.988854	0.621311	(0.8, 1.0]					0.268725	0.43774	YAPC		0.484585	0.317064	YAPC		Aryl hydrocarbon receptor agonist	0.0651682	MCF7		Aryl hydrocarbon receptor agonist	0.222239	MCF7
PC3_4357	0.990642	0.988084	0.701996	0.98599	0.643904	(0.8, 1.0]					0.71701	0.400844	HA1E		0.728992	0.233264	HA1E		Aurora kinase inhibitor	0.257942	MCF7		Aurora kinase inhibitor	0.365555	MCF7
SNU407_7550	0.996805	0.984807	0.728875	0.982784	0.684801	(0.8, 1.0]					0.192464	0.811718	PC3		0.183359	0.752634	PC3		BCL inhibitor	0.315277	MCF7		BCL inhibitor	0.37163	MCF7
PC3_2072	0.996674	0.978615	0.776507	0.967195	0.613723	(0.8, 1.0]					0.509764	0.652679	MCF7		0.50002	0.875355	MCF7		BTK inhibitor	0.200574	MCF7		BTK inhibitor	0.561189	MCF7
SH4_1563	0.997823	0.965176	0.64368	0.954388	0.513509	(0.8, 1.0]					0.569716	0.805307	MCF7		0.516133	0.76215	MCF7		Bacterial 50S ribosomal subunit inhibitor	-0.0664954	MCF7		Bacterial 50S ribosomal subunit inhibitor	0.277766	MCF7
MDAMB468_1688	0.997699	0.979375	0.799688	0.976335	0.768556	(0.8, 1.0]					0.330391	0.161954	A375		0.642247	0.436506	A375		Bacterial antifolate	0.0134566	MCF7		Bacterial antifolate	0.263547	MCF7
1HAE_7937	0.999436	0.975502	0.764304	0.954988	0.512448	(0.8, 1.0]					0.279434	0.688177	PC3		0.0415731	0.417019	PC3		Bacterial cell wall synthesis inhibitor	0.0954761	MCF7		Bacterial cell wall synthesis inhibitor	0.32694	MCF7
PC3_6550	0.999333	0.992067	0.70791	0.989932	0.616905	(0.8, 1.0]					0.32256	0.926394	PC3		0.0417361	0.417124	PC3		Benzodiazepine receptor agonist	0.0611044	MCF7		Benzodiazepine receptor agonist	0.332507	MCF7
OVTOKO_2984	0.998654	0.939278	0.742048	0.892177	0.491648	(0.6, 0.8]					0.242551	0.426771	HA1E		0.614177	0.00353194	HA1E		Benzodiazepine receptor antagonist	0.0993237	MCF7		Benzodiazepine receptor antagonist	0.422826	MCF7
XC.P930_3760	0.996524	0.990705	0.638394	0.986767	0.493255	(0.8, 1.0]					0.541107	0.722705	MCF7		0.956511	0.688515	MCF7		Beta amyloid inhibitor	0.0341592	MCF7		Beta amyloid inhibitor	0.233391	MCF7
HA1E_4322	0.999457	0.984735	0.600431	0.983077	0.542494	(0.8, 1.0]					0.708738	0.384379	HA1E		0.74807	0.318418	HA1E		Bone resorption inhibitor	0.176586	MCF7		Bone resorption inhibitor	0.449556	MCF7
VCAP_1992	0.995951	0.987453	0.831843	0.982111	0.760551	(0.8, 1.0]					0.403256	0.48472	PC3		0.302172	0.502285	PC3		C-Met inhibitor	0.0867094	MCF7		C-Met inhibitor	0.204046	MCF7
HEC1A_1827	0.997136	0.96676	0.670464	0.956494	0.535565	(0.8, 1.0]					0.226766	0.339067	YAPC		0.443462	0.201286	YAPC		CAMP stimulant	0.0334333	MCF7		CAMP stimulant	0.212823	MCF7
MCF7_2946	0.998527	0.990499	0.852063	0.971064	0.513179	(0.8, 1.0]					0.941307	0.423428	MCF7		0.92005	0.748663	MCF7		CAR agonist	0.319629	MCF7		CAR agonist	0.356943	MCF7
HEC265_7393	0.998594	0.959566	0.74114	0.951345	0.678013	(0.8, 1.0]					0.307427	0.709169	PC3		0.100678	0.391374	PC3		CCK receptor antagonist	0.060671	MCF7		CCK receptor antagonist	0.324065	MCF7
PC3_7088	0.996427	0.991837	0.795149	0.981706	0.475619	(0.8, 1.0]					0.509001	0.572404	MCF7		0.555449	0.624136	MCF7		CDK inhibitor	0.136893	MCF7		CDK inhibitor	0.450387	MCF7
22RV1_2364	0.998302	0.979168	0.714613	0.975754	0.658494	(0.8, 1.0]					0.185532	0.292793	HT29		0.422505	0.676887	HT29		Calcineurin inhibitor	0.0850699	MCF7		Calcineurin inhibitor	0.481902	MCF7
A549_6110	0.996517	0.977072	0.742333	0.970483	0.651481	(0.8, 1.0]					0.495421	0.770067	MCF7		0.671797	0.781417	MCF7		Calcitonin antagonist	0.011352	MCF7		Calcitonin antagonist	0.16189	MCF7
IGR37_4240	0.998012	0.989466	0.827317	0.987719	0.789191	(0.8, 1.0]					0.516017	0.2429	A375		0.82417	0.485159	A375		Calcium channel activator	0.0306309	MCF7		Calcium channel activator	0.434035	MCF7
BC3C_3545	0.998275	0.967017	0.760296	0.961907	0.733224	(0.8, 1.0]					0.890597	0.712829	A375		0.733315	0.571564	A375		Calcium channel blocker	0.0811968	MCF7		Calcium channel blocker	0.353874	MCF7
PC3_3812	0.995277	0.995302	0.656671	0.994762	0.625922	(0.8, 1.0]					0.938365	0.429945	MCF7		0.873324	0.781599	MCF7		Calcium/calmodulin dependent protein kinase inhibitor	0.10926	MCF7		Calcium/calmodulin dependent protein kinase inhibitor	0.289209	MCF7
XC.L10_6141	0.98754	0.983149	0.575915	0.97726	0.475122	(0.8, 1.0]					0.215564	0.219372	HT29		0.306721	0.695235	HT29		Calmodulin antagonist	0.0195339	MCF7		Calmodulin antagonist	0.290981	MCF7
HA1E_3454	0.996879	0.985045	0.793613	0.982121	0.742056	(0.8, 1.0]					0.101529	0.747533	HA1E		0.557497	0.155026	HA1E		Cannabinoid receptor agonist	-0.000523788	MCF7		Cannabinoid receptor agonist	0.529474	MCF7
PC3_5991	0.991217	0.9853	0.690444	0.980798	0.565343	(0.8, 1.0]					0.658517	0.0802397	PC3		0.644032	0.511995	PC3		Cannabinoid receptor antagonist	0.185342	MCF7		Cannabinoid receptor antagonist	0.511461	MCF7
MCF7_7369	0.995176	0.983163	0.774898	0.9764	0.672265	(0.8, 1.0]					0.384692	0.405774	PC3		0.403309	0.362715	PC3		Cannabinoid receptor inverse agonist	-0.0017879	MCF7		Cannabinoid receptor inverse agonist	0.482106	MCF7
HEC265_6475	0.998622	0.988725	0.840996	0.983656	0.782358	(0.8, 1.0]					0.619241	0.761443	MCF7		0.813219	0.78322	MCF7		Carbonic anhydrase inhibitor	0.0177451	MCF7		Carbonic anhydrase inhibitor	0.327018	MCF7
HA1E_3653	0.974818	0.972579	0.842051	0.956715	0.737727	(0.8, 1.0]					0.208951	0.182256	HT29		0.314023	0.711464	HT29		Casein kinase inhibitor	0.0301284	MCF7		Casein kinase inhibitor	0.0397983	MCF7
VCAP_2364	0.999561	0.983932	0.667012	0.980328	0.575681	(0.8, 1.0]					0.603791	0.688045	MCF7		0.554355	0.727295	MCF7		Caspase activator	0.16862	MCF7		Caspase activator	0.390786	MCF7
JHH5_6475	0.998006	0.983486	0.866479	0.976804	0.820876	(0.8, 1.0]					0.654939	0.448195	A375		0.943196	0.568261	A375		Caspase inhibitor	0.0482957	MCF7		Caspase inhibitor	0.431482	MCF7
SKB_7370	0.998159	0.978096	0.713562	0.967341	0.566623	(0.8, 1.0]					0.313891	0.481253	PC3		0.434502	0.31715	PC3		Catechol O methyltransferase inhibitor	-0.0693266	MCF7		Catechol O methyltransferase inhibitor	0.26033	MCF7
A549_2962	0.998848	0.983962	0.805616	0.966313	0.558276	(0.8, 1.0]					0.494312	0.545132	HT29		0.389513	0.540055	HT29		Cathepsin inhibitor	0.0191656	MCF7		Cathepsin inhibitor	0.248403	MCF7
A549_3220	0.983973	0.974804	0.681722	0.969675	0.617348	(0.8, 1.0]					0.228083	0.812814	PC3		0.172454	0.720567	PC3		Chelating agent	0.0757298	MCF7		Chelating agent	0.165327	MCF7
BEN_7644	0.996032	0.990741	0.64623	0.987639	0.480513	(0.8, 1.0]					0.924021	0.447074	MCF7		0.919961	0.747915	MCF7		Chloride channel antagonist	0.0887727	MCF7		Chloride channel antagonist	0.292714	MCF7
HCC515_940	0.986828	0.989527	0.708985	0.985077	0.576237	(0.8, 1.0]					0.531079	0.270356	A375		0.85406	0.470146	A375		Cholesterol inhibitor	0.022281	MCF7		Cholesterol inhibitor	0.217167	MCF7
PC3_5887	0.99852	0.990069	0.692285	0.977568	0.33248	(0.8, 1.0]					0.626444	0.75489	MCF7		0.815194	0.83446	MCF7		Cholesteryl ester transfer protein inhibitor	0.0459609	MCF7		Cholesteryl ester transfer protein inhibitor	0.440407	MCF7
MCF7_3400	0.996629	0.97535	0.709307	0.971553	0.647906	(0.8, 1.0]					0.300516	0.537115	PC3		0.323776	0.474094	PC3		Cholinergic receptor agonist	-0.062473	MCF7		Cholinergic receptor agonist	0.207043	MCF7
HT29_3062	0.995629	0.984929	0.709075	0.982665	0.660485	(0.8, 1.0]					0.644265	0.847453	MCF7		0.7076	0.684171	MCF7		Cholinergic receptor antagonist	0.180819	MCF7		Cholinergic receptor antagonist	0.27451	MCF7
HCC1588_7081	0.998617	0.984379	0.69196	0.972776	0.49254	(0.8, 1.0]					0.480564	0.788742	MCF7		0.695615	0.774846	MCF7		Cholinesterase inhibitor	-0.0512363	MCF7		Cholinesterase inhibitor	0.145889	MCF7
HA1E_3817	0.992426	0.991252	0.665466	0.990751	0.617203	(0.8, 1.0]					0.241115	0.823078	PC3		0.152516	0.724442	PC3		Coagulation factor inhibitor	-0.130107	MCF7		Coagulation factor inhibitor	0.317213	MCF7
A375_1475	0.99465	0.9835	0.688038	0.97782	0.546655	(0.8, 1.0]					0.818105	0.646833	PC3		0.306922	0.166804	PC3		Cyclooxygenase inhibitor	0.0830041	MCF7		Cyclooxygenase inhibitor	0.328754	MCF7
HELA_7189	0.965542	0.931812	0.556542	0.915161	0.416946	(0.8, 1.0]					0.571363	0.425815	A375		0.666534	0.423473	A375		Cytochrome P450 inhibitor	0.00409716	MCF7		Cytochrome P450 inhibitor	0.24693	MCF7
MCF10A_7189	0.992945	0.988142	0.567825	0.985087	0.441418	(0.8, 1.0]					0.426319	0.589597	MCF7		0.612265	0.756673	MCF7		DNA alkylating agent	0.0832367	MCF7		DNA alkylating agent	0.292727	MCF7
VCAP_1418	0.99823	0.989528	0.625331	0.976273	0.40403	(0.8, 1.0]					0.776381	0.860724	MCF7		0.716624	0.894801	MCF7		DNA dependent protein kinase inhibitor	-0.0703762	MCF7		DNA dependent protein kinase inhibitor	0.557956	MCF7
XC.R10_2280	0.991842	0.970676	0.757042	0.864964	0.59574	(0.8, 1.0]					0.651487	0.855023	MCF7		0.71048	0.683633	MCF7		DNA inhibitor	0.0568977	MCF7		DNA inhibitor	0.310275	MCF7
THP1_710	0.993662	0.98999	0.657995	0.988474	0.6056	(0.8, 1.0]					0.593795	0.478723	A375		0.730795	0.530509	A375		DNA methyltransferase inhibitor	0.146919	MCF7		DNA methyltransferase inhibitor	0.450964	MCF7
SKB_1939	0.999487	0.975253	0.809488	0.962033	0.683967	(0.8, 1.0]					0.435462	0.710158	MCF7		0.510657	0.626376	MCF7		DNA synthesis inhibitor	0.184644	MCF7		DNA synthesis inhibitor	0.304692	MCF7
SKB_3922	0.999382	0.987712	0.774738	0.983476	0.687964	(0.8, 1.0]					0.562718	0.559402	MCF7		0.650142	0.680011	MCF7		DYRK inhibitor	0.280382	MCF7		DYRK inhibitor	0.684012	MCF7
HEC265_3876	0.997885	0.987869	0.787199	0.977643	0.620202	(0.8, 1.0]					0.22339	0.67313	PC3		0.193773	0.478156	PC3		Dehydropeptidase inhibitor	-0.0686295	MCF7		Dehydropeptidase inhibitor	0.486141	MCF7
SNU407_7081	0.998647	0.983484	0.7084	0.98079	0.64821	(0.8, 1.0]					0.859348	0.495799	A375		0.23602	0.105784	A375		Dihydrofolate reductase inhibitor	-0.0838556	MCF7		Dihydrofolate reductase inhibitor	0.453701	MCF7
BICR6_4492	0.99924	0.988827	0.764462	0.984215	0.651671	(0.8, 1.0]					0.741968	0.718035	MCF7		0.816297	0.794174	MCF7		Dihydroorotate dehydrogenase inhibitor	-0.151877	MCF7		Dihydroorotate dehydrogenase inhibitor	0.284755	MCF7
A549_6672	0.987129	0.988237	0.790672	0.983365	0.688163	(0.8, 1.0]					0.80385	0.64722	PC3		0.27409	0.229981	PC3		Dipeptidyl peptidase inhibitor	0.146932	MCF7		Dipeptidyl peptidase inhibitor	0.580885	MCF7
HCC515_3772	0.999359	0.991037	0.749022	0.990129	0.713991	(0.8, 1.0]					0.265307	0.31326	PC3		0.452394	0.161105	PC3		Diuretic	0.154814	MCF7		Diuretic	0.538801	MCF7
HA1E_5962	0.990299	0.984707	0.767838	0.979174	0.665069	(0.8, 1.0]					0.702515	0.517145	A375		0.707691	0.56456	A375		Dopamine receptor agonist	0.0727173	MCF7		Dopamine receptor agonist	0.449881	MCF7
ASC_4029	0.997519	0.98754	0.805009	0.983261	0.725935	(0.8, 1.0]					0.490991	0.652366	MCF7		0.499222	0.875123	MCF7		Dopamine receptor antagonist	0.0893995	MCF7		Dopamine receptor antagonist	0.474579	MCF7
HEK293_4952	0.989629	0.972971	0.700432	0.97318	0.695935	(0.8, 1.0]					0.658085	0.859624	MCF7		0.699304	0.673573	MCF7		Dopamine uptake inhibitor	-0.00548647	MCF7		Dopamine uptake inhibitor	0.187298	MCF7
HCC515_7353	0.997244	0.984078	0.760483	0.977935	0.649108	(0.8, 1.0]					0.550791	0.601535	MCF7		0.557842	0.740669	MCF7		EGFR inhibitor	0.186187	MCF7		EGFR inhibitor	0.428462	MCF7
PC3_5766	0.998946	0.991836	0.783677	0.988321	0.668378	(0.8, 1.0]					0.430824	0.321067	A375		0.810355	0.562557	A375		Endothelin receptor antagonist	-0.0273591	MCF7		Endothelin receptor antagonist	0.343819	MCF7
MCF7_48	0.997792	0.993475	0.554454	0.989752	0.292161	(0.8, 1.0]					0.0714366	0.472211	MCF7		0.371058	0.974619	MCF7		Ephrin inhibitor	0.372896	MCF7		Ephrin inhibitor	0.756919	MCF7
VCAP_1122	0.973475	0.930311	0.637264	0.913774	0.529913	(0.6, 0.8]					0.835047	0.496079	A375		0.896439	0.397208	A375		Estrogen receptor agonist	0.127469	MCF7		Estrogen receptor agonist	0.220037	MCF7
XC.P930_5359	0.99651	0.985174	0.925876	0.982026	0.907602	(0.6, 0.8]					0.544694	0.486937	PC3		0.480384	0.444658	PC3		Estrogen receptor antagonist	0.344456	MCF7		Estrogen receptor antagonist	0.255618	MCF7
PC3_2123	0.99941	0.991013	0.66753	0.989808	0.622418	(0.8, 1.0]					0.483298	0.302662	A375		0.839734	0.540293	A375		FAAH inhibitor	0.0754294	MCF7		FAAH inhibitor	0.345114	MCF7
JURKAT_1729	0.994867	0.988756	0.717958	0.985009	0.617842	(0.8, 1.0]					0.525505	0.392435	HT29		0.282212	0.604293	HT29		FLT3 inhibitor	-0.0350248	MCF7		FLT3 inhibitor	0.118101	MCF7
A375_3009	0.994105	0.99211	0.592017	0.991058	0.558456	(0.8, 1.0]					0.608603	0.205435	HA1E		0.71347	0.350403	HA1E		FOXM1 inhibitor	0.754102	MCF7		FOXM1 inhibitor	0.316222	MCF7
A549_7168	0.999636	0.968048	0.843771	0.954419	0.775323	(0.8, 1.0]					0.945084	0.455028	MCF7		0.963639	0.785292	MCF7		FXR agonist	-0.00342735	MCF7		FXR agonist	0.250143	MCF7
A375_8165	0.994328	0.990118	0.839343	0.986656	0.779782	(0.8, 1.0]					0.689985	0.60553	PC3		0.300022	0.37423	PC3		Farnesyltransferase inhibitor	0.282119	MCF7		Farnesyltransferase inhibitor	0.767329	MCF7
SH4_1888	0.998474	0.983804	0.758424	0.965635	0.442514	(0.8, 1.0]					0.672873	0.430091	PC3		0.458859	0.297133	PC3		Fatty acid synthase inhibitor	0.0248203	MCF7		Fatty acid synthase inhibitor	0.271024	MCF7
VCAP_7258	0.998332	0.991188	0.724527	0.990065	0.671067	(0.8, 1.0]					0.34833	0.815874	MCF7		0.42416	0.750854	MCF7		G protein-coupled receptor agonist	0.0161761	MCF7		G protein-coupled receptor agonist	0.186826	MCF7
ASC_6908	0.998068	0.988114	0.826654	0.986569	0.80206	(0.8, 1.0]					0.214549	0.5255	HELA		0.257442	0.430497	HELA		GABA receptor agonist	-0.0289475	MCF7		GABA receptor agonist	0.0981568	MCF7
OVTOKO_6954	0.998492	0.990438	0.798124	0.970025	0.480029	(0.8, 1.0]					0.508662	0.700284	MCF7		0.49346	0.746556	MCF7		GABA receptor antagonist	0.0347808	MCF7		GABA receptor antagonist	0.480708	MCF7
A375_1101	0.988515	0.983465	0.551577	0.980679	0.509723	(0.8, 1.0]					0.408079	0	A375		0.871986	0.62631	A375		GABA receptor modulator	0.100991	MCF7		GABA receptor modulator	0.359401	MCF7
NCIH838_44	0.998357	0.984691	0.684335	0.973336	0.527123	(0.8, 1.0]					0.104177	0.300213	HT29		0.12663	0.624185	HT29		GABA uptake inhibitor	0.0900359	MCF7		GABA uptake inhibitor	0.552151	MCF7
NCIH838_1688	0.997992	0.989339	0.780305	0.987645	0.749976	(0.8, 1.0]					0.213754	0.525672	HELA		0.257888	0.428931	HELA		GAT inhibitor	0.225359	MCF7		GAT inhibitor	0.671628	MCF7
VCAP_4743	0.999476	0.96836	0.744897	0.934111	0.475587	(0.8, 1.0]					0.347191	0.546895	MCF7		0.585374	0.688846	MCF7		GLI antagonist	0.319417	MCF7		GLI antagonist	0.556712	MCF7
VCAP_2284	0.985284	0.946708	0.800678	0.903274	0.590042	(0.6, 0.8]					0.107554	0.304713	HT29		0.140079	0.628312	HT29		GSK-3 inhibitor	0.227708	MCF7		GSK-3 inhibitor	0.180458	MCF7
SKB_4743	0.999159	0.976182	0.915925	0.965934	0.875662	(0.6, 0.8]					0.603079	0.698135	MCF7		0.536704	0.735514	MCF7		Gastrin inhibitor	-0.0035872	MCF7		Gastrin inhibitor	0.464478	MCF7
HT29_6844	0.992977	0.985012	0.589272	0.979986	0.477166	(0.8, 1.0]					0.800873	0.34596	HA1E		0.833081	0.330894	HA1E		Glucocorticoid receptor agonist	0.0309404	MCF7		Glucocorticoid receptor agonist	0.296544	MCF7
PC3_292	0.998922	0.993782	0.67859	0.993655	0.671766	(0.8, 1.0]					0.943374	0.479802	MCF7		0.91977	0.747337	MCF7		Glucocorticoid receptor antagonist	0.220322	MCF7		Glucocorticoid receptor antagonist	0.337737	MCF7
A375_1729	0.99738	0.991608	0.786648	0.987195	0.688975	(0.8, 1.0]					0.31967	0.750446	PC3		0.109535	0.396235	PC3		Glucosidase inhibitor	-0.00677436	MCF7		Glucosidase inhibitor	0.277949	MCF7
JHH5_5880	0.998183	0.988235	0.817684	0.983357	0.734705	(0.8, 1.0]					0.784582	0.851036	MCF7		0.771069	0.921288	MCF7		Glucosylceramidase inhibitor	0.395115	MCF7		Glucosylceramidase inhibitor	0.511306	MCF7
HCC515_8114	0.999534	0.978679	0.758097	0.961243	0.481869	(0.8, 1.0]					0.866711	0.589203	PC3		0.157792	0.263869	PC3		Glutamate receptor agonist	0.0733887	MCF7		Glutamate receptor agonist	0.476963	MCF7
PC3_395	0.978331	0.974078	0.687897	0.968803	0.6463	(0.8, 1.0]					0.652281	0.313848	HA1E		0.668991	0.274431	HA1E		Glutamate receptor antagonist	-0.0090947	MCF7		Glutamate receptor antagonist	0.279218	MCF7
A549_4203	0.999221	0.976698	0.755138	0.970259	0.683361	(0.8, 1.0]					0.621007	0.238743	HA1E		0.784276	0.193179	HA1E		Glutamate receptor modulator	0.239669	MCF7		Glutamate receptor modulator	0.520186	MCF7
A375_6298	0.989696	0.975438	0.848811	0.927965	0.446109	(0.6, 0.8]					0.0856729	0.554993	MCF7		0.738972	0.768181	MCF7		Glycine transporter inhibitor	0.138391	MCF7		Glycine transporter inhibitor	0.3327	MCF7
MCF10A_2976	0.989203	0.974847	0.672618	0.971423	0.63186	(0.8, 1.0]					0.681469	0.499298	A375		0.896439	0.397208	A375		Gonadotropin releasing factor hormone receptor agonist	0.0796658	MCF7		Gonadotropin releasing factor hormone receptor agonist	-0.0182206	MCF7
A375_3298	0.994382	0.979647	0.720116	0.975418	0.645483	(0.8, 1.0]					0.462717	0.32805	YAPC		0.556134	0.281096	YAPC		Growth factor receptor activator	-0.0886773	MCF7		Growth factor receptor activator	0.0914403	MCF7
A375_6671	0.994525	0.988809	0.786864	0.985911	0.740596	(0.8, 1.0]					0.46947	0.455089	PC3		0.531093	0.401323	PC3		Growth factor receptor inhibitor	0.250201	MCF7		Growth factor receptor inhibitor	0.402974	MCF7
ASC_7228	0.999067	0.984563	0.73338	0.98359	0.716862	(0.8, 1.0]					0.484595	0.892874	MCF7		0.606461	0.892518	MCF7		Guanylyl cyclase activator	0.0933108	MCF7		Guanylyl cyclase activator	0.260761	MCF7
NPC_7437	0.991919	0.969739	0.66719	0.962152	0.57166	(0.8, 1.0]					0.65758	0.524967	A375		0.844697	0.469322	A375		HCN channel blocker	0.0251437	MCF7		HCN channel blocker	0.261014	MCF7
HELA_710	0.973613	0.965021	0.753879	0.956572	0.679795	(0.8, 1.0]					0.22137	0.672599	PC3		0.182124	0.466352	PC3		HDAC inhibitor	-0.050503	MCF7		HDAC inhibitor	0.314213	MCF7
VCAP_7256	0.994692	0.988306	0.772248	0.978484	0.51918	(0.8, 1.0]					0.127749	0.739614	HA1E		0.509102	0.126605	HA1E		HIF modulator	0.0755747	MCF7		HIF modulator	0.443642	MCF7
A375_2902	0.948254	0.954604	0.643668	0.94185	0.551606	(0.8, 1.0]					0.41359	0.378553	HT29		0.396362	0.519371	HT29		HIV protease inhibitor	0.122776	MCF7		HIV protease inhibitor	0.498963	MCF7
ASC_4210	0.997781	0.986603	0.819928	0.981365	0.732589	(0.8, 1.0]					0.568927	0.448309	A375		0.888275	0.497375	A375		HMGCR inhibitor	0.227293	MCF7		HMGCR inhibitor	0.34504	MCF7
HCC515_5229	0.99725	0.985149	0.741898	0.982373	0.688038	(0.8, 1.0]					0.217233	0.803901	PC3		0.163623	0.741311	PC3		HSP inhibitor	0.322135	MCF7		HSP inhibitor	0.405519	MCF7
MCF7_3908	0.996856	0.98345	0.805054	0.976326	0.699343	(0.8, 1.0]					0.489414	0.270855	A375		0.758603	0.437156	A375		Hemozoin biocrystallization inhibitor	0.268738	MCF7		Hemozoin biocrystallization inhibitor	0.24628	MCF7
PC3_1111	0.999175	0.992523	0.867844	0.984949	0.715185	(0.8, 1.0]					0.517672	0.571185	MCF7		0.558233	0.702233	MCF7		Hepatocyte growth factor receptor inhibitor	-0.064842	MCF7		Hepatocyte growth factor receptor inhibitor	0.0970446	MCF7
SNU407_5359	0.998503	0.955847	0.771786	0.952493	0.754681	(0.6, 0.8]					0.838361	0.215329	HA1E		0.592461	0.0834142	HA1E		Histamine receptor agonist	0.0808685	MCF7		Histamine receptor agonist	0.367144	MCF7
XC.P932_3270	0.997129	0.982958	0.880652	0.940317	0.442146	(0.8, 1.0]					0.123502	0.404815	YAPC		0.190034	0.390695	YAPC		Histamine receptor antagonist	0.0236643	MCF7		Histamine receptor antagonist	0.133735	MCF7
XC.P915_3270	0.996047	0.983886	0.897186	0.93601	0.434405	(0.8, 1.0]					0.457553	0.0560241	HA1E		0.968932	0.389826	HA1E		Histamine receptor modulator	0.022035	MCF7		Histamine receptor modulator	0.345982	MCF7
PC3_567	0.99145	0.988559	0.691548	0.985018	0.621045	(0.8, 1.0]					0.693308	0.800432	MCF7		0.674569	0.636386	MCF7		Histone lysine methyltransferase inhibitor	-0.0588311	MCF7		Histone lysine methyltransferase inhibitor	0.517151	MCF7
HA1E_4557	0.997076	0.972629	0.686618	0.964153	0.548947	(0.8, 1.0]					0.429091	0.411968	PC3		0.494968	0.344123	PC3		Hydantoin antiepileptic	0.136611	MCF7		Hydantoin antiepileptic	0.3962	MCF7
HEPG2_7353	0.996406	0.972862	0.721771	0.964528	0.628969	(0.8, 1.0]					0.494839	0.269381	A375		0.761942	0.43985	A375		IGF-1 inhibitor	0.355582	MCF7		IGF-1 inhibitor	0.481408	MCF7
NEU_1179	0.944442	0.954626	0.751782	0.946044	0.701827	(0.8, 1.0]					0.933903	0.471686	MCF7		0.898732	0.776232	MCF7		IKK inhibitor	0.296111	MCF7		IKK inhibitor	0.29639	MCF7
VCAP_7717	0.994014	0.986747	0.58509	0.972546	0.40011	(0.8, 1.0]					0.389395	0.578237	HT29		0.363509	0.567212	HT29		IMPase inhibitor	0.38108	MCF7		IMPase inhibitor	0.881631	MCF7
NPC_2759	0.997456	0.975697	0.719408	0.969477	0.637832	(0.8, 1.0]					0.226791	0.339098	YAPC		0.443424	0.201271	YAPC		IP receptor activator	-0.189311	MCF7		IP receptor activator	0.431778	MCF7
A375_2441	0.998595	0.991697	0.650084	0.989	0.534568	(0.8, 1.0]					0.838489	0.31237	HA1E		0.881477	0.327024	HA1E		Immunosuppressant	-0.00301135	MCF7		Immunosuppressant	0.254171	MCF7
HT29_5898	0.991968	0.986281	0.655486	0.980903	0.440801	(0.8, 1.0]					0.429249	0.767474	MCF7		0.464925	0.796088	MCF7		Insulin secretagogue	0.043491	MCF7		Insulin secretagogue	0.365636	MCF7
HCC515_6043	0.999413	0.992979	0.72243	0.991211	0.669149	(0.8, 1.0]					0.655946	0.165482	PC3		0.946314	0.620495	PC3		Insulin sensitizer	-0.036612	MCF7		Insulin sensitizer	0.238539	MCF7
PC3_2977	0.957819	0.917551	0.758005	0.84326	0.470584	(0.4, 0.6]					0.51129	0.134626	A375		0.635627	0.381061	A375		Integrin inhibitor	0.138733	MCF7		Integrin inhibitor	0.637748	MCF7
A375_7967	0.990669	0.989656	0.782688	0.982246	0.576847	(0.8, 1.0]					0.574934	0.491337	YAPC		0.576988	0.316581	YAPC		Interleukin inhibitor	-0.063795	MCF7		Interleukin inhibitor	0.170683	MCF7
MDAMB231_1103	0.977549	0.959961	0.80403	0.923062	0.573579	(0.6, 0.8]					0.50106	0.143435	A375		0.637304	0.377293	A375		Ionotropic glutamate receptor antagonist	0.104666	MCF7		Ionotropic glutamate receptor antagonist	0.564794	MCF7
MCF7_5229	0.997086	0.982947	0.776734	0.97799	0.702789	(0.8, 1.0]					0.408831	0.581726	A375		0.59926	0.382193	A375		Isocitrate dehydrogenase inhibitor	0.0297932	MCF7		Isocitrate dehydrogenase inhibitor	0.359307	MCF7
HS578T_466	0.995263	0.984503	0.7777	0.970763	0.512767	(0.8, 1.0]					0.57595	0.146995	A375		0.998062	0.441093	A375		JAK inhibitor	0.029211	MCF7		JAK inhibitor	0.370808	MCF7
VCAP_4344	0.998222	0.986588	0.803913	0.980374	0.702816	(0.8, 1.0]					0.942088	0.421886	MCF7		0.876523	0.786015	MCF7		JNK inhibitor	0.398364	MCF7		JNK inhibitor	0.317921	MCF7
BEN_3408	0.997242	0.98748	0.627488	0.985642	0.549146	(0.8, 1.0]					0.458347	0.531861	MCF7		0.520903	0.735955	MCF7		KATP activator	0.00897643	MCF7		KATP activator	0.408862	MCF7
SKES1_3132	0.997936	0.982285	0.691556	0.980606	0.658658	(0.8, 1.0]					0.191068	0.905702	MCF7		0.46136	0.989748	MCF7		Kelch-like ECH-associated protein ligand	0.69497	MCF7		Kelch-like ECH-associated protein ligand	0.928258	MCF7
HEPG2_782	0.996836	0.972674	0.653187	0.968917	0.590913	(0.8, 1.0]					0.426645	0.592433	MCF7		0.61361	0.75512	MCF7		Kinesin inhibitor	-0.00920841	MCF7		Kinesin inhibitor	0.411599	MCF7
XC.R10_2978	0.987837	0.979947	0.713913	0.973754	0.59977	(0.8, 1.0]					0.37359	0.707284	MCF7		0.45126	0.716691	MCF7		Leucine rich repeat kinase inhibitor	0.0786214	MCF7		Leucine rich repeat kinase inhibitor	0.367559	MCF7
MNEU_6624	0.993219	0.983647	0.793149	0.975429	0.654239	(0.8, 1.0]					0.772699	0.558804	PC3		0.246349	0.309008	PC3		Leukocyte elastase inhibitor	-0.026684	MCF7		Leukocyte elastase inhibitor	0.467735	MCF7
ASC_6007	0.998578	0.98465	0.826212	0.976425	0.715505	(0.8, 1.0]					0.00730573	0.445616	MCF7		0.252398	0.903016	MCF7		Leukotriene inhibitor	0.0138448	MCF7		Leukotriene inhibitor	0.531772	MCF7
G401_3501	0.998956	0.958628	0.762499	0.939596	0.637979	(0.8, 1.0]					0.311643	0.477216	PC3		0.415931	0.536672	PC3		Leukotriene receptor antagonist	0.00364891	MCF7		Leukotriene receptor antagonist	0.429289	MCF7
HT29_309	0.940136	0.933232	0.574531	0.919884	0.458755	(0.8, 1.0]					0.764492	0.860817	MCF7		0.733017	0.868969	MCF7		Lipase inhibitor	0.240599	MCF7		Lipase inhibitor	0.51086	MCF7
HELA_523	0.994158	0.990487	0.73113	0.986985	0.607459	(0.8, 1.0]					0.557655	0.868222	MCF7		0.654307	0.999951	MCF7		Lipoxygenase inhibitor	0.0462151	MCF7		Lipoxygenase inhibitor	0.291853	MCF7
A204_6992	0.996891	0.989787	0.677905	0.981292	0.501967	(0.8, 1.0]					0.422414	0.944618	HA1E		0.752375	0.120301	HA1E		Local anesthetic	0.302345	MCF7		Local anesthetic	0.67498	MCF7
MCF7_4185	0.996604	0.991585	0.679247	0.990293	0.620969	(0.8, 1.0]					0.0735433	0.639126	MCF7		0.153809	0.820607	MCF7		Lysophospholipid receptor agonist	0.15178	MCF7		Lysophospholipid receptor agonist	0.407533	MCF7
NPC_5860	0.995407	0.98842	0.792378	0.98227	0.644511	(0.8, 1.0]					0.128776	0.337311	HT29		0.192016	0.61976	HT29		MAP kinase inhibitor	0.00612771	MCF7		MAP kinase inhibitor	0.325053	MCF7
NPC_6634	0.997535	0.970438	0.667996	0.964862	0.595953	(0.8, 1.0]					0.47717	0.503552	HELA		0.228361	0.414318	HELA		MDM inhibitor	0.0683401	MCF7		MDM inhibitor	0.417272	MCF7
HCC515_1973	0.995866	0.980028	0.683479	0.972121	0.520794	(0.8, 1.0]					0.290042	0.0694639	A375		0.415558	0.0851778	A375		MEK inhibitor	0.342104	MCF7		MEK inhibitor	0.271074	MCF7
MCF7_3977	0.989174	0.985275	0.73134	0.983109	0.689534	(0.8, 1.0]					0.648614	0.570453	MCF7		0.241231	0.80413	MCF7		MTOR inhibitor	0.332035	MCF7		MTOR inhibitor	0.430832	MCF7
MCF7_1877	0.985853	0.962826	0.753933	0.940137	0.555911	(0.8, 1.0]					0.349902	0.283438	HT29		0.38411	0.640524	HT29		Mediator release inhibitor	0.232551	MCF7		Mediator release inhibitor	0.238754	MCF7
MCF7_3354	0.992556	0.985151	0.639981	0.982289	0.534808	(0.8, 1.0]					0.427807	0.813263	MCF7		0.435626	0.863731	MCF7		Melanin inhibitor	0.319632	MCF7		Melanin inhibitor	0.916278	MCF7
MCF7_3592	0.999458	0.981313	0.773133	0.980071	0.763135	(0.8, 1.0]					0.247149	0.559471	YAPC		0.516417	0.344043	YAPC		Membrane integrity inhibitor	0.048042	MCF7		Membrane integrity inhibitor	0.605275	MCF7
SH4_3866	0.997479	0.986783	0.702946	0.979486	0.488989	(0.8, 1.0]					0.74084	0.524011	PC3		0.215116	0.359011	PC3		Metalloproteinase inhibitor	0.104925	MCF7		Metalloproteinase inhibitor	0.502807	MCF7
THP1_1819	0.993271	0.990377	0.679606	0.986326	0.531437	(0.8, 1.0]					0.366515	0.129063	HA1E		0.956846	0.306303	HA1E		Microtubule inhibitor	-0.0518281	MCF7		Microtubule inhibitor	0.339822	MCF7
VCAP_2174	0.998124	0.988346	0.770468	0.982154	0.630744	(0.8, 1.0]					0.524802	0.0304786	A375		0.597397	0.27958	A375		Mineralocorticoid receptor agonist	-0.141162	MCF7		Mineralocorticoid receptor agonist	0.136999	MCF7
HT29_782	0.997766	0.97482	0.741579	0.970991	0.699241	(0.8, 1.0]					0.544231	0.332334	HELA		0.540885	0.205256	HELA		Mineralocorticoid receptor antagonist	-0.00966804	MCF7		Mineralocorticoid receptor antagonist	0.154566	MCF7
MCF7_5484	0.999154	0.992095	0.701055	0.990615	0.635317	(0.8, 1.0]					0.572212	0.68043	A375		0.732339	0.49985	A375		Monoamine oxidase inhibitor	0.019048	MCF7		Monoamine oxidase inhibitor	0.130359	MCF7
IGR37_2007	0.998743	0.964544	0.81014	0.951109	0.726625	(0.6, 0.8]					0.517468	0.171401	A375		0.808456	0.562379	A375		Mucus protecting agent	0.145399	MCF7		Mucus protecting agent	0.149099	MCF7
BJAB_2504	0.976101	0.914303	0.718634	0.857432	0.423449	(0.6, 0.8]					0.644189	0.854606	MCF7		0.711983	0.681535	MCF7		NAD precursor with lipid lowering effects	-0.0115317	MCF7		NAD precursor with lipid lowering effects	0.351526	MCF7
HT29_2379	0.978397	0.981773	0.681414	0.975235	0.557046	(0.8, 1.0]					0.703368	0.790557	MCF7		0.67854	0.627374	MCF7		NADPH inhibitor	-0.198878	MCF7		NADPH inhibitor	0.2438	MCF7
XC.P922_2823	0.996482	0.990953	0.634517	0.987082	0.485141	(0.8, 1.0]					0.32297	0.661105	HELA		0.192851	0.428231	HELA		NFKB pathway inhibitor	-0.00026681	MCF7		NFKB pathway inhibitor	0.215509	MCF7
HA1E_4502	0.99955	0.990106	0.7221	0.988236	0.651268	(0.8, 1.0]					0.446013	0.26501	A375		0.782459	0.40986	A375		NTPDase inhibitor	0.460289	MCF7		NTPDase inhibitor	0.966231	MCF7
PC3_3114	0.995644	0.988976	0.779101	0.982727	0.631318	(0.8, 1.0]					0.190469	0.578962	PC3		0.276404	0.492862	PC3		Neprilysin inhibitor	-0.0196201	MCF7		Neprilysin inhibitor	0.23809	MCF7
OCILY19_967	0.991758	0.967191	0.689861	0.954036	0.686856	(0.8, 1.0]					0.40174	0.184952	PC3		0.548544	0.409693	PC3		Neuropeptide receptor antagonist	0.181808	MCF7		Neuropeptide receptor antagonist	0.327872	MCF7
MCF7_759	0.997173	0.963325	0.668509	0.955727	0.57796	(0.8, 1.0]					0.386839	0.372611	PC3		0.430213	0.355879	PC3		Nitric oxide synthase inhibitor	0.219944	MCF7		Nitric oxide synthase inhibitor	0.468467	MCF7
HT29_6858	0.990794	0.978924	0.573272	0.978836	0.555465	(0.8, 1.0]					0.458909	0.528937	PC3		0.366245	0.422881	PC3		Norepinephrine reputake inhibitor	0.0482355	MCF7		Norepinephrine reputake inhibitor	0.222434	MCF7
PC3_6270	0.98295	0.970155	0.74256	0.966193	0.700082	(0.8, 1.0]					0.231264	0.490056	YAPC		0.232009	0.555922	YAPC		Norepinephrine transporter inhibitor	0.274158	MCF7		Norepinephrine transporter inhibitor	0.470936	MCF7
CJM_1552	0.999193	0.969906	0.701923	0.964627	0.65494	(0.8, 1.0]					0.232907	0.707705	PC3		0.135067	0.450093	PC3		Opioid receptor agonist	0.0783668	MCF7		Opioid receptor agonist	0.460149	MCF7
NCIH1573_1827	0.997856	0.966739	0.625141	0.958827	0.514665	(0.8, 1.0]					0.362138	0.684722	PC3		0.580058	0.458313	PC3		Opioid receptor antagonist	0.0226467	MCF7		Opioid receptor antagonist	0.387781	MCF7
CAL29_4805	0.996818	0.990659	0.742802	0.985043	0.545761	(0.8, 1.0]					0.404295	0.968671	HA1E		0.756403	0.109827	HA1E		Orexin receptor antagonist	0.033523	MCF7		Orexin receptor antagonist	0.260257	MCF7
HA1E_5174	0.984032	0.984692	0.699321	0.983235	0.669782	(0.8, 1.0]					0.857453	0.421006	HT29		0.582347	0.573101	HT29		P-glycoprotein inhibitor	0.0988342	MCF7		P-glycoprotein inhibitor	0.331325	MCF7
PC3_2819	0.998081	0.993702	0.565161	0.992659	0.472345	(0.8, 1.0]					0.317464	0.23994	YAPC		0.246526	0.608078	YAPC		P38 MAPK inhibitor	0.0541217	MCF7		P38 MAPK inhibitor	0.276913	MCF7
XC.L10_4638	0.987318	0.983269	0.619788	0.979288	0.506103	(0.8, 1.0]					0.285817	0.0661277	A375		0.436525	0.0756235	A375		PARP inhibitor	0.0282202	MCF7		PARP inhibitor	0.370993	MCF7
PC3_7620	0.9686	0.902727	0.694794	0.87955	0.62898	(0.6, 0.8]					0.44149	0.713474	MCF7		0.511372	0.625211	MCF7		PDGFR inhibitor	0.111542	MCF7		PDGFR inhibitor	0.380694	MCF7
XC.P933_7371	0.99811	0.983733	0.644591	0.982752	0.632001	(0.8, 1.0]					0.367369	0.799526	MCF7		0.422776	0.748915	MCF7		PI3K inhibitor	0.21001	MCF7		PI3K inhibitor	0.440027	MCF7
HT29_2045	0.996589	0.97473	0.807589	0.966011	0.726354	(0.8, 1.0]					0.468591	0.41425	HT29		0.398812	0.514831	HT29		PKA inhibitor	0.0456081	MCF7		PKA inhibitor	0.304346	MCF7
HCC515_6376	0.998186	0.988853	0.594344	0.985705	0.524994	(0.8, 1.0]					0.588419	0.709111	MCF7		0.587924	0.611256	MCF7		PKC inhibitor	0.180676	MCF7		PKC inhibitor	0.221361	MCF7
HT29_2993	0.992933	0.974782	0.882448	0.939061	0.698316	(0.6, 0.8]					0.861372	0.374024	YAPC		0.544159	0.244862	YAPC		PLK inhibitor	0.452094	MCF7		PLK inhibitor	0.493186	MCF7
HA1E_677	0.999494	0.991581	0.750519	0.989075	0.670744	(0.8, 1.0]					0.50321	0.649757	MCF7		0.500632	0.875693	MCF7		PPAR receptor agonist	0.0621678	MCF7		PPAR receptor agonist	0.381557	MCF7
XC.P911_7371	0.996413	0.987202	0.665692	0.981329	0.606402	(0.8, 1.0]					0.154688	0.43829	PC3		0.45697	0.335187	PC3		PPAR receptor antagonist	0.0412757	MCF7		PPAR receptor antagonist	0.309578	MCF7
PC3_7656	0.99749	0.986153	0.719513	0.972911	0.465869	(0.8, 1.0]					0.404783	0.97509	HA1E		0.758649	0.112601	HA1E		PPAR receptor modulator	-0.0772515	MCF7		PPAR receptor modulator	0.23748	MCF7
KMS34_1213	0.995041	0.984314	0.50344	0.978315	0.376397	(0.8, 1.0]					0.744108	0.554599	PC3		0.252991	0.353628	PC3		Phosphodiesterase inhibitor	0.00311723	MCF7		Phosphodiesterase inhibitor	0.183674	MCF7
MCF7_4192	0.996049	0.989455	0.599016	0.98955	0.564202	(0.8, 1.0]					0.214518	0.659706	MCF7		0.48574	0.645177	MCF7		Phospholipase activator	-0.019598	MCF7		Phospholipase activator	-0.0131343	MCF7
VCAP_6691	0.989627	0.973038	0.695471	0.965788	0.592933	(0.8, 1.0]					0.332091	0.708408	PC3		0.149837	0.323254	PC3		Phospholipase inhibitor	0.0097343	MCF7		Phospholipase inhibitor	0.160107	MCF7
A204_6702	0.997043	0.983779	0.713923	0.97946	0.625776	(0.8, 1.0]					0.678511	0.637705	A375		0.711903	0.525771	A375		Platelet activating factor receptor antagonist	-0.0381354	MCF7		Platelet activating factor receptor antagonist	0.386819	MCF7
IGR37_3773	0.997362	0.976869	0.731957	0.967747	0.596173	(0.8, 1.0]					0.294579	0.457801	PC3		0.454111	0.551686	PC3		Platelet aggregation inhibitor	-0.0300978	MCF7		Platelet aggregation inhibitor	0.272473	MCF7
HIMG001_5586	0.98604	0.969663	0.465711	0.958085	0.325401	(0.8, 1.0]					0.920054	0.455426	MCF7		0.862991	0.74981	MCF7		Potassium channel activator	0.0552724	MCF7		Potassium channel activator	0.429257	MCF7
PC3_5467	0.997738	0.986411	0.825846	0.969825	0.548469	(0.8, 1.0]					0.124536	0.749937	HA1E		0.535155	0.135006	HA1E		Potassium channel blocker	0.00964632	MCF7		Potassium channel blocker	0.348787	MCF7
HUVEC_6577	0.991291	0.976624	0.718357	0.959512	0.55232	(0.8, 1.0]					0.646482	0.0971396	PC3		0.633936	0.507183	PC3		Pregnane X receptor agonist	0.200378	MCF7		Pregnane X receptor agonist	0.395403	MCF7
HA1E_1002	0.999396	0.987054	0.722365	0.985768	0.683916	(0.8, 1.0]					0.480202	0.409933	PC3		0.406942	0.387603	PC3		Progesterone receptor agonist	0.0919471	MCF7		Progesterone receptor agonist	0.097746	MCF7
PC3_8206	0.996724	0.98308	0.738808	0.977964	0.640801	(0.8, 1.0]					0.388329	0.463704	PC3		0.435363	0.449102	PC3		Progesterone receptor antagonist	0.0465331	MCF7		Progesterone receptor antagonist	0.317436	MCF7
VCAP_1553	0.999432	0.987308	0.885793	0.984596	0.857509	(0.8, 1.0]					0.79838	0.199123	HA1E		0.59072	0.0962363	HA1E		Progestogen hormone	0.191295	MCF7		Progestogen hormone	0.432355	MCF7
HEC251_6919	0.998653	0.985729	0.931745	0.969536	0.848845	(0.8, 1.0]					0.654868	0.279308	HA1E		0.726305	0.254808	HA1E		Prostacyclin analog	-0.0735	MCF7		Prostacyclin analog	0.1725	MCF7
PC3_7667	0.996424	0.979937	0.605736	0.975755	0.546727	(0.8, 1.0]					0.288985	0.0683306	A375		0.411165	0.0761695	A375		Prostanoid receptor agonist	-0.0706001	MCF7		Prostanoid receptor agonist	0.383007	MCF7
MCF10A_8099	0.996786	0.981918	0.843027	0.966363	0.702452	(0.8, 1.0]					0.201338	0.623963	MCF7		0.488908	0.787706	MCF7		Prostanoid receptor antagonist	0.0676381	MCF7		Prostanoid receptor antagonist	0.243589	MCF7
PC3_289	0.998599	0.989631	0.727452	0.986925	0.655669	(0.8, 1.0]					0.101442	0.301496	HT29		0.129447	0.626481	HT29		Protein kinase inhibitor	0.0892445	MCF7		Protein kinase inhibitor	0.256622	MCF7
MCF7_2661	0.99783	0.99335	0.616384	0.991956	0.592516	(0.8, 1.0]					0.9519	0.480016	MCF7		0.898936	0.772077	MCF7		Protein phosphatase inhibitor	0.159298	MCF7		Protein phosphatase inhibitor	0.32987	MCF7
PC3_4680	0.974094	0.969648	0.704451	0.949923	0.434195	(0.8, 1.0]					0.295932	0.520915	PC3		0.0477816	0.30749	PC3		Protein synthesis inhibitor	0.088689	MCF7		Protein synthesis inhibitor	0.47183	MCF7
ASC_3914	0.997615	0.984458	0.740839	0.980548	0.647422	(0.8, 1.0]					0.186885	0.475378	PC3		0.0824433	0.558822	PC3		Protein tyrosine kinase inhibitor	0.229554	MCF7		Protein tyrosine kinase inhibitor	0.567208	MCF7
MCF7_4268	0.997478	0.988564	0.726054	0.985085	0.60506	(0.8, 1.0]					0.228996	0.679603	PC3		0.14652	0.464911	PC3		Purinergic receptor antagonist	0.00098656	MCF7		Purinergic receptor antagonist	0.0851226	MCF7
A549_664	0.981015	0.966121	0.638895	0.960144	0.56814	(0.8, 1.0]					0.934519	0.432234	MCF7		0.863802	0.74037	MCF7		Pyruvate kinase isozyme activator	0.30228	MCF7		Pyruvate kinase isozyme activator	0.833587	MCF7
PC3_1523	0.998889	0.993459	0.693305	0.99246	0.636084	(0.8, 1.0]					0.683607	0.885878	MCF7		0.702421	0.680416	MCF7		RAF inhibitor	0.0703757	MCF7		RAF inhibitor	0.286501	MCF7
VCAP_632	0.99838	0.992888	0.82061	0.987166	0.616286	(0.8, 1.0]					0.808689	0.205559	HA1E		0.588726	0.094215	HA1E		RET tyrosine kinase inhibitor	0.529259	MCF7		RET tyrosine kinase inhibitor	0.510266	MCF7
ASC_1275	0.996756	0.885289	0.713305	0.837793	0.570751	(0.4, 0.6]					0.264735	0.294285	PC3		0.448393	0.136509	PC3		RNA polymerase inhibitor	0.170077	MCF7		RNA polymerase inhibitor	0.265952	MCF7
SNU407_3773	0.998564	0.983334	0.720947	0.97649	0.635489	(0.8, 1.0]					0.357491	0.806026	MCF7		0.430835	0.754356	MCF7		RNA synthesis inhibitor	0.273602	MCF7		RNA synthesis inhibitor	0.466505	MCF7
HEK293_7643	0.994143	0.991135	0.723089	0.990827	0.692459	(0.8, 1.0]					0.175266	0.563068	PC3		0.276599	0.492629	PC3		ROR antagonist	0.483357	MCF7		ROR antagonist	0.986199	MCF7
CAL29_2504	0.997489	0.967738	0.817504	0.946854	0.677297	(0.6, 0.8]					0.532412	0.671655	MCF7		0.49847	0.866582	MCF7		Renin inhibitor	-0.0571465	MCF7		Renin inhibitor	0.363798	MCF7
ASC_2082	0.998123	0.988537	0.692066	0.981509	0.511617	(0.8, 1.0]					0.415243	0.536572	YAPC		0.266522	0.565372	YAPC		Retinoid receptor agonist	0.209	MCF7		Retinoid receptor agonist	0.428334	MCF7
SNU407_2083	0.996395	0.990178	0.852144	0.988347	0.820626	(0.8, 1.0]					0.463549	0.327414	YAPC		0.556287	0.281065	YAPC		Retinoid receptor ligand	0.0976314	MCF7		Retinoid receptor ligand	0.686461	MCF7
XC.P908_2846	0.996816	0.974162	0.904943	0.912541	0.63754	(0.6, 0.8]					0.414273	0.977589	HA1E		0.765057	0.116434	HA1E		Rho associated kinase inhibitor	-0.0399985	MCF7		Rho associated kinase inhibitor	0.312597	MCF7
XC.R10_6384	0.97826	0.982077	0.766045	0.980402	0.734398	(0.8, 1.0]					0.742055	0.718424	MCF7		0.874838	0.687215	MCF7		Ribonucleoside reductase inhibitor	0.0941225	MCF7		Ribonucleoside reductase inhibitor	0.315609	MCF7
XC.P934_3501	0.998599	0.972988	0.645779	0.96367	0.488451	(0.8, 1.0]					0.308724	0.701508	PC3		0.109861	0.39518	PC3		Ribonucleotide reductase inhibitor	0.2617	MCF7		Ribonucleotide reductase inhibitor	0.354093	MCF7
NPC_7428	0.997382	0.966304	0.63883	0.960523	0.571696	(0.8, 1.0]					0.552685	0.957496	MCF7		0.363789	0.873092	MCF7		SERT inhibitor	-0.0502579	MCF7		SERT inhibitor	0.261781	MCF7
JURKAT_6053	0.988467	0.982875	0.681229	0.981232	0.63709	(0.8, 1.0]					0.619318	0.765972	MCF7		0.817108	0.809556	MCF7		SIRT inhibitor	0.0161501	MCF7		SIRT inhibitor	0.301797	MCF7
PC3_1209	0.982195	0.974937	0.65981	0.959299	0.520328	(0.8, 1.0]					0.827	0.649225	PC3		0.291169	0.159506	PC3		Selective estrogen receptor modulator	0.483721	MCF7		Selective estrogen receptor modulator	0.194095	MCF7
VCAP_4500	0.998512	0.992017	0.837373	0.976716	0.372101	(0.8, 1.0]					0.138636	0.516648	PC3		0.0805254	0.304761	PC3		Selective serotonin reuptake inhibitor	0.224818	MCF7		Selective serotonin reuptake inhibitor	0.608652	MCF7
HA1E_1898	0.999634	0.991042	0.758959	0.988944	0.679085	(0.8, 1.0]					0.736852	0.671243	HT29		0.320612	0.644032	HT29		Serine protease inhibitor	-0.0594604	MCF7		Serine protease inhibitor	0.17591	MCF7
HELA_2067	0.987379	0.957826	0.811536	0.948595	0.775466	(0.6, 0.8]					0.444334	0.14284	A375		0.673207	0.446966	A375		Serotonin receptor agonist	0.00252233	MCF7		Serotonin receptor agonist	0.385685	MCF7
IMR90_5860	0.999482	0.977719	0.792075	0.963413	0.612069	(0.8, 1.0]					0.214925	0.193578	HT29		0.306129	0.726365	HT29		Serotonin receptor antagonist	0.00827013	MCF7		Serotonin receptor antagonist	0.317498	MCF7
A549_1992	0.999047	0.994048	0.768547	0.992335	0.699974	(0.8, 1.0]					0.205344	0.0977752	HA1E		0.963814	0.488548	HA1E		Serotonin receptor partial agonist	0.171792	MCF7		Serotonin receptor partial agonist	0.574786	MCF7
HCC515_2374	0.973815	0.970044	0.742859	0.95581	0.602119	(0.8, 1.0]					0.426797	0.816351	MCF7		0.4305	0.865956	MCF7		Serotonin reuptake inhibitor	0.0268551	MCF7		Serotonin reuptake inhibitor	0.30659	MCF7
BC3C_2066	0.998193	0.982577	0.818156	0.971467	0.687943	(0.8, 1.0]					0.568003	0.539814	MCF7		0.638949	0.75326	MCF7		Sigma receptor antagonist	0.204474	MCF7		Sigma receptor antagonist	0.484456	MCF7
GI1_583	0.996292	0.989983	0.684345	0.987235	0.560495	(0.8, 1.0]					0.103313	0.301775	HT29		0.127489	0.62508	HT29		Smoothened receptor antagonist	0.0708931	MCF7		Smoothened receptor antagonist	0.33389	MCF7
MKN45_2979	0.999593	0.983614	0.756154	0.968757	0.453852	(0.8, 1.0]					0.698923	0.516274	A375		0.726061	0.596592	A375		Sodium channel blocker	0.0629476	MCF7		Sodium channel blocker	0.298054	MCF7
CJM_3545	0.99747	0.983834	0.634372	0.979104	0.529309	(0.8, 1.0]					0.0840361	0.637913	MCF7		0.167231	0.850902	MCF7		Sodium/calcium exchange inhibitor	0.122543	MCF7		Sodium/calcium exchange inhibitor	0.146452	MCF7
VCAP_1141	0.999658	0.989937	0.874178	0.989012	0.862772	(0.8, 1.0]					0.181962	0.528645	HELA		0.192851	0.428241	HELA		Sodium/glucose cotransporter inhibitor	-0.0477523	MCF7		Sodium/glucose cotransporter inhibitor	0.0871162	MCF7
MCF7_1057	0.969121	0.954002	0.677272	0.94057	0.556805	(0.8, 1.0]					0.11508	0.730049	HA1E		0.540536	0.119273	HA1E		Sodium/potassium/chloride transporter inhibitor	0.16552	MCF7		Sodium/potassium/chloride transporter inhibitor	0.599322	MCF7
A375_5586	0.99349	0.965996	0.55907	0.958576	0.419975	(0.8, 1.0]					0.626316	0.301809	HA1E		0.78192	0.2624	HA1E		Somatostatin receptor agonist	0.0359359	MCF7		Somatostatin receptor agonist	0.284284	MCF7
PC3_5406	0.996393	0.988698	0.604586	0.986126	0.501145	(0.8, 1.0]					0.483403	0.302894	A375		0.838961	0.541181	A375		Sphingosine kinase inhibitor	-0.00344981	MCF7		Sphingosine kinase inhibitor	0.284889	MCF7
NCIH1437_2284	0.999331	0.97803	0.79284	0.95661	0.538175	(0.8, 1.0]					0.403899	0.96283	HA1E		0.756835	0.113664	HA1E		Src inhibitor	0.480503	MCF7		Src inhibitor	0.770972	MCF7
HA1E_1123	0.999404	0.989576	0.703634	0.988217	0.654897	(0.8, 1.0]					0.566782	0.531159	HA1E		0.639282	0.183601	HA1E		Steroidal progestin	0.0981788	MCF7		Steroidal progestin	-0.0816483	MCF7
XC.P933_2504	0.998088	0.971239	0.781556	0.960472	0.685246	(0.8, 1.0]					0.439193	0.498181	PC3		0.451661	0.466597	PC3		Steroidogenic factor antagonist	0.400407	MCF7		Steroidogenic factor antagonist	0.938216	MCF7
A549_1729	0.992812	0.99327	0.745861	0.991273	0.70635	(0.8, 1.0]					0.528228	0.0250391	A375		0.590758	0.262451	A375		Sterol demethylase inhibitor	-0.0138964	MCF7		Sterol demethylase inhibitor	0.0429082	MCF7
XC.P905_2504	0.995669	0.977217	0.815079	0.965684	0.700588	(0.8, 1.0]					0.364041	0.1292	HA1E		0.953763	0.306016	HA1E		Sulfonylurea	-0.154178	MCF7		Sulfonylurea	0.390441	MCF7
HCC515_2123	0.999547	0.992709	0.72778	0.98941	0.63263	(0.8, 1.0]					0.575357	0.63386	MCF7		0.53816	0.709982	MCF7		T-type calcium channel blocker	0.159918	MCF7		T-type calcium channel blocker	0.132682	MCF7
MCF7_7189	0.957011	0.95531	0.777956	0.94492	0.71802	(0.6, 0.8]					0.721718	0.883203	MCF7		0.632202	0.971436	MCF7		TGF beta receptor inhibitor	0.108537	MCF7		TGF beta receptor inhibitor	0.309977	MCF7
HA1E_6908	0.999316	0.987283	0.891224	0.942056	0.290874	(0.8, 1.0]					0.603777	0.673466	MCF7		0.556015	0.691523	MCF7		TNF production inhibitor	0.0208062	MCF7		TNF production inhibitor	0.412043	MCF7
HA1E_59	0.999618	0.985041	0.683422	0.982648	0.607554	(0.8, 1.0]					0.399324	0.430231	PC3		0.475331	0.397742	PC3		TRPV agonist	-0.0593033	MCF7		TRPV agonist	0.318945	MCF7
GI1_2823	0.996518	0.992397	0.626539	0.990347	0.527375	(0.8, 1.0]					0.701887	0.518215	A375		0.724557	0.596001	A375		TRPV antagonist	0.0493773	MCF7		TRPV antagonist	0.416377	MCF7
NEU_142	0.980303	0.976035	0.70122	0.973369	0.655318	(0.8, 1.0]					0.513599	0.645309	MCF7		0.508505	0.825631	MCF7		Tachykinin antagonist	0.15186	MCF7		Tachykinin antagonist	0.520297	MCF7
NPC_1421	0.998881	0.988007	0.793453	0.982549	0.70962	(0.8, 1.0]					0.803849	0.201582	HA1E		0.588965	0.0883969	HA1E		Telomerase inhibitor	0.00802383	MCF7		Telomerase inhibitor	0.547012	MCF7
HEC251_6181	0.997598	0.980881	0.617581	0.972389	0.430527	(0.8, 1.0]					0.456728	0.502579	HT29		0.558372	0.556928	HT29		Thiazide diuretic	-0.014693	MCF7		Thiazide diuretic	0.283316	MCF7
PC3_669	0.997347	0.992163	0.74516	0.991489	0.71748	(0.8, 1.0]					0.166569	0.586471	PC3		0.289296	0.532736	PC3		Thioredoxin inhibitor	-0.0460787	MCF7		Thioredoxin inhibitor	0.384827	MCF7
NCIH1573_6368	0.997823	0.978613	0.748976	0.970363	0.628576	(0.8, 1.0]					0.536361	0.432372	HT29		0.479061	0.589647	HT29		Thrombin inhibitor	0.0709406	MCF7		Thrombin inhibitor	0.316366	MCF7
SKB_2066	0.998286	0.963771	0.853534	0.954455	0.812863	(0.6, 0.8]					0.524765	0.460478	PC3		0.504675	0.394378	PC3		Thromboxane receptor antagonist	0.149298	MCF7		Thromboxane receptor antagonist	0.470708	MCF7
PC3_7141	0.998937	0.9884	0.82852	0.985513	0.783227	(0.8, 1.0]					0.228715	0.675694	PC3		0.15326	0.480845	PC3		Thromboxane synthase inhibitor	0.00313827	MCF7		Thromboxane synthase inhibitor	0.341033	MCF7
HA1E_4392	0.99626	0.976257	0.735928	0.965312	0.570968	(0.8, 1.0]					0.278822	0.24927	HT29		0.368025	0.684703	HT29		Thymidylate synthase inhibitor	0.285737	MCF7		Thymidylate synthase inhibitor	0.457501	MCF7
MCF7_7763	0.99612	0.983498	0.729967	0.981319	0.688279	(0.8, 1.0]					0.668207	0.480825	A375		0.849455	0.575183	A375		Thyroid hormone stimulant	0.0340477	MCF7		Thyroid hormone stimulant	0.46513	MCF7
OVTOKO_7085	0.998059	0.985782	0.828031	0.981586	0.769387	(0.8, 1.0]					0.690308	0.518837	A375		0.756637	0.533032	A375		Topoisomerase inhibitor	0.3364	MCF7		Topoisomerase inhibitor	0.352453	MCF7
VCAP_8091	0.997871	0.985078	0.802314	0.97907	0.714495	(0.8, 1.0]					0.418975	0.106797	HT29		0.424682	0.618627	HT29		Tricyclic antidepressant	0.219963	MCF7		Tricyclic antidepressant	0.62158	MCF7
HELA_8314	0.996665	0.947408	0.699097	0.935325	0.603948	(0.6, 0.8]					0.798547	0.195606	HA1E		0.61609	0.101917	HA1E		Tubulin inhibitor	0.144946	MCF7		Tubulin inhibitor	0.213013	MCF7
VCAP_6138	0.99756	0.991253	0.709666	0.986151	0.533125	(0.8, 1.0]					0.774053	0.459831	YAPC		0.900618	0.576314	YAPC		Tyrosine kinase inhibitor	-0.0237307	MCF7		Tyrosine kinase inhibitor	0.437915	MCF7
NPC_3275	0.994958	0.989245	0.53999	0.985536	0.361637	(0.8, 1.0]					0.477076	0.45309	PC3		0.51243	0.372077	PC3		Tyrosine phosphatase inhibitor	0.103908	MCF7		Tyrosine phosphatase inhibitor	0.386912	MCF7
HEC1A_736	0.99833	0.957852	0.827001	0.88965	0.44805	(0.6, 0.8]					0.409378	0.442953	PC3		0.474501	0.398625	PC3		Ubiquitin specific protease inhibitor	0.694206	MCF7		Ubiquitin specific protease inhibitor	0.244057	MCF7
HA1E_7815	0.993618	0.988135	0.531696	0.985511	0.37968	(0.8, 1.0]					0.284473	0.138689	PC3		0.174459	0.538497	PC3		Uricosuric blocker	0.249826	MCF7		Uricosuric blocker	0.625137	MCF7
NPC_3155	0.99636	0.990879	0.795652	0.987114	0.680937	(0.8, 1.0]					0.760808	0.773572	MCF7		0.830774	0.691233	MCF7		VEGFR inhibitor	0.111596	MCF7		VEGFR inhibitor	0.229696	MCF7
JHH5_4010	0.99971	0.938486	0.635504	0.929686	0.579579	(0.8, 1.0]					0.743834	0.521862	PC3		0.281039	0.287773	PC3		Vasopressin receptor agonist	0.0391956	MCF7		Vasopressin receptor agonist	0.278371	MCF7
XC.L10_1377	0.989026	0.98611	0.710702	0.983916	0.658546	(0.8, 1.0]					0.21599	0.566113	PC3		0.299941	0.48825	PC3		Vasopressin receptor antagonist	0.137119	MCF7		Vasopressin receptor antagonist	0.315773	MCF7
HA1E_7620	0.983128	0.973563	0.718307	0.963872	0.607748	(0.8, 1.0]					0.570775	0.489802	YAPC		0.576823	0.316539	YAPC		Vesicular monoamine transporter inhibitor	0.0133449	MCF7		Vesicular monoamine transporter inhibitor	0.0737363	MCF7
A549_4048	0.995178	0.986569	0.84055	0.980085	0.754734	(0.8, 1.0]					0.570408	0.610253	MCF7		0.472652	0.706086	MCF7		Vitamin B	0.180454	MCF7		Vitamin B	0.367507	MCF7
A375_2091	0.994336	0.982783	0.773381	0.9795	0.728239	(0.8, 1.0]					0.398831	0.202331	PC3		0.5548	0.414907	PC3		Vitamin D receptor agonist	0.258579	MCF7		Vitamin D receptor agonist	0.763407	MCF7
MELHO_8007	0.997485	0.989423	0.626435	0.984858	0.493846	(0.8, 1.0]					0.546144	0.734093	MCF7		0.956523	0.68851	MCF7		Vitamin K antagonist	0.106137	MCF7		Vitamin K antagonist	0.30645	MCF7
A375_1764	0.977075	0.979724	0.780041	0.972998	0.701877	(0.8, 1.0]					0.501811	0.77412	MCF7		0.679577	0.821972	MCF7		Voltage-gated sodium channel blocker	0.349253	MCF7		Voltage-gated sodium channel blocker	0.716528	MCF7
HA1E_236	0.999663	0.98869	0.718578	0.985387	0.601704	(0.8, 1.0]					0.249591	0.300761	PC3		0.44987	0.154048	PC3		XIAP inhibitor	0.0304672	MCF7		XIAP inhibitor	0.392082	MCF7
A375_7394	0.996268	0.991022	0.537062	0.990665	0.509239	(0.8, 1.0]					0.33582	0.422346	PC3		0.55026	0.490986	PC3		Xanthine oxidase inhibitor	-0.0206247	MCF7		Xanthine oxidase inhibitor	0.258491	MCF7
OVK18_3347	0.998846	0.978701	0.725086	0.966875	0.559466	(0.8, 1.0]					0.727807	0.884547	MCF7		0.770979	0.916144	MCF7		11-beta-HSD1 inhibitor	0.121578	PC3		11-beta-HSD1 inhibitor	0.16839	PC3
A549_4502	0.999763	0.99148	0.711467	0.989928	0.6516	(0.8, 1.0]					0.608837	0.750782	MCF7		0.573484	0.660254	MCF7		5 alpha reductase inhibitor	0.0552712	PC3		5 alpha reductase inhibitor	0.441787	PC3
HCC1588_5359	0.998601	0.962487	0.852836	0.946798	0.785954	(0.6, 0.8]					0.561804	0.934145	MCF7		0.538123	0.753849	MCF7		ABC transporter expression enhancer	0.274234	PC3		ABC transporter expression enhancer	0.361793	PC3
NPC_3984	0.996065	0.977498	0.795342	0.971113	0.724135	(0.8, 1.0]					0.558053	0.849019	MCF7		0.541915	0.939195	MCF7		ACAT inhibitor	-0.00449238	PC3		ACAT inhibitor	0.503133	PC3
CAL29_7371	0.997396	0.977095	0.824582	0.967399	0.738628	(0.8, 1.0]					0.59256	0.371747	HA1E		0.614723	0.318767	HA1E		ALK inhibitor	0.22771	PC3		ALK inhibitor	0.281611	PC3
XC.L10_7643	0.996355	0.992947	0.627689	0.990475	0.501899	(0.8, 1.0]					0.813564	0.591937	PC3		0.211273	0.273527	PC3		AMPK activator	0.327266	PC3		AMPK activator	0.776796	PC3
CJM_3657	0.997102	0.983398	0.785022	0.969537	0.546533	(0.8, 1.0]					0.243301	0.425127	HA1E		0.613585	0.00323342	HA1E		APEX inhibitor	0.399823	PC3		APEX inhibitor	0.357251	PC3
HEC108_5851	0.996051	0.982522	0.602379	0.979705	0.52785	(0.8, 1.0]					0.0857424	0.55507	MCF7		0.738659	0.771866	MCF7		ATP channel activator	0.0644871	PC3		ATP channel activator	0.476631	PC3
ZR751_2284	0.999577	0.967232	0.81791	0.938272	0.642327	(0.6, 0.8]					0.373484	0.307171	HT29		0.412203	0.598409	HT29		ATP channel blocker	0.0538235	PC3		ATP channel blocker	0.414031	PC3
ASC_2733	0.986991	0.975265	0.724003	0.973287	0.696329	(0.8, 1.0]					0.39583	0.595743	A375		0.398018	0.450685	A375		ATP synthase inhibitor	0.338105	PC3		ATP synthase inhibitor	0.313156	PC3
SKB_7120	0.998164	0.983639	0.832892	0.969545	0.669677	(0.8, 1.0]					0.495405	0.327847	A375		0.726162	0.462947	A375		ATPase inhibitor	0.173297	PC3		ATPase inhibitor	0.382974	PC3
HCC515_4174	0.998137	0.984506	0.636615	0.980964	0.521177	(0.8, 1.0]					0.628656	0.619677	HT29		0.407113	0.630669	HT29		Abl kinase inhibitor	0.0547461	PC3		Abl kinase inhibitor	-0.0508838	PC3
PC3_2749	0.988658	0.983587	0.64307	0.982988	0.617105	(0.8, 1.0]					0.00753868	0.538466	A375		0.806699	0.636358	A375		Acetylcholine receptor agonist	0.0284435	PC3		Acetylcholine receptor agonist	0.263922	PC3
THP1_7967	0.989228	0.979697	0.638553	0.976838	0.590205	(0.8, 1.0]					0.181003	0.481124	PC3		0.113675	0.556275	PC3		Acetylcholine receptor antagonist	0.0490907	PC3		Acetylcholine receptor antagonist	0.252325	PC3
A549_8314	0.999433	0.98284	0.730271	0.978769	0.666206	(0.8, 1.0]					0.233561	0.713727	PC3		0.133088	0.476283	PC3		Acetylcholinesterase inhibitor	0.122385	PC3		Acetylcholinesterase inhibitor	0.313781	PC3
T47D_6606	0.997712	0.982927	0.714441	0.975496	0.57875	(0.8, 1.0]					0.202166	0.624679	MCF7		0.488915	0.787614	MCF7		Adenosine receptor agonist	0.0852599	PC3		Adenosine receptor agonist	0.432923	PC3
A375_1122	0.999256	0.986686	0.760259	0.97906	0.581959	(0.8, 1.0]					0.601751	0.534176	HELA		0.351527	0.152134	HELA		Adenosine receptor antagonist	0.027378	PC3		Adenosine receptor antagonist	0.320268	PC3
PC3_8286	0.999116	0.991088	0.743402	0.989109	0.682915	(0.8, 1.0]					0.00395892	0.444975	MCF7		0.252231	0.902201	MCF7		Adenosine reuptake inhibitor	0.0887362	PC3		Adenosine reuptake inhibitor	0.127578	PC3
VCAP_8069	0.999679	0.980932	0.800167	0.976234	0.752313	(0.8, 1.0]					0.2362	0.690712	PC3		0.14931	0.448806	PC3		Adenylyl cyclase activator	0.224356	PC3		Adenylyl cyclase activator	0.584181	PC3
U937_4366	0.985752	0.976909	0.600685	0.975761	0.571864	(0.8, 1.0]					0.611907	0.748884	MCF7		0.815357	0.833969	MCF7		Adrenergic inhibitor	0.285146	PC3		Adrenergic inhibitor	0.412147	PC3
IMR90_6010	0.999311	0.979229	0.802678	0.963559	0.633401	(0.8, 1.0]					0.554728	0.76177	MCF7		0.899665	0.686498	MCF7		Adrenergic receptor agonist	0.0322961	PC3		Adrenergic receptor agonist	0.199355	PC3
A549_6642	0.999489	0.980915	0.674353	0.974853	0.535624	(0.8, 1.0]					0.635409	0.102162	PC3		0.607165	0.525281	PC3		Adrenergic receptor antagonist	0.0519122	PC3		Adrenergic receptor antagonist	0.155051	PC3
PC3_6915	0.997311	0.994925	0.655296	0.993653	0.536601	(0.8, 1.0]					0.183216	0.48016	PC3		0.113862	0.556243	PC3		Akt inhibitor	0.102142	PC3		Akt inhibitor	0.177829	PC3
A549_8238	0.992145	0.925582	0.696085	0.915454	0.64732	(0.6, 0.8]					0.806324	0.588255	PC3		0.245018	0.306036	PC3		Alcohol dehydrogenase inhibitor	0.213259	PC3		Alcohol dehydrogenase inhibitor	0.439609	PC3
SNU407_3009	0.996881	0.988746	0.79488	0.987295	0.763722	(0.8, 1.0]					0.421214	0.00266649	A375		0.876441	0.628719	A375		Aldose reductase inhibitor	0.0313212	PC3		Aldose reductase inhibitor	0.416748	PC3
A549_5284	0.995941	0.979897	0.714646	0.974874	0.63428	(0.8, 1.0]					0.861452	0.373998	YAPC		0.544206	0.244854	YAPC		Androgen biosynthesis inhibitor	9.38873e-05	PC3		Androgen biosynthesis inhibitor	0.239663	PC3
MCF7_4162	0.999305	0.981228	0.827054	0.961911	0.593992	(0.8, 1.0]					0.497817	0.761043	MCF7		0.642682	0.776683	MCF7		Androgen receptor agonist	-0.0180637	PC3		Androgen receptor agonist	0.207096	PC3
A375_208	0.986038	0.978763	0.613865	0.969898	0.427727	(0.8, 1.0]					0.495159	0.139891	A375		0.631409	0.3782	A375		Androgen receptor antagonist	0.0538839	PC3		Androgen receptor antagonist	0.143417	PC3
HA1E_2364	0.99941	0.991133	0.678556	0.990297	0.632599	(0.8, 1.0]					0.593928	0.00616611	HT29		0.228758	0.688564	HT29		Androgen receptor modulator	0.184639	PC3		Androgen receptor modulator	0.296778	PC3
HEC265_450	0.998014	0.975289	0.595574	0.967733	0.463034	(0.8, 1.0]					0.211028	0.199679	HT29		0.293347	0.724708	HT29		Angiogenesis inhibitor	-0.0213482	PC3		Angiogenesis inhibitor	0.291263	PC3
VCAP_986	0.996774	0.983021	0.675852	0.975243	0.507308	(0.8, 1.0]					0.710567	0.205005	HA1E		0.857943	0.223779	HA1E		Angiotensin antagonist	-0.0155777	PC3		Angiotensin antagonist	0.392208	PC3
XC.P922_6384	0.996171	0.989367	0.561822	0.985848	0.427269	(0.8, 1.0]					0.566072	0.988025	MCF7		0.298146	0.832422	MCF7		Angiotensin converting enzyme inhibitor	0.0545773	PC3		Angiotensin converting enzyme inhibitor	0.494777	PC3
HA1E_950	0.995433	0.975092	0.808172	0.931897	0.283216	(0.8, 1.0]					0.615602	0.752126	MCF7		0.778875	0.8039	MCF7		Angiotensin receptor antagonist	0.121169	PC3		Angiotensin receptor antagonist	0.52413	PC3
A375_7548	0.990969	0.987119	0.608479	0.986191	0.567103	(0.8, 1.0]					0.284945	0.138888	PC3		0.175638	0.538236	PC3		Anti-cancer agent	0.0992877	PC3		Anti-cancer agent	0.310361	PC3
XC.P912_583	0.996718	0.993304	0.723418	0.985248	0.413326	(0.8, 1.0]					0.443003	0.424521	PC3		0.414947	0.408575	PC3		Anti-thyroid agent	0.147466	PC3		Anti-thyroid agent	0.576052	PC3
A549_1568	0.99864	0.966355	0.73164	0.940644	0.503325	(0.8, 1.0]					0.236268	0.291357	PC3		0.422101	0.150446	PC3		Antihistamine	0.624397	PC3		Antihistamine	0.959921	PC3
SKB_7036	0.997938	0.951765	0.828194	0.931909	0.748471	(0.6, 0.8]					0.576664	0.4912	YAPC		0.577145	0.31659	YAPC		Antioxidant	-0.0393416	PC3		Antioxidant	0.134539	PC3
HT29_2982	0.989721	0.980468	0.776688	0.979301	0.758419	(0.8, 1.0]					0.545508	0.407531	PC3		0.434051	0.313271	PC3		Antiviral	0.0317599	PC3		Antiviral	0.234811	PC3
PC3_3591	0.996568	0.988449	0.696627	0.984471	0.57653	(0.8, 1.0]					0.494205	0.225137	A375		0.604563	0.379346	A375		Apoptosis stimulant	0.107617	PC3		Apoptosis stimulant	0.375959	PC3
A549_654	0.996336	0.982874	0.65203	0.980458	0.588138	(0.8, 1.0]					0.221128	0.377932	HELA		0.398866	0.186093	HELA		Aromatase inhibitor	-0.029889	PC3		Aromatase inhibitor	0.094314	PC3
MCF10A_1971	0.995544	0.985221	0.83994	0.974889	0.737449	(0.8, 1.0]					0.464098	0.534504	HT29		0.418054	0.674529	HT29		Aromatic L-amino acid decarboxylase inhibitor	-0.00610885	PC3		Aromatic L-amino acid decarboxylase inhibitor	0.209586	PC3
HEC251_3132	0.997523	0.984017	0.768062	0.978849	0.676594	(0.8, 1.0]					0.925199	0.448679	MCF7		0.904595	0.779741	MCF7		Aryl hydrocarbon receptor agonist	0.0405081	PC3		Aryl hydrocarbon receptor agonist	0.279147	PC3
HEPG2_2910	0.997249	0.982081	0.727763	0.98213	0.736492	(0.8, 1.0]					0.148955	0.657972	PC3		0.623907	0.589087	PC3		Aurora kinase inhibitor	0.0670139	PC3		Aurora kinase inhibitor	0.149933	PC3
HT29_6145	0.99055	0.983514	0.697049	0.977926	0.617931	(0.8, 1.0]					0.085737	0.555066	MCF7		0.737992	0.773604	MCF7		BCL inhibitor	0.0943893	PC3		BCL inhibitor	0.184768	PC3
HEK293_320	0.989085	0.948779	0.743881	0.935713	0.678205	(0.6, 0.8]					0.60697	0.453813	A375		0.76468	0.537266	A375		BTK inhibitor	-0.0387354	PC3		BTK inhibitor	0.185033	PC3
CAL29_3009	0.998637	0.988088	0.82765	0.975731	0.602325	(0.8, 1.0]					0.35117	0.386229	PC3		0.568104	0.525025	PC3		Bacterial 50S ribosomal subunit inhibitor	-0.0865024	PC3		Bacterial 50S ribosomal subunit inhibitor	0.00765156	PC3
MCF7_1128	0.995527	0.988963	0.785441	0.987072	0.738584	(0.8, 1.0]					0.286128	0.139575	PC3		0.180003	0.537569	PC3		Bacterial antifolate	0.178197	PC3		Bacterial antifolate	0.0550322	PC3
HELA_2034	0.991481	0.985047	0.675329	0.976646	0.460354	(0.8, 1.0]					0.329166	0.402048	PC3		0.552972	0.492108	PC3		Bacterial cell wall synthesis inhibitor	0.0120935	PC3		Bacterial cell wall synthesis inhibitor	0.326712	PC3
MCF7_6009	0.998802	0.992608	0.629239	0.992462	0.61963	(0.8, 1.0]					0.511835	0.501917	PC3		0.462854	0.464467	PC3		Benzodiazepine receptor agonist	0.17505	PC3		Benzodiazepine receptor agonist	0.429601	PC3
PC3_3765	0.994866	0.992148	0.826389	0.983629	0.589852	(0.8, 1.0]					0.855638	0.510597	A375		0.278967	0.113828	A375		Benzodiazepine receptor antagonist	0.0539066	PC3		Benzodiazepine receptor antagonist	0.382354	PC3
HCC515_4220	0.977802	0.949267	0.486099	0.94631	0.444068	(0.8, 1.0]					0.563911	0.539187	MCF7		0.636975	0.752748	MCF7		Beta amyloid inhibitor	-0.0356477	PC3		Beta amyloid inhibitor	0.256329	PC3
A549_759	0.997367	0.977602	0.737035	0.972655	0.669031	(0.8, 1.0]					0.564099	0.560143	MCF7		0.650156	0.680014	MCF7		Bone resorption inhibitor	0.31692	PC3		Bone resorption inhibitor	0.751734	PC3
HT29_4618	0.997017	0.983793	0.685281	0.980047	0.593735	(0.8, 1.0]					0.449104	0.606915	MCF7		0.475901	0.732678	MCF7		C-Met inhibitor	0.014285	PC3		C-Met inhibitor	0.395004	PC3
MCF7_8077	0.998058	0.987098	0.633794	0.984365	0.530437	(0.8, 1.0]					0.213128	0.193895	HT29		0.342429	0.718704	HT29		CAMP stimulant	-0.0565085	PC3		CAMP stimulant	0.312331	PC3
VCAP_684	0.997435	0.99182	0.646277	0.990692	0.590565	(0.8, 1.0]					0.234963	0.220272	HT29		0.292632	0.702288	HT29		CAR agonist	0.197444	PC3		CAR agonist	0.183246	PC3
A204_168	0.997392	0.989809	0.640661	0.987991	0.556572	(0.8, 1.0]					0.510713	0.136159	A375		0.649079	0.391445	A375		CCK receptor antagonist	0.0666391	PC3		CCK receptor antagonist	0.367916	PC3
PC3_935	0.999019	0.992697	0.92251	0.986992	0.859537	(0.8, 1.0]					0.48616	0.759943	MCF7		0.694039	0.773141	MCF7		CDK inhibitor	0.0838857	PC3		CDK inhibitor	0.231664	PC3
NPC_986	0.996515	0.988767	0.71508	0.987567	0.669214	(0.8, 1.0]					0.421632	0.236835	PC3		0.476572	0.353159	PC3		Calcineurin inhibitor	0.0337181	PC3		Calcineurin inhibitor	0.37125	PC3
SH4_5521	0.997568	0.972253	0.701695	0.958435	0.520881	(0.8, 1.0]					0.317878	0.58412	PC3		0.318128	0.429746	PC3		Calcitonin antagonist	-0.0153159	PC3		Calcitonin antagonist	0.119826	PC3
CJM_5484	0.997636	0.991116	0.799528	0.987773	0.703839	(0.8, 1.0]					0.395216	0.461574	PC3		0.441991	0.436099	PC3		Calcium channel activator	0.0317611	PC3		Calcium channel activator	0.289204	PC3
NPC_1634	0.997106	0.988865	0.847037	0.986727	0.814509	(0.8, 1.0]					0.11307	0.328353	HT29		0.195928	0.626485	HT29		Calcium channel blocker	0.0608146	PC3		Calcium channel blocker	0.275027	PC3
T47D_2350	0.99662	0.982704	0.764015	0.976911	0.669044	(0.8, 1.0]					0.401879	0.00142384	A375		0.875555	0.628264	A375		Calcium/calmodulin dependent protein kinase inhibitor	0.0496666	PC3		Calcium/calmodulin dependent protein kinase inhibitor	0.129278	PC3
MCF7_173	0.997743	0.988261	0.630404	0.984286	0.458994	(0.8, 1.0]					0.560238	0.295702	HT29		0.512168	0.0403484	HT29		Calmodulin antagonist	-0.0342878	PC3		Calmodulin antagonist	0.0723128	PC3
MCF10A_4183	0.995071	0.99181	0.494026	0.980952	0.400565	(0.8, 1.0]					0.211734	0.194174	HT29		0.312335	0.688272	HT29		Cannabinoid receptor agonist	0.130917	PC3		Cannabinoid receptor agonist	0.454761	PC3
T47D_6857	0.999129	0.977906	0.871863	0.969828	0.819361	(0.8, 1.0]					0.203655	0.0975068	HA1E		0.991326	0.509343	HA1E		Cannabinoid receptor antagonist	0.111026	PC3		Cannabinoid receptor antagonist	0.417898	PC3
NPC_1736	0.998486	0.984414	0.760739	0.978527	0.65276	(0.8, 1.0]					0.0893831	0.633024	MCF7		0.150104	0.818225	MCF7		Cannabinoid receptor inverse agonist	0.187432	PC3		Cannabinoid receptor inverse agonist	0.468802	PC3
ES2_6384	0.999435	0.990694	0.759468	0.987719	0.672509	(0.8, 1.0]					0.413823	0.58745	PC3		0.459186	0.502957	PC3		Carbonic anhydrase inhibitor	0.0794481	PC3		Carbonic anhydrase inhibitor	0.344652	PC3
YAPC_51	0.989402	0.98639	0.767799	0.985913	0.764623	(0.8, 1.0]					0.529142	0.313137	A375		0.699308	0.422611	A375		Carnitine palmitoyltransferase inhibitor	0.0403184	PC3		Carnitine palmitoyltransferase inhibitor	0.169884	PC3
ASC_2732	0.998248	0.983021	0.747122	0.980145	0.695919	(0.8, 1.0]					0.433213	0.318809	A375		0.81034	0.562774	A375		Casein kinase inhibitor	0.196804	PC3		Casein kinase inhibitor	0.303286	PC3
XC.P914_466	0.996426	0.984273	0.782886	0.963619	0.489889	(0.8, 1.0]					0.291997	0.420357	A375		0.642408	0.463058	A375		Caspase activator	0.201947	PC3		Caspase activator	0.400777	PC3
NCIH841_2284	0.998888	0.961447	0.816175	0.926931	0.613133	(0.6, 0.8]					0.0822568	0.648204	MCF7		0.193991	0.84006	MCF7		Caspase inhibitor	-0.00504059	PC3		Caspase inhibitor	0.226861	PC3
MCF10A_4213	0.995025	0.991148	0.705826	0.984662	0.428989	(0.8, 1.0]					0.425172	0.806378	MCF7		0.409759	0.844243	MCF7		Catechol O methyltransferase inhibitor	0.0294986	PC3		Catechol O methyltransferase inhibitor	0.595919	PC3
YAPC_6716	0.992691	0.976789	0.74996	0.973888	0.70879	(0.8, 1.0]					0.49883	0.878243	MCF7		0.618681	0.917927	MCF7		Cathepsin inhibitor	-9.0191e-05	PC3		Cathepsin inhibitor	0.1436	PC3
IGR37_7313	0.998306	0.95894	0.771598	0.938348	0.637369	(0.6, 0.8]					0.604888	0.649448	MCF7		0.52609	0.609501	MCF7		Chelating agent	0.0521888	PC3		Chelating agent	0.106764	PC3
NPC_6962	0.992148	0.978889	0.768235	0.969922	0.65118	(0.8, 1.0]					0.609397	0.751969	MCF7		0.805927	0.800893	MCF7		Chloride channel antagonist	-0.0061072	PC3		Chloride channel antagonist	0.085008	PC3
A375_2209	0.990711	0.979299	0.620669	0.976881	0.563761	(0.8, 1.0]					0.452635	0.634876	MCF7		0.469271	0.650563	MCF7		Cholesterol inhibitor	0.0344779	PC3		Cholesterol inhibitor	0.0897646	PC3
PC3_1377	0.997211	0.994344	0.677738	0.993965	0.675655	(0.8, 1.0]					0.282034	0.251926	HT29		0.389165	0.633034	HT29		Cholinergic receptor agonist	0.0415466	PC3		Cholinergic receptor agonist	0.215947	PC3
NPC_3918	0.999024	0.974604	0.823963	0.957442	0.701295	(0.8, 1.0]					0.408977	0.928066	HA1E		0.791234	0.10865	HA1E		Cholinergic receptor antagonist	-0.00579475	PC3		Cholinergic receptor antagonist	0.127818	PC3
VCAP_4792	0.999735	0.987202	0.734489	0.985608	0.695394	(0.8, 1.0]					0.145392	0.235561	HT29		0.253374	0.753556	HT29		Cholinesterase inhibitor	0.0877888	PC3		Cholinesterase inhibitor	0.22083	PC3
HME1_1189	0.99494	0.941942	0.700905	0.922925	0.575567	(0.6, 0.8]					0.472162	0.454334	PC3		0.512331	0.372667	PC3		Coagulation factor inhibitor	0.0237744	PC3		Coagulation factor inhibitor	0.0518669	PC3
A375_5313	0.991215	0.982317	0.713314	0.980294	0.661595	(0.8, 1.0]					0.00504205	0.445183	MCF7		0.250617	0.899421	MCF7		Collagenase inhibitor	-0.0728434	PC3		Collagenase inhibitor	0.472549	PC3
YAPC_8194	0.992808	0.979127	0.559789	0.97445	0.502661	(0.8, 1.0]					0.649265	0.654269	PC3		0.571406	0.495431	PC3		Cyclooxygenase inhibitor	0.00380835	PC3		Cyclooxygenase inhibitor	0.184949	PC3
MCF7_7127	0.983483	0.97881	0.652236	0.975551	0.577086	(0.8, 1.0]					0.203222	0.77003	PC3		0.160664	0.484307	PC3		Cytochrome P450 inhibitor	0.0273304	PC3		Cytochrome P450 inhibitor	0.200308	PC3
CAL29_3355	0.996963	0.991303	0.73795	0.990738	0.736904	(0.8, 1.0]					0.418721	0.105911	HT29		0.74907	0.636327	HT29		DNA alkylating agent	-0.0846162	PC3		DNA alkylating agent	0.235902	PC3
PC3_5717	0.998305	0.984432	0.718893	0.970361	0.419132	(0.8, 1.0]					0.586481	0.377632	HA1E		0.614893	0.318672	HA1E		DNA dependent protein kinase inhibitor	-0.0631295	PC3		DNA dependent protein kinase inhibitor	0.0612672	PC3
A549_3601	0.996564	0.990665	0.634852	0.989687	0.598647	(0.8, 1.0]					0.710517	0.213121	HA1E		0.861878	0.235353	HA1E		DNA inhibitor	0.0422871	PC3		DNA inhibitor	0.128242	PC3
A549_4792	0.998809	0.969884	0.745086	0.960286	0.646428	(0.8, 1.0]					0.25602	0.302307	PC3		0.445239	0.147157	PC3		DNA methyltransferase inhibitor	0.174707	PC3		DNA methyltransferase inhibitor	0.350384	PC3
HA1E_2630	0.999381	0.9902	0.719283	0.98654	0.625107	(0.8, 1.0]					0.792727	0.48769	YAPC		0.997371	0.567457	YAPC		DNA synthesis inhibitor	-0.0125314	PC3		DNA synthesis inhibitor	0.246231	PC3
HA1E_8114	0.988698	0.955758	0.857674	0.853254	0.384339	(0.6, 0.8]					0.230018	0.490184	YAPC		0.231859	0.555991	YAPC		DYRK inhibitor	0.157765	PC3		DYRK inhibitor	0.682219	PC3
A549_7447	0.999514	0.992415	0.705149	0.990401	0.626332	(0.8, 1.0]					0.818237	0.666996	PC3		0.306428	0.202391	PC3		Dehydropeptidase inhibitor	-0.181758	PC3		Dehydropeptidase inhibitor	0.412251	PC3
T47D_5266	0.997303	0.989178	0.856965	0.981422	0.745841	(0.8, 1.0]					0.709426	0.256601	HA1E		0.840823	0.195431	HA1E		Delta 1 opioid receptor agonist	0.13753	PC3		Delta 1 opioid receptor agonist	0.0604687	PC3
YAPC_1247	0.987256	0.956258	0.598585	0.952016	0.54733	(0.8, 1.0]					0.544304	0.332095	HELA		0.540987	0.205318	HELA		Dihydrofolate reductase inhibitor	0.245583	PC3		Dihydrofolate reductase inhibitor	0.297808	PC3
HEPG2_4557	0.997886	0.985178	0.787021	0.9813	0.730004	(0.8, 1.0]					0.15956	0.731139	HA1E		0.532308	0.126531	HA1E		Dihydroorotate dehydrogenase inhibitor	0.164594	PC3		Dihydroorotate dehydrogenase inhibitor	0.36139	PC3
HT29_5313	0.990878	0.990174	0.808805	0.987331	0.735893	(0.8, 1.0]					0.639079	0.0775624	PC3		0.611827	0.530388	PC3		Dipeptidyl peptidase inhibitor	0.109907	PC3		Dipeptidyl peptidase inhibitor	0.469506	PC3
NCIH838_2091	0.998081	0.986721	0.79689	0.980708	0.685583	(0.8, 1.0]					0.681179	0.668343	MCF7		0.571155	0.655653	MCF7		Diuretic	0.309362	PC3		Diuretic	0.536951	PC3
HELA_6332	0.985994	0.974094	0.581281	0.967959	0.480893	(0.8, 1.0]					0.504964	0.525089	MCF7		0.548621	0.69215	MCF7		Dopamine receptor agonist	0.0587529	PC3		Dopamine receptor agonist	0.192975	PC3
HT29_4392	0.996792	0.979691	0.824201	0.957619	0.587244	(0.8, 1.0]					0.803006	0.66593	PC3		0.301849	0.203241	PC3		Dopamine receptor antagonist	0.0992215	PC3		Dopamine receptor antagonist	0.37491	PC3
NPC_4206	0.997515	0.970849	0.733742	0.966241	0.687267	(0.8, 1.0]					0.221929	0.202431	HT29		0.294546	0.696374	HT29		Dopamine uptake inhibitor	0.012746	PC3		Dopamine uptake inhibitor	0.126842	PC3
JHH7_7643	0.998695	0.976279	0.649413	0.972332	0.560765	(0.8, 1.0]					0.230242	0.490058	YAPC		0.232021	0.555903	YAPC		EGFR inhibitor	0.0329785	PC3		EGFR inhibitor	0.304773	PC3
PC3_7699	0.998706	0.987145	0.689502	0.984375	0.605003	(0.8, 1.0]					0.593772	0.417922	A375		0.850143	0.410098	A375		Endothelin receptor antagonist	0.0938436	PC3		Endothelin receptor antagonist	0.379685	PC3
A375_4952	0.98965	0.977418	0.670331	0.97651	0.642006	(0.8, 1.0]					0.612131	0.451268	A375		0.767586	0.534026	A375		Ephrin inhibitor	0.659632	PC3		Ephrin inhibitor	0.804282	PC3
HCC515_8066	0.999549	0.993841	0.76363	0.984094	0.580058	(0.8, 1.0]					0.298181	0.910372	PC3		0.0313625	0.491789	PC3		Estrogen receptor agonist	0.0574857	PC3		Estrogen receptor agonist	0.109231	PC3
XC.P904_391	0.985002	0.958006	0.919573	0.815778	0.670732	(0.2, 0.4]					0.665641	0.161809	PC3		0.956724	0.621408	PC3		Estrogen receptor antagonist	0.115789	PC3		Estrogen receptor antagonist	0.244616	PC3
MCF7_3500	0.993875	0.980732	0.795875	0.958529	0.460485	(0.8, 1.0]					0.530659	0.615146	MCF7		0.473404	0.655729	MCF7		Exportin antagonist	0.500852	PC3		Exportin antagonist	0.491799	PC3
XC.P092_919	0.997465	0.984376	0.657509	0.975887	0.484131	(0.8, 1.0]					0.466394	0.513755	MCF7		0.568468	0.731317	MCF7		FAAH inhibitor	0.0461163	PC3		FAAH inhibitor	0.482214	PC3
HA1E_1872	0.997262	0.992984	0.546918	0.993008	0.530204	(0.8, 1.0]					0.447663	0.694888	MCF7		0.51103	0.670625	MCF7		FLT3 inhibitor	0.0515151	PC3		FLT3 inhibitor	0.347612	PC3
SKB_6145	0.99971	0.982396	0.860984	0.972906	0.758464	(0.8, 1.0]					0.668093	0.481284	A375		0.849384	0.575164	A375		FOXM1 inhibitor	0.680296	PC3		FOXM1 inhibitor	0.32723	PC3
GI1_3132	0.998254	0.976174	0.771263	0.964844	0.64114	(0.8, 1.0]					0.665707	0.372452	HA1E		0.693886	0.309618	HA1E		FXR agonist	-0.0703591	PC3		FXR agonist	0.185817	PC3
VCAP_6593	0.998473	0.975052	0.803987	0.950687	0.489433	(0.8, 1.0]					0.676094	0.695495	MCF7		0.560492	0.825893	MCF7		Farnesyltransferase inhibitor	0.139605	PC3		Farnesyltransferase inhibitor	0.412718	PC3
HEC265_2655	0.998566	0.975572	0.806258	0.96918	0.7478	(0.8, 1.0]					0.0580709	0.386202	HA1E		0.454504	0.0215051	HA1E		Fatty acid synthase inhibitor	-0.114483	PC3		Fatty acid synthase inhibitor	0.22799	PC3
A549_5743	0.990523	0.986222	0.573651	0.98635	0.575118	(0.8, 1.0]					0.373538	0.455455	PC3		0.425506	0.477284	PC3		G protein-coupled receptor agonist	-0.0444296	PC3		G protein-coupled receptor agonist	0.112976	PC3
NCIH838_628	0.998365	0.980454	0.844591	0.959845	0.643291	(0.8, 1.0]					0.651079	0.877465	MCF7		0.700891	0.731483	MCF7		GABA receptor agonist	0.0106836	PC3		GABA receptor agonist	0.0749374	PC3
XC.P908_7371	0.996781	0.987071	0.611466	0.983919	0.531392	(0.8, 1.0]					0.641851	0.0750011	PC3		0.615676	0.53536	PC3		GABA receptor antagonist	0.0686984	PC3		GABA receptor antagonist	0.406766	PC3
HUVEC_5420	0.963082	0.945409	0.756169	0.915511	0.587594	(0.6, 0.8]					0.00565489	0.538788	A375		0.791294	0.634485	A375		GABA receptor inverse agonist	0.0840277	PC3		GABA receptor inverse agonist	0.183977	PC3
HA1E_3774	0.975166	0.971636	0.690364	0.963376	0.611067	(0.8, 1.0]					0.67836	0.383468	HA1E		0.783963	0.342135	HA1E		GABA receptor modulator	0.131887	PC3		GABA receptor modulator	0.427817	PC3
WA09_7643	0.998971	0.990525	0.566389	0.987123	0.446627	(0.8, 1.0]					0.511834	0.163004	A375		0.63896	0.362144	A375		GABA uptake inhibitor	0.00707195	PC3		GABA uptake inhibitor	0.406581	PC3
HELA_6202	0.990364	0.974205	0.752449	0.970837	0.714396	(0.8, 1.0]					0.748282	0.490872	PC3		0.547202	0.410508	PC3		GAT inhibitor	0.0528667	PC3		GAT inhibitor	0.640076	PC3
A549_24	0.999661	0.990457	0.65834	0.990615	0.651321	(0.8, 1.0]					0.441249	0.642291	HELA		0.382469	0.320713	HELA		GLI antagonist	0.0258945	PC3		GLI antagonist	-0.113086	PC3
A375_3969	0.996002	0.980774	0.761352	0.974053	0.65043	(0.8, 1.0]					0.122552	0.74084	HA1E		0.550506	0.152432	HA1E		GSK-3 inhibitor	0.164736	PC3		GSK-3 inhibitor	0.151721	PC3
MCF7_3081	0.993997	0.960845	0.81898	0.934787	0.691831	(0.6, 0.8]					0.373218	0.306668	HT29		0.411956	0.598409	HT29		Gastrin inhibitor	0.0844506	PC3		Gastrin inhibitor	0.54191	PC3
SKES1_2504	0.997226	0.943074	0.792929	0.887346	0.535351	(0.6, 0.8]					0.345741	0.46622	PC3		0.362243	0.40878	PC3		Glucagon receptor antagonist	-0.114184	PC3		Glucagon receptor antagonist	0.114113	PC3
HA1E_6044	0.999617	0.991615	0.702114	0.989671	0.640893	(0.8, 1.0]					0.787784	0.869715	MCF7		0.734957	0.876854	MCF7		Glucocorticoid receptor agonist	0.0976692	PC3		Glucocorticoid receptor agonist	0.216651	PC3
A549_6736	0.999122	0.979678	0.848571	0.944362	0.522061	(0.8, 1.0]					0.538124	0.851765	MCF7		0.542156	0.939994	MCF7		Glucocorticoid receptor antagonist	0.0377329	PC3		Glucocorticoid receptor antagonist	0.114722	PC3
22RV1_3674	0.998549	0.987418	0.806055	0.985788	0.779562	(0.8, 1.0]					0.381593	0.439306	HELA		0.390028	0.275209	HELA		Glucosidase inhibitor	-0.0102513	PC3		Glucosidase inhibitor	0.406831	PC3
A375_7807	0.993116	0.992598	0.759036	0.992306	0.75343	(0.8, 1.0]					0.550339	0.992736	MCF7		0.310131	0.845117	MCF7		Glucosylceramidase inhibitor	-0.12245	PC3		Glucosylceramidase inhibitor	0.168103	PC3
HS578T_2842	0.993475	0.984247	0.807646	0.978746	0.733282	(0.8, 1.0]					0.5805	0.211178	A375		0.8844	0.537101	A375		Glutamate receptor agonist	0.0881374	PC3		Glutamate receptor agonist	0.359506	PC3
CAL29_628	0.998763	0.987652	0.870527	0.981956	0.803871	(0.8, 1.0]					0.224088	0.381796	HELA		0.398735	0.186204	HELA		Glutamate receptor antagonist	0.0498546	PC3		Glutamate receptor antagonist	0.355733	PC3
HEPG2_7946	0.997759	0.979419	0.67984	0.979207	0.687168	(0.8, 1.0]					0.46281	0.566285	MCF7		0.637291	0.728717	MCF7		Glutamate receptor modulator	0.199123	PC3		Glutamate receptor modulator	0.522311	PC3
HCC95_7469	0.996342	0.981981	0.725052	0.97164	0.511463	(0.8, 1.0]					0.643396	0.612601	PC3		0.487426	0.506929	PC3		Glycine transporter inhibitor	0.19922	PC3		Glycine transporter inhibitor	0.187333	PC3
YAPC_7433	0.992876	0.981843	0.598057	0.97452	0.415403	(0.8, 1.0]					0.418163	0.438408	PC3		0.511981	0.439725	PC3		Growth factor receptor inhibitor	0.105728	PC3		Growth factor receptor inhibitor	0.204805	PC3
MDAMB231_664	0.993366	0.973891	0.712025	0.964305	0.5803	(0.8, 1.0]					0.472134	0.612795	MCF7		0.62495	0.673968	MCF7		Guanylyl cyclase activator	0.153819	PC3		Guanylyl cyclase activator	0.319288	PC3
ASC_2566	0.994958	0.986894	0.792818	0.985826	0.771515	(0.8, 1.0]					0.403483	0.968728	HA1E		0.758264	0.114457	HA1E		Guanylyl cyclase inhibitor	-0.0442869	PC3		Guanylyl cyclase inhibitor	0.346804	PC3
HCC95_1688	0.999109	0.976568	0.793568	0.965466	0.680153	(0.8, 1.0]					0.154715	0.438401	PC3		0.456529	0.335842	PC3		HCN channel blocker	0.388757	PC3		HCN channel blocker	0.573572	PC3
OVTOKO_3501	0.99953	0.970235	0.72078	0.958665	0.581106	(0.8, 1.0]					0.291971	0.42029	A375		0.642133	0.463341	A375		HDAC inhibitor	0.351728	PC3		HDAC inhibitor	0.304953	PC3
HEC1A_320	0.997718	0.990984	0.781522	0.988908	0.726144	(0.8, 1.0]					0.610846	0.111171	PC3		0.610193	0.478339	PC3		HIV protease inhibitor	0.222721	PC3		HIV protease inhibitor	0.540124	PC3
HEK293_6332	0.990826	0.96579	0.693061	0.954765	0.577423	(0.8, 1.0]					0.724719	0.888141	MCF7		0.752592	0.939048	MCF7		HMGCR inhibitor	0.0773081	PC3		HMGCR inhibitor	0.280498	PC3
MELHO_6013	0.998427	0.974999	0.809802	0.971345	0.778299	(0.8, 1.0]					0.860117	0.500316	A375		0.25897	0.108684	A375		HSP inhibitor	0.359035	PC3		HSP inhibitor	0.271036	PC3
A549_7744	0.988149	0.961563	0.602056	0.952346	0.501813	(0.8, 1.0]					0.384909	0.547142	HT29		0.382731	0.529616	HT29		Hemozoin biocrystallization inhibitor	0.00905936	PC3		Hemozoin biocrystallization inhibitor	-0.0886081	PC3
A549_4240	0.999161	0.973646	0.841389	0.960906	0.765301	(0.6, 0.8]					0.465804	0.385779	HA1E		0.628904	0.258432	HA1E		Hepatocyte growth factor receptor inhibitor	0.0839767	PC3		Hepatocyte growth factor receptor inhibitor	0.131032	PC3
A549_8004	0.999239	0.979398	0.766642	0.97608	0.720801	(0.8, 1.0]					0.614762	0.398009	HT29		0.26409	0.643806	HT29		Histamine receptor agonist	0.242956	PC3		Histamine receptor agonist	0.259135	PC3
JHH5_2082	0.998098	0.987976	0.925177	0.972684	0.841288	(0.8, 1.0]					0.63878	0.512802	A375		0.736162	0.509311	A375		Histamine receptor antagonist	0.0311251	PC3		Histamine receptor antagonist	0.327239	PC3
IGR37_6606	0.997265	0.978603	0.737418	0.972063	0.63737	(0.8, 1.0]					0.510676	0.13458	A375		0.648403	0.36745	A375		Histamine receptor modulator	0.0287598	PC3		Histamine receptor modulator	0.236233	PC3
NL20_1407	0.99569	0.895691	0.875062	0.865752	0.83988	(-0.4, 0.2]					0.729572	0.883421	MCF7		0.765054	0.884427	MCF7		Histone lysine demethylase inhibitor	0.0679326	PC3		Histone lysine demethylase inhibitor	0.233951	PC3
NCIH838_3545	0.997604	0.983593	0.7357	0.977011	0.624021	(0.8, 1.0]					0.230023	0.490173	YAPC		0.231832	0.556022	YAPC		Histone lysine methyltransferase inhibitor	0.100368	PC3		Histone lysine methyltransferase inhibitor	0.160824	PC3
YH13_3866	0.99808	0.975944	0.725534	0.970911	0.658333	(0.8, 1.0]					0.317281	0.239673	YAPC		0.246473	0.608763	YAPC		Hydantoin antiepileptic	0.181111	PC3		Hydantoin antiepileptic	0.513064	PC3
MCF7_36	0.999564	0.988514	0.932135	0.966253	0.835118	(0.6, 0.8]					0.925596	0.325019	PC3		0.60743	0.425701	PC3		IGF-1 inhibitor	-0.000447054	PC3		IGF-1 inhibitor	0.221671	PC3
VCAP_6250	0.994045	0.981673	0.711534	0.977928	0.638224	(0.8, 1.0]					0.586538	0.551551	MCF7		0.617907	0.651305	MCF7		IKK inhibitor	0.134428	PC3		IKK inhibitor	0.33317	PC3
VCAP_4134	0.98961	0.986435	0.716833	0.984045	0.674315	(0.8, 1.0]					0.527946	0.026987	A375		0.597872	0.279408	A375		IMPase inhibitor	0.367346	PC3		IMPase inhibitor	0.752723	PC3
NPC_1239	0.979092	0.953184	0.730959	0.943279	0.676877	(0.6, 0.8]					0.260779	0.310643	PC3		0.463285	0.124034	PC3		IP receptor activator	0.0364769	PC3		IP receptor activator	0.0604915	PC3
HT29_7587	0.994849	0.963828	0.695586	0.954141	0.629446	(0.8, 1.0]					0.69318	0.44948	PC3		0.921947	0.454565	PC3		Immunosuppressant	0.0553403	PC3		Immunosuppressant	0.190923	PC3
JURKAT_3501	0.993199	0.944274	0.727544	0.933269	0.663962	(0.6, 0.8]					0.517549	0.652055	MCF7		0.509004	0.88448	MCF7		Insulin secretagogue	-0.01501	PC3		Insulin secretagogue	0.253578	PC3
A549_1768	0.995987	0.982752	0.789615	0.97719	0.703054	(0.8, 1.0]					0.384616	0.406009	PC3		0.402898	0.362744	PC3		Insulin sensitizer	0.110646	PC3		Insulin sensitizer	0.0134581	PC3
HEPG2_7451	0.990763	0.966281	0.784221	0.963203	0.767931	(0.8, 1.0]					0.857275	0.50811	A375		0.234371	0.111245	A375		Integrin inhibitor	0.0928717	PC3		Integrin inhibitor	0.457702	PC3
YAPC_44	0.986453	0.980238	0.657993	0.975734	0.549943	(0.8, 1.0]					0.419978	0.564792	HELA		0.389566	0.219296	HELA		Interleukin inhibitor	-0.0227414	PC3		Interleukin inhibitor	-0.131062	PC3
HELA_6787	0.974489	0.968277	0.714491	0.959382	0.617075	(0.8, 1.0]					0.710506	0.592516	PC3		0.337867	0.364661	PC3		Ionotropic glutamate receptor antagonist	0.39789	PC3		Ionotropic glutamate receptor antagonist	0.941887	PC3
A549_5065	0.999107	0.983517	0.872358	0.968267	0.718498	(0.8, 1.0]					0.558686	0.366691	HA1E		0.752367	0.215457	HA1E		Isocitrate dehydrogenase inhibitor	0.128369	PC3		Isocitrate dehydrogenase inhibitor	0.389205	PC3
HELA_1590	0.979617	0.914432	0.621073	0.88098	0.385996	(0.6, 0.8]					0.475762	0.452625	PC3		0.512292	0.371541	PC3		JAK inhibitor	0.0598651	PC3		JAK inhibitor	0.217067	PC3
MCF7_2262	0.986251	0.965971	0.848837	0.936152	0.702786	(0.6, 0.8]					0.623143	0.724087	MCF7		0.816305	0.8117	MCF7		JNK inhibitor	0.158158	PC3		JNK inhibitor	0.561995	PC3
HEC251_2962	0.988101	0.975489	0.805779	0.962127	0.692984	(0.8, 1.0]					0.926791	0.322375	PC3		0.607607	0.422665	PC3		KATP activator	0.0350435	PC3		KATP activator	0.0842344	PC3
HA1E_5736	0.988005	0.917852	0.669521	0.873805	0.367521	(0.6, 0.8]					0.782127	0.765852	MCF7		0.833234	0.688931	MCF7		Kelch-like ECH-associated protein ligand	0.519593	PC3		Kelch-like ECH-associated protein ligand	0.613824	PC3
PC3_6954	0.99465	0.993389	0.754458	0.99035	0.606318	(0.8, 1.0]					0.142927	0.233704	HT29		0.245937	0.746865	HT29		Kinesin inhibitor	0.180165	PC3		Kinesin inhibitor	0.418556	PC3
NPC_7118	0.98892	0.953664	0.688986	0.934397	0.515347	(0.8, 1.0]					0.588943	0.415289	A375		0.844877	0.465053	A375		Leucine rich repeat kinase inhibitor	-0.109596	PC3		Leucine rich repeat kinase inhibitor	0.162432	PC3
THP1_6577	0.994598	0.991898	0.644323	0.989583	0.576822	(0.8, 1.0]					0.435778	0.542016	HA1E		0.732605	0.23247	HA1E		Leukocyte elastase inhibitor	0.0591359	PC3		Leukocyte elastase inhibitor	0.448597	PC3
HS578T_3347	0.990748	0.980253	0.779184	0.967033	0.569294	(0.8, 1.0]					0.482021	0.499092	HT29		0.478271	0.589615	HT29		Leukotriene inhibitor	0.307417	PC3		Leukotriene inhibitor	0.623127	PC3
PC3_135	0.997956	0.993447	0.867962	0.991375	0.813574	(0.8, 1.0]					0.123881	0.40466	YAPC		0.19005	0.39068	YAPC		Leukotriene receptor antagonist	0.142455	PC3		Leukotriene receptor antagonist	0.422618	PC3
HA1E_2661	0.996525	0.986067	0.596902	0.982804	0.459645	(0.8, 1.0]					0.703665	0.454309	PC3		0.921925	0.454566	PC3		Lipase inhibitor	0.078041	PC3		Lipase inhibitor	0.172794	PC3
A375_3657	0.993284	0.984302	0.750553	0.977336	0.612385	(0.8, 1.0]					0.263119	0.53844	HELA		0.358843	0.271876	HELA		Lipoxygenase inhibitor	0.0444396	PC3		Lipoxygenase inhibitor	0.267456	PC3
HELA_7471	0.994401	0.989986	0.686737	0.989418	0.645325	(0.8, 1.0]					0.427577	0.813805	MCF7		0.439792	0.861324	MCF7		Local anesthetic	0.141328	PC3		Local anesthetic	0.467722	PC3
SKB_4075	0.99908	0.977739	0.730844	0.97145	0.644214	(0.8, 1.0]					0.118887	0.449419	HELA		0.321304	0.262874	HELA		Lysophospholipid receptor agonist	-0.0407041	PC3		Lysophospholipid receptor agonist	0.19956	PC3
HELA_2124	0.995209	0.992656	0.647932	0.991173	0.556881	(0.8, 1.0]					0.583514	0.626606	PC3		0.38999	0.508004	PC3		MAP kinase inhibitor	0.165036	PC3		MAP kinase inhibitor	0.0786272	PC3
NPC_220	0.997553	0.990995	0.604072	0.990078	0.544855	(0.8, 1.0]					0.185634	0.292601	HT29		0.422845	0.676919	HT29		MDM inhibitor	-0.0318537	PC3		MDM inhibitor	0.248195	PC3
ASC_168	0.997992	0.980501	0.649105	0.978326	0.597949	(0.8, 1.0]					0.57526	0.340729	HA1E		0.791575	0.300103	HA1E		MEK inhibitor	0.0678703	PC3		MEK inhibitor	0.120852	PC3
MCF10A_2979	0.982944	0.959735	0.520906	0.949234	0.41923	(0.8, 1.0]					0.385472	0.687616	PC3		0.493527	0.414712	PC3		MTOR inhibitor	0.322088	PC3		MTOR inhibitor	0.241017	PC3
VCAP_5887	0.996606	0.985742	0.862952	0.980835	0.806476	(0.8, 1.0]					0.244411	0.418398	HA1E		0.616859	0.00468714	HA1E		Matrix metalloprotease inhibitor	-0.0759328	PC3		Matrix metalloprotease inhibitor	0.553839	PC3
A549_4765	0.9878	0.978043	0.775667	0.96261	0.570927	(0.8, 1.0]					0.293454	0.595839	PC3		0.448733	0.662863	PC3		Mediator release inhibitor	-0.339777	PC3		Mediator release inhibitor	-0.218829	PC3
HA1E_7364	0.99231	0.989747	0.762754	0.988365	0.718232	(0.8, 1.0]					0.461057	0.683283	MCF7		0.511638	0.659197	MCF7		Melanin inhibitor	0.0624746	PC3		Melanin inhibitor	0.24104	PC3
CAL29_7469	0.997078	0.984419	0.745654	0.96706	0.358606	(0.8, 1.0]					0.5076	0.648548	MCF7		0.494065	0.844814	MCF7		Melatonin receptor agonist	0.13536	PC3		Melatonin receptor agonist	0.303176	PC3
HT29_2284	0.994831	0.970992	0.820444	0.933519	0.486583	(0.8, 1.0]					0.499503	0.140713	A375		0.672539	0.380848	A375		Membrane integrity inhibitor	0.104523	PC3		Membrane integrity inhibitor	0.434044	PC3
SKB_1510	0.999216	0.986242	0.827832	0.984077	0.787677	(0.8, 1.0]					0.656314	0.446588	A375		0.943177	0.56824	A375		Membrane permeability inhibitor	-0.0137311	PC3		Membrane permeability inhibitor	0.298987	PC3
PC3_6730	0.995747	0.992708	0.611112	0.99173	0.525289	(0.8, 1.0]					0.31443	0.280136	HT29		0.30331	0.627668	HT29		Metalloproteinase inhibitor	0.0637704	PC3		Metalloproteinase inhibitor	0.45226	PC3
VCAP_5234	0.996111	0.982183	0.703836	0.977729	0.620969	(0.8, 1.0]					0.898327	0.701223	A375		0.726748	0.54225	A375		Microtubule inhibitor	-0.0436759	PC3		Microtubule inhibitor	0.216646	PC3
A375_272	0.999076	0.980901	0.788175	0.972173	0.649471	(0.8, 1.0]					0.317186	0.520795	PC3		0.376348	0.475279	PC3		Mineralocorticoid receptor agonist	0.0344815	PC3		Mineralocorticoid receptor agonist	0.328539	PC3
HA1E_6992	0.983862	0.943042	0.635701	0.930437	0.543511	(0.8, 1.0]					0.466422	0.550874	MCF7		0.570448	0.704231	MCF7		Mineralocorticoid receptor antagonist	-0.00368775	PC3		Mineralocorticoid receptor antagonist	-0.00204685	PC3
PC3_7654	0.998623	0.986367	0.819867	0.977888	0.693555	(0.8, 1.0]					0.624258	0.538107	HT29		0.551066	0.586692	HT29		Monoamine oxidase inhibitor	0.12258	PC3		Monoamine oxidase inhibitor	0.317666	PC3
MDAMB468_7663	0.99783	0.980675	0.812543	0.970862	0.705146	(0.8, 1.0]					0.812603	0.637913	PC3		0.263918	0.22158	PC3		Mucus protecting agent	-0.0294462	PC3		Mucus protecting agent	0.0637059	PC3
VCAP_392	0.999577	0.983932	0.83273	0.978682	0.771894	(0.8, 1.0]					0.542568	0.997914	MCF7		0.298564	0.831134	MCF7		NAD precursor with lipid lowering effects	0.123243	PC3		NAD precursor with lipid lowering effects	0.343974	PC3
OVTOKO_7371	0.999471	0.969438	0.761927	0.957358	0.647151	(0.8, 1.0]					0.15783	0.662591	PC3		0.617855	0.590045	PC3		NADPH inhibitor	0.0185335	PC3		NADPH inhibitor	0.0963441	PC3
NPC_7360	0.998774	0.925841	0.741127	0.907455	0.666766	(0.6, 0.8]					0.656549	0.517161	A375		0.886042	0.500063	A375		NAMPT inhibitor	0.405705	PC3		NAMPT inhibitor	0.581495	PC3
HEC108_6992	0.996614	0.976011	0.601521	0.971649	0.499929	(0.8, 1.0]					0.335556	0.429817	PC3		0.536508	0.499778	PC3		NFKB pathway inhibitor	0.0610281	PC3		NFKB pathway inhibitor	0.146654	PC3
NPC_4185	0.996686	0.971282	0.79241	0.966183	0.747368	(0.8, 1.0]					0.541008	0.837692	MCF7		0.543941	0.939717	MCF7		NTPDase inhibitor	0.547035	PC3		NTPDase inhibitor	0.752964	PC3
SH4_7364	0.998221	0.968407	0.706917	0.949531	0.485446	(0.8, 1.0]					0.00214492	0.444628	MCF7		0.255519	0.911908	MCF7		Neprilysin inhibitor	0.0110083	PC3		Neprilysin inhibitor	0.287704	PC3
NCIH2110_523	0.999172	0.976683	0.790377	0.973888	0.761372	(0.8, 1.0]					0.386784	0.201167	PC3		0.565097	0.407239	PC3		Neuropeptide receptor antagonist	0.0504323	PC3		Neuropeptide receptor antagonist	0.315968	PC3
PC3_4220	0.995636	0.985769	0.685663	0.980682	0.583467	(0.8, 1.0]					0.271084	0.576856	HELA		0.348519	0.231116	HELA		Nitric oxide synthase inhibitor	0.0877825	PC3		Nitric oxide synthase inhibitor	0.192295	PC3
HCC515_3275	0.976782	0.955773	0.632566	0.877418	0.273496	(0.8, 1.0]					0.710553	0.211948	HA1E		0.822546	0.219812	HA1E		Norepinephrine reputake inhibitor	-0.0469202	PC3		Norepinephrine reputake inhibitor	0.186246	PC3
NPC_2819	0.998388	0.954678	0.630779	0.943314	0.520913	(0.8, 1.0]					0.299235	0.659535	PC3		0.378791	0.342459	PC3		Norepinephrine transporter inhibitor	0.412378	PC3		Norepinephrine transporter inhibitor	0.544917	PC3
HEC1A_6567	0.997053	0.963245	0.754952	0.933633	0.456798	(0.8, 1.0]					0.507608	0.251258	A375		0.757655	0.439775	A375		Opioid receptor agonist	-0.0212158	PC3		Opioid receptor agonist	0.137018	PC3
SKES1_168	0.997765	0.984415	0.746899	0.976822	0.594655	(0.8, 1.0]					0.245799	0.691889	PC3		0.153434	0.481166	PC3		Opioid receptor antagonist	0.0968336	PC3		Opioid receptor antagonist	0.330555	PC3
A549_7816	0.999291	0.974477	0.776888	0.967385	0.703192	(0.8, 1.0]					0.647107	0.654792	PC3		0.625291	0.588098	PC3		Orexin receptor antagonist	0.0394183	PC3		Orexin receptor antagonist	0.291578	PC3
HCC95_2007	0.997677	0.985486	0.790982	0.982704	0.742715	(0.8, 1.0]					0.239942	0.717292	PC3		0.15804	0.479244	PC3		P-glycoprotein inhibitor	0.00864701	PC3		P-glycoprotein inhibitor	0.353548	PC3
MCF7_83	0.999379	0.987342	0.886734	0.984816	0.859812	(0.8, 1.0]					0.316964	0.239303	YAPC		0.246477	0.608735	YAPC		P38 MAPK inhibitor	0.074955	PC3		P38 MAPK inhibitor	0.242013	PC3
SKB_520	0.999074	0.95294	0.725225	0.945389	0.661277	(0.6, 0.8]					0.414317	0.462031	HA1E		0.615149	0.318658	HA1E		PARP inhibitor	-0.0359669	PC3		PARP inhibitor	0.237502	PC3
HA1E_5291	0.999417	0.987094	0.705478	0.984811	0.637866	(0.8, 1.0]					0.482245	0.891516	MCF7		0.60732	0.903047	MCF7		PDGFR inhibitor	0.0425851	PC3		PDGFR inhibitor	0.250386	PC3
PC3_386	0.995024	0.99059	0.615917	0.988281	0.529592	(0.8, 1.0]					0.689831	0.801043	MCF7		0.656668	0.630314	MCF7		PI3K inhibitor	-0.0657054	PC3		PI3K inhibitor	0.102885	PC3
NPC_1180	0.999038	0.935429	0.748813	0.924387	0.699614	(0.6, 0.8]					0.396042	0.196406	PC3		0.558645	0.42572	PC3		PKA inhibitor	0.214008	PC3		PKA inhibitor	0.438406	PC3
HT29_2007	0.955964	0.940025	0.835579	0.858008	0.560676	(0.4, 0.6]					0.821683	0.2302	HA1E		0.608946	0.106078	HA1E		PKC activator	0.277431	PC3		PKC activator	0.38009	PC3
OVK18_2823	0.999061	0.979324	0.615479	0.980389	0.641284	(0.8, 1.0]					0.41602	0.96798	HA1E		0.758078	0.126771	HA1E		PKC inhibitor	0.0373574	PC3		PKC inhibitor	0.247249	PC3
TC32_3270	0.996139	0.96841	0.811055	0.938829	0.593339	(0.8, 1.0]					0.901442	0.711522	A375		0.683154	0.571443	A375		PLK inhibitor	0.267217	PC3		PLK inhibitor	0.301971	PC3
HPTEC_2484	0.990884	0.97149	0.647778	0.967034	0.558123	(0.8, 1.0]					0.833502	0.495115	A375		0.896439	0.397208	A375		PPAR receptor agonist	0.240573	PC3		PPAR receptor agonist	0.295273	PC3
HCC95_3876	0.996559	0.984254	0.647589	0.971019	0.417662	(0.8, 1.0]					0.735186	0.350404	HA1E		0.644719	0.207518	HA1E		PPAR receptor antagonist	0.108839	PC3		PPAR receptor antagonist	0.403384	PC3
A375_7054	0.989554	0.976512	0.60972	0.969478	0.462471	(0.8, 1.0]					0.01226	0.446538	MCF7		0.246656	0.899069	MCF7		PPAR receptor modulator	0.0174548	PC3		PPAR receptor modulator	0.256285	PC3
NL20_8120	0.998931	0.96815	0.91514	0.963826	0.902871	(0.6, 0.8]					0.214046	0.198691	HT29		0.314834	0.692473	HT29		Phosphodiesterase inhibitor	0.109747	PC3		Phosphodiesterase inhibitor	0.453154	PC3
MCF7_7571	0.989285	0.988552	0.752108	0.986059	0.689277	(0.8, 1.0]					0.450033	0.268975	A375		0.786351	0.419294	A375		Phospholipase activator	0.0390258	PC3		Phospholipase activator	0.289848	PC3
VCAP_7632	0.998592	0.985286	0.866534	0.983527	0.849293	(0.8, 1.0]					0.817059	0.688745	PC3		0.309804	0.206705	PC3		Phospholipase inhibitor	0.268779	PC3		Phospholipase inhibitor	0.583263	PC3
NCIH1573_3009	0.997409	0.986091	0.810952	0.982323	0.758601	(0.8, 1.0]					0.637205	0.350808	HA1E		0.668769	0.194024	HA1E		Pim kinase inhibitor	-0.0385134	PC3		Pim kinase inhibitor	0.0678944	PC3
HEPG2_2842	0.989154	0.982158	0.764728	0.973924	0.634172	(0.8, 1.0]					0.46094	0.880277	MCF7		0.605952	0.904198	MCF7		Platelet activating factor receptor antagonist	-0.198557	PC3		Platelet activating factor receptor antagonist	0.483214	PC3
MCF7_5569	0.998017	0.994042	0.655819	0.99277	0.570389	(0.8, 1.0]					0.523734	0.122901	A375		0.66016	0.371439	A375		Platelet aggregation inhibitor	-0.000903845	PC3		Platelet aggregation inhibitor	0.0347579	PC3
HT29_7763	0.989248	0.977566	0.755744	0.975129	0.726405	(0.8, 1.0]					0.559128	0.989135	MCF7		0.311191	0.837729	MCF7		Potassium channel activator	8.34256e-06	PC3		Potassium channel activator	0.455576	PC3
SH4_2231	0.997816	0.982911	0.804993	0.978335	0.745975	(0.8, 1.0]					0.721514	0.24211	HA1E		0.73212	0.250382	HA1E		Potassium channel blocker	0.0803283	PC3		Potassium channel blocker	0.28872	PC3
HT29_7861	0.995294	0.978547	0.85115	0.973051	0.803734	(0.8, 1.0]					0.322331	0.517521	PC3		0.378531	0.473098	PC3		Pregnane X receptor agonist	0.215517	PC3		Pregnane X receptor agonist	0.16789	PC3
OVTOKO_647	0.998225	0.980462	0.912657	0.966692	0.853701	(0.6, 0.8]					0.364116	0.514141	HA1E		0.687777	0.137326	HA1E		Progesterone receptor agonist	0.0517014	PC3		Progesterone receptor agonist	0.103859	PC3
HEC251_4389	0.997667	0.983251	0.647216	0.979922	0.574325	(0.8, 1.0]					0.697954	0.520579	A375		0.641948	0.385285	A375		Progesterone receptor antagonist	0.0228854	PC3		Progesterone receptor antagonist	0.149146	PC3
HCC515_657	0.99722	0.982819	0.781331	0.980122	0.741249	(0.8, 1.0]					0.379505	0.830573	MCF7		0.385855	0.782424	MCF7		Progestogen hormone	0.0745948	PC3		Progestogen hormone	0.15574	PC3
HEC108_4240	0.998258	0.967079	0.794169	0.960728	0.751402	(0.8, 1.0]					0.319952	0.460091	PC3		0.413456	0.544381	PC3		Prostacyclin analog	-0.0233954	PC3		Prostacyclin analog	0.0450152	PC3
BT20_5736	0.981821	0.916521	0.72123	0.874643	0.547823	(0.4, 0.6]					0.483286	0.472993	HT29		0.448455	0.593636	HT29		Prostanoid receptor agonist	0.037346	PC3		Prostanoid receptor agonist	0.431983	PC3
PC3_1180	0.997301	0.984884	0.676599	0.982739	0.61829	(0.8, 1.0]					0.370998	0.791964	MCF7		0.456955	0.75883	MCF7		Prostanoid receptor antagonist	0.0272805	PC3		Prostanoid receptor antagonist	0.0431559	PC3
NPC_1015	0.994053	0.979673	0.910312	0.963055	0.845843	(0.6, 0.8]					0.809543	0.213094	HA1E		0.583921	0.0707526	HA1E		Protein kinase inhibitor	-0.000192528	PC3		Protein kinase inhibitor	-0.262469	PC3
HCC95_5521	0.999228	0.980995	0.796802	0.969744	0.65722	(0.8, 1.0]					0.225577	0.193596	HT29		0.296275	0.701825	HT29		Protein phosphatase inhibitor	0.108887	PC3		Protein phosphatase inhibitor	0.0206201	PC3
BT20_3903	0.997602	0.988283	0.757567	0.981785	0.589114	(0.8, 1.0]					0.643134	0.0876925	PC3		0.631028	0.538156	PC3		Protein synthesis inhibitor	-0.0198258	PC3		Protein synthesis inhibitor	0.247306	PC3
VCAP_234	0.999164	0.986951	0.774508	0.985546	0.752823	(0.8, 1.0]					0.406617	0.19691	PC3		0.552326	0.424163	PC3		Protein tyrosine kinase inhibitor	0.381734	PC3		Protein tyrosine kinase inhibitor	0.485115	PC3
YAPC_7571	0.990125	0.987635	0.716423	0.984398	0.654399	(0.8, 1.0]					0.321525	0.584924	PC3		0.328091	0.35051	PC3		Purinergic receptor antagonist	0.0971667	PC3		Purinergic receptor antagonist	0.327161	PC3
PC3_2520	0.998636	0.989373	0.853904	0.981015	0.741414	(0.8, 1.0]					0.634987	0.756858	MCF7		0.797866	0.8007	MCF7		Pyruvate kinase isozyme activator	0.360383	PC3		Pyruvate kinase isozyme activator	0.640896	PC3
A204_680	0.997676	0.988476	0.746798	0.985324	0.656754	(0.8, 1.0]					0.780396	0.288905	HA1E		0.83217	0.163434	HA1E		RAF inhibitor	-0.0548799	PC3		RAF inhibitor	0.137538	PC3
PC3_7816	0.994201	0.971785	0.696053	0.962636	0.514918	(0.8, 1.0]					0.787837	0.866011	MCF7		0.769308	0.922147	MCF7		RET tyrosine kinase inhibitor	0.371568	PC3		RET tyrosine kinase inhibitor	0.307692	PC3
VCAP_6523	0.998868	0.995543	0.671657	0.995896	0.67394	(0.8, 1.0]					0.230978	0.712632	PC3		0.157212	0.494819	PC3		RNA polymerase inhibitor	0.0647073	PC3		RNA polymerase inhibitor	0.197552	PC3
NCIH2110_6379	0.998112	0.992054	0.734699	0.985365	0.566646	(0.8, 1.0]					0.610721	0.173033	HA1E		0.620308	0.17009	HA1E		RNA synthesis inhibitor	0.381104	PC3		RNA synthesis inhibitor	0.527821	PC3
ASC_6657	0.998361	0.979444	0.760806	0.973969	0.683386	(0.8, 1.0]					0.114926	0.332875	HT29		0.194127	0.620192	HT29		ROR antagonist	0.649474	PC3		ROR antagonist	0.954871	PC3
MCF7_6142	0.988214	0.990114	0.70442	0.987817	0.631975	(0.8, 1.0]					0.374321	0.794574	MCF7		0.459147	0.758851	MCF7		Renin inhibitor	-0.0845033	PC3		Renin inhibitor	0.33178	PC3
HA1E_5929	0.99954	0.988613	0.701502	0.984774	0.591268	(0.8, 1.0]					0.924537	0.327101	PC3		0.607871	0.422544	PC3		Retinoid receptor agonist	-0.00298956	PC3		Retinoid receptor agonist	0.305681	PC3
HT29_5284	0.990614	0.973562	0.760645	0.962316	0.620776	(0.8, 1.0]					0.446198	0.589384	YAPC		0.549052	0.333477	YAPC		Retinoid receptor ligand	0.0154582	PC3		Retinoid receptor ligand	0.699072	PC3
SNU407_6013	0.998281	0.981169	0.8736	0.962683	0.726487	(0.8, 1.0]					0.427229	0.279511	A375		0.695746	0.520644	A375		Rho associated kinase inhibitor	0.138074	PC3		Rho associated kinase inhibitor	0.212961	PC3
HCC515_4210	0.999397	0.991594	0.820311	0.988478	0.747874	(0.8, 1.0]					0.267987	0.579164	HELA		0.348344	0.221163	HELA		Ribonucleoside reductase inhibitor	0.0185819	PC3		Ribonucleoside reductase inhibitor	0.365736	PC3
YAPC_2466	0.975371	0.961583	0.8242	0.948099	0.753878	(0.6, 0.8]					0.80925	0.593493	PC3		0.214682	0.233836	PC3		Ribonucleotide reductase inhibitor	0.312189	PC3		Ribonucleotide reductase inhibitor	0.451355	PC3
XC.P912_3866	0.996815	0.994914	0.760672	0.990044	0.467319	(0.8, 1.0]					0.391859	0.205299	PC3		0.551765	0.398898	PC3		SERT inhibitor	-0.125454	PC3		SERT inhibitor	0.169749	PC3
NEU_1625	0.993017	0.97051	0.558034	0.965967	0.511343	(0.8, 1.0]					0.235898	0.291285	PC3		0.422268	0.149587	PC3		SIRT inhibitor	0.0185468	PC3		SIRT inhibitor	0.144948	PC3
U2OS_5518	0.996634	0.993452	0.70743	0.992535	0.635631	(0.8, 1.0]					0.843504	0.303697	HA1E		0.869528	0.331211	HA1E		Selective estrogen receptor modulator	0.203293	PC3		Selective estrogen receptor modulator	0.241155	PC3
VCAP_695	0.999695	0.973983	0.694344	0.947671	0.484616	(0.8, 1.0]					0.152295	0.659652	PC3		0.626445	0.588844	PC3		Selective serotonin reuptake inhibitor	0.214437	PC3		Selective serotonin reuptake inhibitor	0.44601	PC3
THP1_3421	0.99562	0.968843	0.744067	0.965117	0.709213	(0.8, 1.0]					0.529073	0.313538	A375		0.701183	0.426635	A375		Serine protease inhibitor	0.156985	PC3		Serine protease inhibitor	0.131586	PC3
THP1_3878	0.985762	0.983317	0.656909	0.976272	0.587818	(0.8, 1.0]					0.817007	0.579006	PC3		0.214835	0.234204	PC3		Serotonin receptor agonist	0.0251761	PC3		Serotonin receptor agonist	0.211459	PC3
HCC515_807	0.995856	0.979264	0.640193	0.976036	0.568659	(0.8, 1.0]					0.274164	0.623149	PC3		0.24507	0.455128	PC3		Serotonin receptor antagonist	0.0355221	PC3		Serotonin receptor antagonist	0.340247	PC3
VCAP_1772	0.996206	0.989137	0.704006	0.98716	0.635517	(0.8, 1.0]					0.0778245	0.638998	MCF7		0.173803	0.846646	MCF7		Serotonin receptor partial agonist	0.364313	PC3		Serotonin receptor partial agonist	0.65157	PC3
A375_4196	0.996354	0.993206	0.544281	0.992527	0.504912	(0.8, 1.0]					0.793117	0.487493	YAPC		0.99737	0.567457	YAPC		Serotonin reuptake inhibitor	0.162425	PC3		Serotonin reuptake inhibitor	0.263994	PC3
HEC108_6984	0.998817	0.943552	0.715441	0.930063	0.626481	(0.6, 0.8]					0.767374	0.748215	MCF7		0.899736	0.686512	MCF7		Sigma receptor agonist	0.00616734	PC3		Sigma receptor agonist	0.0368531	PC3
VCAP_2208	0.99923	0.991244	0.742469	0.990345	0.72028	(0.8, 1.0]					0.475647	0.658003	MCF7		0.481809	0.891443	MCF7		Sigma receptor antagonist	0.0933171	PC3		Sigma receptor antagonist	0.482889	PC3
22RV1_1688	0.998688	0.968711	0.60299	0.961021	0.498303	(0.8, 1.0]					0.753175	0.107945	HT29		0.196342	0.16735	HT29		Smoothened receptor antagonist	0.0598071	PC3		Smoothened receptor antagonist	0.440627	PC3
NCIH838_1293	0.998129	0.984836	0.746251	0.978716	0.62181	(0.8, 1.0]					0.403653	0.000957967	A375		0.890775	0.63674	A375		Sodium channel blocker	0.0158854	PC3		Sodium channel blocker	0.246213	PC3
CAL29_5594	0.999292	0.976437	0.781683	0.974739	0.771802	(0.8, 1.0]					0.71453	0.615426	PC3		0.336992	0.369685	PC3		Sodium/calcium exchange inhibitor	0.392604	PC3		Sodium/calcium exchange inhibitor	0.855686	PC3
HFL1_1287	0.984614	0.973679	0.724785	0.968165	0.666202	(0.8, 1.0]					0.346466	0.810902	MCF7		0.424713	0.752189	MCF7		Sodium/glucose cotransporter inhibitor	-0.0285953	PC3		Sodium/glucose cotransporter inhibitor	0.121235	PC3
HELA_5898	0.99428	0.987564	0.726956	0.986855	0.685762	(0.8, 1.0]					0.481201	0.788806	MCF7		0.695708	0.774411	MCF7		Sodium/potassium/chloride transporter inhibitor	0.281983	PC3		Sodium/potassium/chloride transporter inhibitor	0.574841	PC3
NPC_2510	0.998841	0.985196	0.8293	0.984649	0.822199	(0.8, 1.0]					0.457989	0.439438	PC3		0.460414	0.39374	PC3		Somatostatin receptor agonist	-0.00763249	PC3		Somatostatin receptor agonist	0.35148	PC3
HA1E_1103	0.990799	0.972326	0.760641	0.949652	0.485646	(0.8, 1.0]					0.223616	0.679685	PC3		0.147061	0.458747	PC3		Sphingosine kinase inhibitor	0.161249	PC3		Sphingosine kinase inhibitor	0.448657	PC3
HCC515_764	0.999353	0.984152	0.565799	0.977554	0.418021	(0.8, 1.0]					0.672315	0.466112	A375		0.863048	0.581008	A375		Src inhibitor	-0.0127136	PC3		Src inhibitor	0.376036	PC3
YAPC_2846	0.992944	0.957072	0.689125	0.94161	0.533073	(0.8, 1.0]					0.570818	0.611774	MCF7		0.472664	0.706083	MCF7		Steroidal progestin	-0.0453972	PC3		Steroidal progestin	0.160355	PC3
NPC_44	0.996855	0.983368	0.751767	0.976864	0.633347	(0.8, 1.0]					0.209152	0.810425	PC3		0.180278	0.734004	PC3		Steroidogenic factor antagonist	0.444368	PC3		Steroidogenic factor antagonist	0.790462	PC3
HEPG2_5061	0.99749	0.959972	0.657454	0.947422	0.485251	(0.8, 1.0]					0.812162	0.5093	A375		0.896439	0.397208	A375		Sterol demethylase inhibitor	0.0475043	PC3		Sterol demethylase inhibitor	0.1513	PC3
NPC_8072	0.999136	0.951386	0.782154	0.945796	0.752141	(0.6, 0.8]					0.402788	0.295199	HT29		0.358457	0.748233	HT29		Sulfonylurea	0.114845	PC3		Sulfonylurea	0.486535	PC3
HCC515_3530	0.997067	0.980688	0.846892	0.974143	0.777072	(0.8, 1.0]					0.514002	0.652896	MCF7		0.481836	0.8919	MCF7		T-type calcium channel blocker	0.0938833	PC3		T-type calcium channel blocker	0.120834	PC3
A375_849	0.956405	0.93834	0.822472	0.893119	0.668234	(0.6, 0.8]					0.618779	0.468721	A375		0.757417	0.533136	A375		TGF beta receptor inhibitor	0.146444	PC3		TGF beta receptor inhibitor	0.405808	PC3
VCAP_766	0.994582	0.986709	0.681632	0.976546	0.52107	(0.8, 1.0]					0.457689	0.330868	YAPC		0.556456	0.2809	YAPC		TNF production inhibitor	-0.0448157	PC3		TNF production inhibitor	0.0984282	PC3
NCIH1573_7189	0.998069	0.9793	0.744525	0.97137	0.624086	(0.8, 1.0]					0.618186	0.748758	MCF7		0.783325	0.785069	MCF7		TP53 inhibitor	0.075576	PC3		TP53 inhibitor	0.309604	PC3
ASC_1342	0.998183	0.977576	0.758277	0.967229	0.605497	(0.8, 1.0]					0.80435	0.336333	HA1E		0.686823	0.227367	HA1E		TRPV agonist	0.10512	PC3		TRPV agonist	0.378582	PC3
YAPC_2124	0.994374	0.991596	0.746057	0.987796	0.602775	(0.8, 1.0]					0.493715	0.521812	MCF7		0.576196	0.660201	MCF7		TRPV antagonist	0.0448545	PC3		TRPV antagonist	0.238012	PC3
PC3_6509	0.998976	0.986424	0.670228	0.984168	0.591107	(0.8, 1.0]					0.579014	0.338829	HA1E		0.791171	0.298796	HA1E		Tachykinin antagonist	0.205952	PC3		Tachykinin antagonist	0.487078	PC3
PC3_4964	0.99571	0.979722	0.647298	0.977706	0.609269	(0.8, 1.0]					0.553591	0.18863	A375		0.748365	0.357082	A375		Telomerase inhibitor	0.0667785	PC3		Telomerase inhibitor	0.682694	PC3
HELA_2962	0.99437	0.991517	0.842361	0.986238	0.711244	(0.8, 1.0]					0.53572	0.958099	MCF7		0.348337	0.842176	MCF7		Thiazide diuretic	0.221244	PC3		Thiazide diuretic	0.549732	PC3
HA1E_6653	0.999544	0.988003	0.737908	0.985135	0.655863	(0.8, 1.0]					0.0716222	0.47224	MCF7		0.381862	0.957681	MCF7		Thioredoxin inhibitor	-0.0703385	PC3		Thioredoxin inhibitor	0.351838	PC3
HCC515_6059	0.99601	0.983852	0.690563	0.981289	0.628151	(0.8, 1.0]					0.833858	0.314528	HA1E		0.885802	0.317597	HA1E		Thrombin inhibitor	0.056344	PC3		Thrombin inhibitor	0.249159	PC3
MCF7_5696	0.999554	0.989089	0.889374	0.976075	0.736612	(0.8, 1.0]					0.764062	0.491385	MCF7		0.668624	0.613223	MCF7		Thromboxane receptor antagonist	0.228612	PC3		Thromboxane receptor antagonist	0.41681	PC3
HT29_473	0.984116	0.980016	0.651843	0.975625	0.543807	(0.8, 1.0]					0.364646	0.471821	PC3		0.441318	0.475113	PC3		Thromboxane synthase inhibitor	-0.0531322	PC3		Thromboxane synthase inhibitor	0.447607	PC3
A549_1898	0.998679	0.986541	0.740826	0.981223	0.61254	(0.8, 1.0]					0.321781	0.519306	PC3		0.377902	0.473861	PC3		Thymidylate synthase inhibitor	0.113076	PC3		Thymidylate synthase inhibitor	0.242522	PC3
A549_2538	0.997409	0.973628	0.774362	0.970932	0.747036	(0.8, 1.0]					0.291637	0.419818	A375		0.642205	0.46313	A375		Thyroid hormone stimulant	0.0168383	PC3		Thyroid hormone stimulant	0.265205	PC3
T47D_44	0.997049	0.987003	0.795741	0.982319	0.699829	(0.8, 1.0]					0.0546123	0.383545	HA1E		0.45674	0.0224852	HA1E		Thyrotropin releasing hormone receptor agonist	-0.0334281	PC3		Thyrotropin releasing hormone receptor agonist	0.369659	PC3
VCAP_2018	0.997096	0.992223	0.722102	0.984269	0.438362	(0.8, 1.0]					0.315756	0.733549	PC3		0.138988	0.382746	PC3		Topoisomerase inhibitor	0.233593	PC3		Topoisomerase inhibitor	0.114302	PC3
XC.P031_3866	0.997864	0.989457	0.787523	0.983147	0.571867	(0.8, 1.0]					0.391476	0.746042	MCF7		0.405426	0.903994	MCF7		Tricyclic antidepressant	0.0870789	PC3		Tricyclic antidepressant	0.481981	PC3
BJAB_3347	0.996154	0.983803	0.547848	0.98038	0.459658	(0.8, 1.0]					0.298971	0.461543	PC3		0.45045	0.541984	PC3		Tubulin inhibitor	0.19507	PC3		Tubulin inhibitor	0.190797	PC3
A204_2114	0.997279	0.978518	0.720265	0.96525	0.492933	(0.8, 1.0]					0.349646	0.283296	HT29		0.401979	0.643162	HT29		Tumor necrosis factor release inhibitor	-0.259764	PC3		Tumor necrosis factor release inhibitor	0.235862	PC3
HCC515_2757	0.988222	0.970513	0.652395	0.944826	0.389766	(0.8, 1.0]					0.545786	0.589375	MCF7		0.574306	0.758243	MCF7		Tyrosinase inhibitor	-0.00348266	PC3		Tyrosinase inhibitor	0.37191	PC3
HEPG2_808	0.996981	0.987615	0.796322	0.98626	0.764907	(0.8, 1.0]					0.360491	0.0627966	HT29		0.308882	0.783635	HT29		Tyrosine kinase inhibitor	-0.0423763	PC3		Tyrosine kinase inhibitor	0.10342	PC3
GI1_6992	0.997591	0.987225	0.74795	0.979428	0.559096	(0.8, 1.0]					0.516863	0.297729	A375		0.724734	0.41543	A375		Tyrosine phosphatase inhibitor	-0.0382206	PC3		Tyrosine phosphatase inhibitor	0.168256	PC3
PC3_6618	0.997814	0.990455	0.822325	0.98775	0.760078	(0.8, 1.0]					0.742868	0.454408	YAPC		0.883849	0.437029	YAPC		Ubiquitin specific protease inhibitor	0.669476	PC3		Ubiquitin specific protease inhibitor	0.202408	PC3
MCF7_354	0.99464	0.984506	0.577874	0.979411	0.456058	(0.8, 1.0]					0.32264	0.640959	MCF7		0.465018	0.765928	MCF7		Uricosuric blocker	0.116355	PC3		Uricosuric blocker	0.38932	PC3
OVTOKO_7600	0.998486	0.979015	0.745353	0.973171	0.655206	(0.8, 1.0]					0.573242	0.39361	A375		0.818366	0.517871	A375		VEGFR inhibitor	0.0354014	PC3		VEGFR inhibitor	0.200383	PC3
HEPG2_4308	0.995548	0.97596	0.678084	0.973617	0.641175	(0.8, 1.0]					0.128464	0.514017	PC3		0.0755194	0.311612	PC3		Vasopressin receptor agonist	-0.0286962	PC3		Vasopressin receptor agonist	0.167643	PC3
A549_7436	0.998596	0.954354	0.721595	0.931609	0.526681	(0.8, 1.0]					0.551902	0.369091	YAPC		0.511573	0.226914	YAPC		Vasopressin receptor antagonist	0.00564595	PC3		Vasopressin receptor antagonist	0.263058	PC3
MCF7_3462	0.99629	0.98775	0.772622	0.985977	0.733166	(0.8, 1.0]					0.501472	0.134405	A375		0.670177	0.379736	A375		Vesicular monoamine transporter inhibitor	0.083626	PC3		Vesicular monoamine transporter inhibitor	0.169014	PC3
PHH_5929	0.99361	0.965725	0.771044	0.963189	0.757459	(0.8, 1.0]					0.788255	0.684493	PC3		0.306669	0.166228	PC3		Vitamin B	-0.0472278	PC3		Vitamin B	0.0821932	PC3
JHH5_2984	0.997145	0.939794	0.767007	0.919347	0.671051	(0.6, 0.8]					0.436291	0.455184	PC3		0.470609	0.421609	PC3		Vitamin D receptor agonist	0.244776	PC3		Vitamin D receptor agonist	0.586397	PC3
MCF10A_320	0.991193	0.985755	0.631508	0.984189	0.580781	(0.8, 1.0]					0.290615	0.485892	PC3		0.416662	0.536744	PC3		Vitamin K antagonist	0.311582	PC3		Vitamin K antagonist	0.510555	PC3
A375_3454	0.999331	0.97572	0.867571	0.969593	0.827511	(0.8, 1.0]					0.433574	0.52005	PC3		0.496034	0.416239	PC3		Voltage-gated sodium channel blocker	0.0825782	PC3		Voltage-gated sodium channel blocker	0.121488	PC3
HT29_6156	0.973288	0.957367	0.652411	0.945378	0.545109	(0.8, 1.0]					0.350411	0.283762	HT29		0.389044	0.648576	HT29		XIAP inhibitor	0.046532	PC3		XIAP inhibitor	0.312601	PC3
A549_5974	0.999252	0.959819	0.794158	0.935929	0.668048	(0.6, 0.8]					0.15033	0.65869	PC3		0.61344	0.590523	PC3		Xanthine oxidase inhibitor	-0.0325469	PC3		Xanthine oxidase inhibitor	0.424348	PC3
HME1_2978	0.994639	0.972576	0.847499	0.941283	0.641428	(0.6, 0.8]					0.123813	0.51067	PC3		0.0830043	0.298599	PC3		11-beta-HSD1 inhibitor	0.0707981	YAPC		11-beta-HSD1 inhibitor	0.113885	YAPC
ASC_7059	0.994933	0.98458	0.845882	0.977366	0.773562	(0.8, 1.0]					0.69407	0.310249	HA1E		0.677956	0.32289	HA1E		ACAT inhibitor	0.221743	YAPC		ACAT inhibitor	0.384292	YAPC
VCAP_3449	0.998062	0.97782	0.688309	0.975584	0.647714	(0.8, 1.0]					0.118691	0.336596	HT29		0.197169	0.618954	HT29		ATP channel blocker	0.0792052	YAPC		ATP channel blocker	0.106989	YAPC
A375_3509	0.998987	0.954761	0.844426	0.864474	0.501823	(0.6, 0.8]					0.569114	0.95133	MCF7		0.358374	0.858433	MCF7		ATPase inhibitor	0.0480059	YAPC		ATPase inhibitor	0.0189419	YAPC
XC.R10_2674	0.992255	0.985492	0.567686	0.982057	0.474666	(0.8, 1.0]					0.534732	0.621244	MCF7		0.598763	0.782493	MCF7		Abl kinase inhibitor	0.273113	YAPC		Abl kinase inhibitor	0.3932	YAPC
SKB_8252	0.999267	0.967119	0.793239	0.944605	0.617193	(0.8, 1.0]					0.311354	0.318827	YAPC		0.513522	0.311737	YAPC		Acetylcholine receptor agonist	0.121319	YAPC		Acetylcholine receptor agonist	0.321036	YAPC
SKES1_2759	0.997045	0.981558	0.682136	0.975868	0.543832	(0.8, 1.0]					0.330396	0.161952	A375		0.642236	0.436521	A375		Acetylcholine receptor antagonist	0.0807291	YAPC		Acetylcholine receptor antagonist	0.262052	YAPC
ASC_5363	0.994842	0.944412	0.798132	0.926095	0.729321	(0.6, 0.8]					0.180539	0.481459	PC3		0.113089	0.556338	PC3		Acetylcholinesterase inhibitor	0.0350065	YAPC		Acetylcholinesterase inhibitor	0.0581154	YAPC
MCF7_2599	0.995806	0.99421	0.705778	0.993994	0.684059	(0.8, 1.0]					0.947184	0.590163	HT29		0.0540023	0.645643	HT29		Adenosine receptor agonist	0.175622	YAPC		Adenosine receptor agonist	0.335245	YAPC
A204_3501	0.998305	0.97919	0.685021	0.97225	0.54726	(0.8, 1.0]					0.420178	0.973385	HA1E		0.768049	0.11498	HA1E		Adenosine receptor antagonist	0.0346067	YAPC		Adenosine receptor antagonist	0.0535335	YAPC
XC.P936_7643	0.998745	0.983597	0.820057	0.9803	0.780021	(0.8, 1.0]					0.30876	0.918172	PC3		0.0825611	0.501526	PC3		Adenosine reuptake inhibitor	-0.0345788	YAPC		Adenosine reuptake inhibitor	0.0559004	YAPC
A549_4946	0.998646	0.990258	0.71037	0.990116	0.701561	(0.8, 1.0]					0.525032	0.0298778	A375		0.597204	0.279028	A375		Adrenergic inhibitor	-0.0144659	YAPC		Adrenergic inhibitor	0.110786	YAPC
SKB_66	0.998969	0.974389	0.728467	0.96676	0.642742	(0.8, 1.0]					0.203719	0.0975393	HA1E		0.973556	0.494279	HA1E		Adrenergic receptor agonist	-0.0016864	YAPC		Adrenergic receptor agonist	0.128998	YAPC
A375_6420	0.999278	0.976991	0.650168	0.97157	0.570608	(0.8, 1.0]					0.747731	0.871935	MCF7		0.758838	0.849711	MCF7		Adrenergic receptor antagonist	0.131767	YAPC		Adrenergic receptor antagonist	0.194895	YAPC
A375_2065	0.982336	0.97519	0.69316	0.971903	0.650662	(0.8, 1.0]					0.238387	0.684426	PC3		0.152527	0.480229	PC3		Akt inhibitor	-0.00621536	YAPC		Akt inhibitor	0.461707	YAPC
PC3_4086	0.998424	0.960594	0.827093	0.919945	0.641589	(0.6, 0.8]					0.584535	0.688911	MCF7		0.543446	0.87093	MCF7		Androgen receptor antagonist	-0.0733835	YAPC		Androgen receptor antagonist	0.140706	YAPC
MCF7_1944	0.992775	0.981431	0.859997	0.969213	0.754499	(0.8, 1.0]					0.666901	0.224078	HA1E		0.754661	0.187814	HA1E		Androgen receptor modulator	-0.0816542	YAPC		Androgen receptor modulator	0.0466207	YAPC
VCAP_6793	0.997224	0.990696	0.859378	0.984579	0.757754	(0.8, 1.0]					0.686092	0.525768	A375		0.784728	0.540596	A375		Angiotensin converting enzyme inhibitor	-0.043543	YAPC		Angiotensin converting enzyme inhibitor	0.154445	YAPC
A549_1687	0.99918	0.96161	0.72564	0.946625	0.589561	(0.8, 1.0]					0.377912	0.318635	YAPC		0.443448	0.201244	YAPC		Angiotensin receptor antagonist	0.139827	YAPC		Angiotensin receptor antagonist	0.387168	YAPC
HT29_1143	0.990736	0.974776	0.628573	0.945509	0.411556	(0.8, 1.0]					0.1902	0.597441	PC3		0.251131	0.517164	PC3		Antiviral	0.0418795	YAPC		Antiviral	0.330099	YAPC
VCAP_7310	0.99905	0.990508	0.781364	0.987932	0.703302	(0.8, 1.0]					0.326232	0.887024	PC3		0.0415625	0.416961	PC3		Aromatase inhibitor	0.0737332	YAPC		Aromatase inhibitor	0.413741	YAPC
NCIH841_3347	0.998736	0.976157	0.735125	0.971083	0.668034	(0.8, 1.0]					0.851602	0.571491	PC3		0.190813	0.296183	PC3		Aurora kinase inhibitor	0.0271269	YAPC		Aurora kinase inhibitor	0.0845847	YAPC
HELA_1819	0.990528	0.975539	0.708316	0.97184	0.648987	(0.8, 1.0]					0.563601	0.519391	HELA		0.414016	0.219437	HELA		BCL inhibitor	0.276753	YAPC		BCL inhibitor	0.209973	YAPC
1HAE_7321	0.999703	0.967635	0.772632	0.959151	0.700675	(0.8, 1.0]					0.839783	0.308363	HA1E		0.857444	0.335075	HA1E		BTK inhibitor	-0.0257538	YAPC		BTK inhibitor	0.384464	YAPC
PC3_7611	0.999062	0.98229	0.785528	0.977503	0.723689	(0.8, 1.0]					0.28566	0.0665567	A375		0.431493	0.0785676	A375		Benzodiazepine receptor agonist	-0.0258486	YAPC		Benzodiazepine receptor agonist	0.310123	YAPC
ASC_8154	0.998992	0.990468	0.772201	0.985903	0.616306	(0.8, 1.0]					0.584029	0.608232	MCF7		0.484464	0.696276	MCF7		Benzodiazepine receptor antagonist	0.0482547	YAPC		Benzodiazepine receptor antagonist	0.0683618	YAPC
PC3_4050	0.995493	0.983545	0.614431	0.981886	0.586353	(0.8, 1.0]					0.294098	0.0721726	A375		0.411906	0.0726306	A375		C-Met inhibitor	-0.17342	YAPC		C-Met inhibitor	0.7289	YAPC
JHH5_1578	0.99723	0.978469	0.769559	0.971882	0.690644	(0.8, 1.0]					0.217773	0.681636	PC3		0.147834	0.448355	PC3		CCK receptor antagonist	0.0233142	YAPC		CCK receptor antagonist	0.238153	YAPC
VCAP_4196	0.999719	0.981923	0.667821	0.972613	0.449048	(0.8, 1.0]					0.541111	0.721527	MCF7		0.956526	0.688508	MCF7		CDK inhibitor	0.271685	YAPC		CDK inhibitor	0.786015	YAPC
HA1E_2284	0.990603	0.971941	0.845092	0.925858	0.502236	(0.6, 0.8]					0.458745	0.355102	A375		0.814876	0.417056	A375		Calcineurin inhibitor	0.0856863	YAPC		Calcineurin inhibitor	0.292847	YAPC
BT20_6002	0.986019	0.965059	0.788572	0.919612	0.379493	(0.8, 1.0]					0.361259	0.721905	PC3		0.130214	0.67814	PC3		Calcitonin antagonist	-0.139504	YAPC		Calcitonin antagonist	-0.0202576	YAPC
GP2D_7081	0.998592	0.987149	0.741483	0.979991	0.561936	(0.8, 1.0]					0.402191	0.260464	A375		0.700977	0.387447	A375		Calcium channel blocker	-0.0221012	YAPC		Calcium channel blocker	0.263226	YAPC
PC3_7266	0.99921	0.992399	0.830385	0.990445	0.780469	(0.8, 1.0]					0.353823	0.623034	HELA		0.330775	0.302927	HELA		Cannabinoid receptor agonist	0.0201055	YAPC		Cannabinoid receptor agonist	0.474276	YAPC
PC3_4083	0.999216	0.992129	0.791542	0.986299	0.631857	(0.8, 1.0]					0.0105197	0.537967	A375		0.790082	0.634549	A375		Cannabinoid receptor inverse agonist	0.0198892	YAPC		Cannabinoid receptor inverse agonist	0.244101	YAPC
MCF7_6790	0.993714	0.981685	0.84833	0.968077	0.72822	(0.8, 1.0]					0.0562914	0.641816	MCF7		0.15124	0.814758	MCF7		Carbonic anhydrase inhibitor	0.00778482	YAPC		Carbonic anhydrase inhibitor	0.181644	YAPC
MCF7_349	0.99926	0.955417	0.84373	0.881039	0.509869	(0.6, 0.8]					0.662621	0.863497	MCF7		0.719493	0.655351	MCF7		Coagulation factor inhibitor	0.0717054	YAPC		Coagulation factor inhibitor	0.19925	YAPC
YAPC_2979	0.995084	0.983795	0.776612	0.973168	0.599684	(0.8, 1.0]					0.186956	0.414584	PC3		0.337824	0.543246	PC3		Cyclooxygenase inhibitor	-0.0111451	YAPC		Cyclooxygenase inhibitor	0.197156	YAPC
MCF7_5877	0.993335	0.989623	0.891597	0.966725	0.708198	(0.8, 1.0]					0.617771	0.59507	PC3		0.487925	0.482366	PC3		Cytochrome P450 inhibitor	-0.0334495	YAPC		Cytochrome P450 inhibitor	0.110295	YAPC
CJM_1577	0.996684	0.982571	0.710945	0.979119	0.65022	(0.8, 1.0]					0.771084	0.769513	MCF7		0.835418	0.685994	MCF7		DNA alkylating agent	-0.0493105	YAPC		DNA alkylating agent	0.124298	YAPC
T47D_5594	0.997286	0.943854	0.518055	0.937322	0.432617	(0.8, 1.0]					0.660771	0.561905	MCF7		0.24549	0.838757	MCF7		DNA methyltransferase inhibitor	0.142517	YAPC		DNA methyltransferase inhibitor	0.407482	YAPC
HCC515_7442	0.999516	0.991794	0.760509	0.990123	0.701843	(0.8, 1.0]					0.314906	0.747477	PC3		0.146942	0.384295	PC3		DNA synthesis inhibitor	0.0505687	YAPC		DNA synthesis inhibitor	0.138789	YAPC
PC3_6134	0.998185	0.986019	0.769113	0.98007	0.64694	(0.8, 1.0]					0.888392	0.712529	A375		0.733614	0.60071	A375		Dihydroorotate dehydrogenase inhibitor	0.0188993	YAPC		Dihydroorotate dehydrogenase inhibitor	0.163779	YAPC
PHH_1289	0.991471	0.981515	0.608712	0.978111	0.55306	(0.8, 1.0]					0.413646	0.376033	HT29		0.396473	0.518709	HT29		Dipeptidyl peptidase inhibitor	-0.0244288	YAPC		Dipeptidyl peptidase inhibitor	0.279605	YAPC
NCIH838_466	0.998886	0.970652	0.850701	0.943559	0.700075	(0.6, 0.8]					0.533854	0.505111	HT29		0.426676	0.57397	HT29		Dopamine receptor agonist	-0.00866997	YAPC		Dopamine receptor agonist	0.13804	YAPC
T47D_2083	0.998117	0.979553	0.691033	0.971654	0.584521	(0.8, 1.0]					0.696125	0.221448	HA1E		0.841545	0.217609	HA1E		Dopamine receptor antagonist	0.0410798	YAPC		Dopamine receptor antagonist	0.174445	YAPC
HA1E_4845	0.974322	0.965501	0.595929	0.950984	0.391018	(0.8, 1.0]					0.110157	0.759276	HA1E		0.543865	0.157597	HA1E		Dopamine uptake inhibitor	-0.115884	YAPC		Dopamine uptake inhibitor	0.173636	YAPC
HT29_104	0.999563	0.992009	0.700049	0.991672	0.684754	(0.8, 1.0]					0.582348	0.643495	MCF7		0.488777	0.751751	MCF7		EGFR inhibitor	0.129147	YAPC		EGFR inhibitor	0.396733	YAPC
MCF10A_4492	0.988831	0.975785	0.770455	0.970606	0.714403	(0.8, 1.0]					0.749498	0.419751	HT29		0.827583	0.60171	HT29		Endothelin receptor antagonist	0.0690057	YAPC		Endothelin receptor antagonist	0.308499	YAPC
PC3_1867	0.998742	0.994328	0.731333	0.992268	0.606241	(0.8, 1.0]					0.413256	0.673518	MCF7		0.533992	0.792769	MCF7		Ephrin inhibitor	0.62574	YAPC		Ephrin inhibitor	0.264357	YAPC
HFL1_8120	0.999462	0.976033	0.757118	0.970097	0.689099	(0.8, 1.0]					0.504193	0.143887	A375		0.662944	0.367172	A375		Estrogen receptor agonist	0.0323761	YAPC		Estrogen receptor agonist	0.0680236	YAPC
A375_7081	0.995525	0.987134	0.691736	0.983577	0.570895	(0.8, 1.0]					0.489621	0.270553	A375		0.754228	0.435054	A375		Farnesyltransferase inhibitor	0.0224866	YAPC		Farnesyltransferase inhibitor	0.221054	YAPC
NCIH1573_2350	0.998359	0.971821	0.81944	0.962794	0.763702	(0.8, 1.0]					0.660823	0.163705	PC3		0.945713	0.617038	PC3		GABA receptor agonist	-0.00533411	YAPC		GABA receptor agonist	0.0510823	YAPC
A375_3587	0.993489	0.965917	0.666172	0.955121	0.529404	(0.8, 1.0]					0.530421	0.226768	A375		0.762734	0.443467	A375		Gastrin inhibitor	-0.0194229	YAPC		Gastrin inhibitor	0.389072	YAPC
A549_3354	0.993543	0.990273	0.560204	0.9901	0.524675	(0.8, 1.0]					0.442415	0.558015	MCF7		0.526815	0.752642	MCF7		Glucocorticoid receptor agonist	0.0775845	YAPC		Glucocorticoid receptor agonist	0.273502	YAPC
HEC265_1449	0.998662	0.967154	0.741976	0.956447	0.641274	(0.8, 1.0]					0.417979	0.43937	PC3		0.431587	0.36139	PC3		Glucosidase inhibitor	0.104903	YAPC		Glucosidase inhibitor	0.282913	YAPC
VCAP_1378	0.999342	0.989778	0.871701	0.989068	0.853418	(0.8, 1.0]					0.710641	0.211156	HA1E		0.828756	0.214439	HA1E		Glutamate receptor antagonist	0.00143083	YAPC		Glutamate receptor antagonist	0.079847	YAPC
PC3_2101	0.998767	0.989268	0.768193	0.986765	0.692995	(0.8, 1.0]					0.925219	0.464125	MCF7		0.888077	0.759238	MCF7		Glycine transporter inhibitor	0.0997129	YAPC		Glycine transporter inhibitor	0.0626671	YAPC
A549_3964	0.99862	0.974153	0.840099	0.954939	0.694801	(0.8, 1.0]					0.668941	0.468932	A375		0.862934	0.580966	A375		HDAC inhibitor	0.446872	YAPC		HDAC inhibitor	0.188478	YAPC
VCAP_5358	0.99928	0.978143	0.721926	0.941754	0.204982	(0.8, 1.0]					0.702267	0.802382	MCF7		0.679375	0.640056	MCF7		HIV protease inhibitor	0.0567693	YAPC		HIV protease inhibitor	0.37977	YAPC
ASC_6922	0.988906	0.957711	0.591405	0.952025	0.519367	(0.8, 1.0]					0.428789	0.651792	MCF7		0.613239	0.711725	MCF7		HMGCR inhibitor	0.103083	YAPC		HMGCR inhibitor	0.210551	YAPC
ASC_2176	0.996275	0.965608	0.695	0.955947	0.599485	(0.8, 1.0]					0.898619	0.686311	A375		0.680814	0.570397	A375		Histamine receptor agonist	0.0867353	YAPC		Histamine receptor agonist	0.079083	YAPC
PHH_829	0.996999	0.99096	0.527658	0.988197	0.50689	(0.8, 1.0]					0.230794	0.686338	PC3		0.140202	0.45101	PC3		Histamine receptor antagonist	0.0145781	YAPC		Histamine receptor antagonist	0.148976	YAPC
GI1_1563	0.997954	0.986398	0.813626	0.978993	0.698375	(0.8, 1.0]					0.433952	0.472133	PC3		0.381795	0.424482	PC3		Insulin secretagogue	0.0424717	YAPC		Insulin secretagogue	0.218785	YAPC
PC3_4763	0.9991	0.990532	0.893442	0.986379	0.838713	(0.8, 1.0]					0.457152	0.592182	MCF7		0.554816	0.710251	MCF7		Integrin inhibitor	-0.0351102	YAPC		Integrin inhibitor	0.257798	YAPC
HELA_6384	0.983468	0.976508	0.673722	0.969068	0.576724	(0.8, 1.0]					0.454653	0.296794	A375		0.835508	0.441375	A375		Isocitrate dehydrogenase inhibitor	0.0170107	YAPC		Isocitrate dehydrogenase inhibitor	0.0582856	YAPC
IMR90_3812	0.999426	0.978317	0.77924	0.966265	0.630098	(0.8, 1.0]					0.455311	0.0571284	HA1E		0.950051	0.390503	HA1E		JAK inhibitor	-0.0838438	YAPC		JAK inhibitor	0.38997	YAPC
SKL_6298	0.994201	0.986188	0.756599	0.978465	0.583221	(0.8, 1.0]					0.55002	0.827613	MCF7		0.543953	0.94897	MCF7		JNK inhibitor	0.341784	YAPC		JNK inhibitor	0.852739	YAPC
VCAP_6408	0.998368	0.987717	0.72545	0.974664	0.377574	(0.8, 1.0]					0.755423	0.57966	PC3		0.276363	0.314839	PC3		Leukotriene inhibitor	0.443009	YAPC		Leukotriene inhibitor	0.836179	YAPC
XC.500_2823	0.999141	0.975343	0.616047	0.973686	0.582662	(0.8, 1.0]					0.632697	0.761769	MCF7		0.771494	0.816366	MCF7		Leukotriene receptor antagonist	-0.0681375	YAPC		Leukotriene receptor antagonist	0.0595738	YAPC
MCF7_300	0.999209	0.993086	0.771699	0.990329	0.66307	(0.8, 1.0]					0.0586504	0.643763	MCF7		0.147688	0.803482	MCF7		Lipoxygenase inhibitor	0.0275692	YAPC		Lipoxygenase inhibitor	0.319796	YAPC
VCAP_2325	0.995307	0.961953	0.784492	0.924574	0.493411	(0.8, 1.0]					0.41748	0.965564	HA1E		0.752825	0.112821	HA1E		MTOR inhibitor	0.0844725	YAPC		MTOR inhibitor	0.321021	YAPC
PC3_7008	0.999013	0.988549	0.692667	0.987042	0.64334	(0.8, 1.0]					0.605142	0.356204	HA1E		0.779666	0.300746	HA1E		Microtubule inhibitor	0.042406	YAPC		Microtubule inhibitor	-0.0828897	YAPC
MCF7_5093	0.991677	0.983984	0.861316	0.962593	0.656268	(0.8, 1.0]					0.790328	0.675867	PC3		0.288856	0.207588	PC3		Monoamine oxidase inhibitor	0.0352978	YAPC		Monoamine oxidase inhibitor	0.0201512	YAPC
HEC251_1688	0.987324	0.969315	0.804364	0.957824	0.70992	(0.8, 1.0]					0.331717	0.20012	HT29		0.521036	0.578319	HT29		NFKB pathway inhibitor	0.0137758	YAPC		NFKB pathway inhibitor	0.221461	YAPC
HA1E_5791	0.99957	0.989867	0.738152	0.986891	0.643143	(0.8, 1.0]					0.642197	0.0829908	PC3		0.627311	0.511339	PC3		Neprilysin inhibitor	0.0350272	YAPC		Neprilysin inhibitor	0.254017	YAPC
HT29_1173	0.971032	0.943435	0.669847	0.938415	0.631316	(0.6, 0.8]					0.543601	0.499383	PC3		0.448679	0.662595	PC3		Nitric oxide synthase inhibitor	0.0741769	YAPC		Nitric oxide synthase inhibitor	0.200298	YAPC
PC3_6840	0.987384	0.986077	0.677694	0.982388	0.548725	(0.8, 1.0]					0.349989	0.28335	HT29		0.393706	0.651264	HT29		Norepinephrine reputake inhibitor	-0.238273	YAPC		Norepinephrine reputake inhibitor	0.125042	YAPC
PC3_1002	0.998954	0.992237	0.801734	0.990164	0.736923	(0.8, 1.0]					0.399634	0.259601	A375		0.805806	0.374287	A375		Opioid receptor antagonist	-0.0430314	YAPC		Opioid receptor antagonist	0.162823	YAPC
HA1E_2441	0.999572	0.98928	0.74262	0.988293	0.717316	(0.8, 1.0]					0.407221	0.434002	PC3		0.474037	0.397197	PC3		Orexin receptor antagonist	-0.129582	YAPC		Orexin receptor antagonist	0.188235	YAPC
PC3_7388	0.995188	0.992468	0.595185	0.990869	0.501685	(0.8, 1.0]					0.367838	0.127767	HA1E		0.95137	0.299217	HA1E		P-glycoprotein inhibitor	0.0639132	YAPC		P-glycoprotein inhibitor	0.121757	YAPC
HA1E_5229	0.99689	0.987935	0.820052	0.984175	0.753084	(0.8, 1.0]					0.775547	0.45925	YAPC		0.900605	0.576299	YAPC		P38 MAPK inhibitor	0.0294322	YAPC		P38 MAPK inhibitor	0.264277	YAPC
PC3_5459	0.997637	0.989595	0.740683	0.984763	0.592032	(0.8, 1.0]					0.419872	0.466739	PC3		0.423258	0.488023	PC3		PARP inhibitor	0.0741095	YAPC		PARP inhibitor	0.422683	YAPC
HA1E_3473	0.992657	0.972626	0.744256	0.964891	0.664383	(0.8, 1.0]					0.478223	0.886928	MCF7		0.636215	0.87626	MCF7		PDGFR inhibitor	0.0933798	YAPC		PDGFR inhibitor	0.0122947	YAPC
A549_6332	0.995719	0.964836	0.739133	0.941068	0.439327	(0.8, 1.0]					0.541332	0.841267	MCF7		0.54265	0.948537	MCF7		PI3K inhibitor	0.0422827	YAPC		PI3K inhibitor	0.0230537	YAPC
XC.P092_2823	0.997297	0.990476	0.64109	0.986308	0.476347	(0.8, 1.0]					0.944675	0.423485	MCF7		0.862654	0.741384	MCF7		PLK inhibitor	0.0330445	YAPC		PLK inhibitor	0.139431	YAPC
RCC10RGB_2823	0.999155	0.983872	0.523104	0.981467	0.457994	(0.8, 1.0]					0.360565	0.808147	MCF7		0.421107	0.757527	MCF7		PPAR receptor agonist	-0.0173824	YAPC		PPAR receptor agonist	0.10619	YAPC
VCAP_5022	0.998165	0.975612	0.700823	0.965272	0.540496	(0.8, 1.0]					0.741301	0.651791	PC3		0.1882	0.227358	PC3		Phosphodiesterase inhibitor	0.022258	YAPC		Phosphodiesterase inhibitor	0.159327	YAPC
MDAMB231_1648	0.989022	0.989219	0.783781	0.988507	0.774002	(0.8, 1.0]					0.2453	0.414717	HA1E		0.610607	0.00208553	HA1E		Platelet aggregation inhibitor	0.0510037	YAPC		Platelet aggregation inhibitor	0.18309	YAPC
ES2_2504	0.999334	0.975564	0.761259	0.964639	0.630876	(0.8, 1.0]					0.854708	0.506616	A375		0.275245	0.103804	A375		Potassium channel activator	-0.013714	YAPC		Potassium channel activator	0.414072	YAPC
SKB_1179	0.999391	0.974613	0.722802	0.941655	0.368338	(0.8, 1.0]					0.44033	0.399232	A375		0.824918	0.396277	A375		Potassium channel blocker	-0.0022915	YAPC		Potassium channel blocker	0.0950035	YAPC
ASC_4168	0.996915	0.985695	0.614805	0.984263	0.562982	(0.8, 1.0]					0.570968	0.426883	A375		0.666346	0.423456	A375		Progesterone receptor agonist	0.00830273	YAPC		Progesterone receptor agonist	0.102468	YAPC
U2OS_8020	0.997527	0.992157	0.682232	0.991574	0.650697	(0.8, 1.0]					0.180931	0.485531	PC3		0.103267	0.557546	PC3		Prostanoid receptor agonist	-0.00499354	YAPC		Prostanoid receptor agonist	0.297746	YAPC
PC3_8287	0.999203	0.988468	0.75185	0.984874	0.648503	(0.8, 1.0]					0.513413	0.497348	PC3		0.464052	0.461302	PC3		Purinergic receptor antagonist	0.00319878	YAPC		Purinergic receptor antagonist	0.150805	YAPC
BJAB_2842	0.995841	0.985952	0.754203	0.983865	0.707469	(0.8, 1.0]					0.545699	0.571166	MCF7		0.565993	0.734265	MCF7		RAF inhibitor	-0.0549713	YAPC		RAF inhibitor	0.270994	YAPC
MCF7_2379	0.983073	0.981689	0.547493	0.975989	0.389701	(0.8, 1.0]					0.465236	0.388647	HA1E		0.6398	0.258633	HA1E		RET tyrosine kinase inhibitor	0.191333	YAPC		RET tyrosine kinase inhibitor	0.0930653	YAPC
XC.L10_2823	0.996249	0.993143	0.618226	0.990979	0.487249	(0.8, 1.0]					0.0743898	0.214177	YAPC		0.353999	0.0367956	YAPC		Renin inhibitor	0.063618	YAPC		Renin inhibitor	0.241353	YAPC
22RV1_7393	0.998614	0.989198	0.816537	0.988261	0.794057	(0.8, 1.0]					0.0686461	0.640854	MCF7		0.174174	0.848664	MCF7		Retinoid receptor agonist	0.0627574	YAPC		Retinoid receptor agonist	0.189245	YAPC
A375_5977	0.99527	0.988426	0.668421	0.986632	0.601574	(0.8, 1.0]					0.756763	0.321506	HA1E		0.713857	0.180612	HA1E		Rho associated kinase inhibitor	0.0146063	YAPC		Rho associated kinase inhibitor	0.184899	YAPC
MCF7_7258	0.99979	0.985823	0.871669	0.979792	0.802026	(0.8, 1.0]					0.530293	0.119791	A375		0.63606	0.380656	A375		SERT inhibitor	-0.0658317	YAPC		SERT inhibitor	0.20715	YAPC
NPC_6384	0.997348	0.992199	0.722075	0.988075	0.521601	(0.8, 1.0]					0.631875	0.668583	HT29		0.389344	0.652212	HT29		SIRT inhibitor	0.128606	YAPC		SIRT inhibitor	0.454972	YAPC
HCC515_7865	0.999371	0.983521	0.811559	0.968862	0.623743	(0.8, 1.0]					0.650276	0.56226	MCF7		0.250494	0.825461	MCF7		Selective estrogen receptor modulator	0.104343	YAPC		Selective estrogen receptor modulator	0.221276	YAPC
YAPC_7888	0.984081	0.948323	0.711171	0.936723	0.63836	(0.6, 0.8]					0.672505	0.350835	HA1E		0.67414	0.262785	HA1E		Selective serotonin reuptake inhibitor	-0.0592385	YAPC		Selective serotonin reuptake inhibitor	0.111981	YAPC
HA1E_2996	0.960506	0.915641	0.860088	0.798312	0.687574	(-0.4, 0.2]					0.148658	0.309649	HT29		0.182072	0.608258	HT29		Serotonin receptor agonist	-0.00165568	YAPC		Serotonin receptor agonist	0.307382	YAPC
XC.P933_3760	0.998123	0.986191	0.710171	0.983134	0.625952	(0.8, 1.0]					0.154839	0.341085	HT29		0.20574	0.596665	HT29		Serotonin receptor antagonist	-0.0203845	YAPC		Serotonin receptor antagonist	0.096506	YAPC
PC3_5518	0.996394	0.994659	0.645686	0.99423	0.55907	(0.8, 1.0]					0.368523	0.127618	HA1E		0.951275	0.299134	HA1E		Serotonin reuptake inhibitor	0.0536551	YAPC		Serotonin reuptake inhibitor	0.328352	YAPC
JURKAT_6912	0.992519	0.989718	0.730184	0.986083	0.570703	(0.8, 1.0]					0.707347	0.206699	HA1E		0.87066	0.235831	HA1E		Smoothened receptor antagonist	0.082541	YAPC		Smoothened receptor antagonist	0.0815461	YAPC
A375_2284	0.996816	0.981445	0.897252	0.942979	0.650993	(0.8, 1.0]					0.431144	0.502228	PC3		0.484202	0.478839	PC3		Sodium channel blocker	-0.0249667	YAPC		Sodium channel blocker	0.0840451	YAPC
HEC1A_1592	0.998812	0.978518	0.839981	0.968426	0.753105	(0.8, 1.0]					0.932509	0.443708	MCF7		0.878132	0.753412	MCF7		Sodium/glucose cotransporter inhibitor	-0.0173878	YAPC		Sodium/glucose cotransporter inhibitor	0.17232	YAPC
A204_3270	0.998109	0.967522	0.746388	0.939964	0.440476	(0.8, 1.0]					0.185856	0.605997	PC3		0.25366	0.519899	PC3		Sodium/potassium/chloride transporter inhibitor	-0.0713133	YAPC		Sodium/potassium/chloride transporter inhibitor	0.197328	YAPC
GI1_3071	0.996545	0.989742	0.727117	0.986438	0.622374	(0.8, 1.0]					0.760635	0.5465	PC3		0.241242	0.351845	PC3		TGF beta receptor inhibitor	0.0958651	YAPC		TGF beta receptor inhibitor	0.36671	YAPC
PC3_4502	0.999206	0.991913	0.777244	0.989204	0.684516	(0.8, 1.0]					0.414999	0.941928	HA1E		0.753913	0.113032	HA1E		TRPV antagonist	0.0140744	YAPC		TRPV antagonist	0.0765865	YAPC
PC3_2674	0.997188	0.995967	0.790797	0.992058	0.529778	(0.8, 1.0]					0.899771	0.693787	A375		0.68818	0.561494	A375		Tachykinin antagonist	-0.0452848	YAPC		Tachykinin antagonist	0.216322	YAPC
VCAP_4043	0.996539	0.987161	0.725374	0.985734	0.678382	(0.8, 1.0]					0.722421	0.422398	HELA		0.330401	0.303065	HELA		Thromboxane synthase inhibitor	-0.0125493	YAPC		Thromboxane synthase inhibitor	0.238847	YAPC
MCF7_2205	0.987523	0.944935	0.842184	0.881927	0.663902	(0.4, 0.6]					0.797517	0.19691	HA1E		0.583828	0.0820157	HA1E		Tubulin inhibitor	0.127414	YAPC		Tubulin inhibitor	0.284334	YAPC
MELHO_3637	0.997238	0.990702	0.732773	0.990301	0.721788	(0.8, 1.0]					0.540287	0.858323	MCF7		0.604053	0.970945	MCF7		Tyrosine kinase inhibitor	0.0185276	YAPC		Tyrosine kinase inhibitor	0.164736	YAPC
A375_5650	0.99415	0.98266	0.617637	0.9781	0.483699	(0.8, 1.0]					0.230862	0.490753	YAPC		0.232281	0.555851	YAPC		VEGFR inhibitor	0.0178699	YAPC		VEGFR inhibitor	0.183898	YAPC
A549_4248	0.988652	0.983847	0.705639	0.981706	0.651864	(0.8, 1.0]					0.759813	0.868861	MCF7		0.758363	0.849178	MCF7		Vasopressin receptor antagonist	0.11789	YAPC		Vasopressin receptor antagonist	0.12089	YAPC
NPC_1189	0.993051	0.965219	0.757692	0.94413	0.552926	(0.8, 1.0]					0.874416	0.523819	A375		0.239471	0.105627	A375		Vitamin D receptor agonist	0.275554	YAPC		Vitamin D receptor agonist	0.731684	YAPC
MCF7_5786	0.998516	0.987962	0.83775	0.981587	0.738629	(0.8, 1.0]					0.455508	0.17561	A375		0.320289	0.078542	A375		Vitamin K antagonist	-0.0302332	YAPC		Vitamin K antagonist	0.00960591	YAPC
NPC_1872	0.998894	0.985261	0.853332	0.977013	0.767078	(0.8, 1.0]					0.37312	0.306652	HT29		0.412215	0.598236	HT29		Voltage-gated sodium channel blocker	0.440673	YAPC		Voltage-gated sodium channel blocker	0.610301	YAPC
PC3_6392	0.990793	0.957298	0.805907	0.942629	0.727932	(0.6, 0.8]					0.154691	0.438386	PC3		0.456708	0.33525	PC3		Xanthine oxidase inhibitor	-0.192854	YAPC		Xanthine oxidase inhibitor	0.226982	YAPC
VCAP_3914	0.999575	0.979283	0.782004	0.973906	0.730473	(0.8, 1.0]					0.465354	0.0604505	HA1E		0.94753	0.390164	HA1E
PC3_4798	0.995775	0.976145	0.707883	0.971425	0.634162	(0.8, 1.0]					0.593814	0.417784	A375		0.850443	0.410056	A375
PC3_7189	0.97214	0.974744	0.812792	0.954046	0.629536	(0.8, 1.0]					0.441244	0.610805	MCF7		0.469126	0.732445	MCF7
XC.P915_2854	0.990293	0.960424	0.92454	0.797909	0.572506	(0.2, 0.4]					0.537715	0.93677	MCF7		0.36162	0.876563	MCF7
NCIH1573_5594	0.997545	0.990677	0.877805	0.984332	0.789194	(0.8, 1.0]					0.130563	0.513465	PC3		0.0830334	0.300285	PC3
SKB_5413	0.999613	0.983426	0.846103	0.973681	0.742169	(0.8, 1.0]					0.626664	0.301667	HA1E		0.782039	0.262178	HA1E
MCF7_5092	0.996356	0.985887	0.840139	0.968738	0.599779	(0.8, 1.0]					0.451539	0.488821	HA1E		0.71319	0.231093	HA1E
HA1E_6858	0.990281	0.977648	0.740043	0.975533	0.713289	(0.8, 1.0]					0.533186	0.576237	MCF7		0.564247	0.729917	MCF7
PC3_6759	0.996992	0.978453	0.69765	0.972085	0.582779	(0.8, 1.0]					0.573663	0.393179	A375		0.819184	0.518265	A375
MCF7_2076	0.996367	0.984405	0.717701	0.980567	0.647575	(0.8, 1.0]					0.610747	0.173185	HA1E		0.618644	0.168955	HA1E
HCC515_2866	0.999305	0.973171	0.594813	0.966892	0.441239	(0.8, 1.0]					0.197805	0.899184	MCF7		0.465001	0.978148	MCF7
XC.P935_2284	0.998281	0.976238	0.829538	0.946463	0.542951	(0.8, 1.0]					0.424123	0.770549	MCF7		0.449367	0.821505	MCF7
PC3_7644	0.97552	0.971448	0.718761	0.956112	0.557323	(0.8, 1.0]					0.568902	0.582365	MCF7		0.479785	0.674301	MCF7
PC3_4203	0.995733	0.988709	0.802606	0.98536	0.734116	(0.8, 1.0]					0.553122	0.437679	HELA		0.365427	0.299794	HELA
VCAP_6070	0.990838	0.93485	0.736397	0.880989	0.325797	(0.6, 0.8]					0.366946	0.800756	MCF7		0.431154	0.749293	MCF7
MCF7_684	0.998471	0.988031	0.706675	0.984675	0.608426	(0.8, 1.0]					0.669436	0.0985144	PC3		0.4241	0.481394	PC3
HA1E_7216	0.999504	0.987978	0.705243	0.98637	0.661776	(0.8, 1.0]					0.771048	0.87784	MCF7		0.723524	0.903977	MCF7
JHH5_1688	0.998075	0.980979	0.748518	0.97014	0.562108	(0.8, 1.0]					0.650336	0.566377	MCF7		0.241361	0.804137	MCF7
PC3_3238	0.977524	0.975681	0.842329	0.954263	0.688457	(0.8, 1.0]					0.500922	0.120705	A375		0.634432	0.369189	A375
YH13_3270	0.997531	0.964231	0.822502	0.920189	0.553859	(0.6, 0.8]					0.195948	0.416772	PC3		0.331993	0.540585	PC3
MCF7_4502	0.994548	0.989149	0.849859	0.985986	0.796838	(0.8, 1.0]					0.471481	0.877769	MCF7		0.644523	0.875052	MCF7
HCC515_7216	0.998358	0.981355	0.569902	0.974971	0.401219	(0.8, 1.0]					0.287024	0.895162	PC3		0.00891101	0.540173	PC3
IGR37_736	0.997157	0.956518	0.798173	0.905613	0.467305	(0.6, 0.8]					0.184244	0.567465	PC3		0.263174	0.483846	PC3
CD34_7451	0.980477	0.946016	0.564501	0.937987	0.504612	(0.8, 1.0]					0.547157	0.223514	A375		0.84735	0.50949	A375
YAPC_7173	0.979529	0.941567	0.762926	0.901283	0.578335	(0.6, 0.8]					0.0906965	0.556435	MCF7		0.737932	0.774129	MCF7
A375_5746	0.99538	0.987463	0.618952	0.984269	0.486008	(0.8, 1.0]					0.54126	0.96209	MCF7		0.33618	0.883212	MCF7
THP1_662	0.97802	0.965548	0.6907	0.95951	0.633378	(0.8, 1.0]					0.128248	0.32611	HT29		0.194272	0.621621	HT29
NL20_193	0.999236	0.977273	0.926886	0.969377	0.905922	(0.6, 0.8]					0.57026	0.851355	MCF7		0.542635	0.94794	MCF7
VCAP_7648	0.993014	0.964368	0.725722	0.957313	0.671326	(0.8, 1.0]					0.726784	0.436643	YAPC		0.777762	0.595532	YAPC
A375_3583	0.999067	0.990227	0.702423	0.988112	0.617207	(0.8, 1.0]					0.398879	0.43003	PC3		0.47408	0.397299	PC3
HELA_7442	0.994379	0.990712	0.75822	0.987976	0.66743	(0.8, 1.0]					0.793311	0.692918	PC3		0.306233	0.165738	PC3
SKES1_7550	0.996572	0.966868	0.694113	0.960727	0.622944	(0.8, 1.0]					0.940772	0.451304	MCF7		0.860025	0.733029	MCF7
PC3_3301	0.997912	0.995071	0.744145	0.991942	0.574456	(0.8, 1.0]					0.495667	0.465978	HT29		0.423559	0.619519	HT29
NPC_2231	0.998536	0.988745	0.720541	0.982284	0.534413	(0.8, 1.0]					0.540044	0.958842	MCF7		0.357483	0.861982	MCF7
PC3_4732	0.995805	0.983348	0.843203	0.979515	0.807052	(0.8, 1.0]					0.42515	0.490569	PC3		0.488385	0.490044	PC3
XC.P912_2823	0.996776	0.991897	0.656455	0.989218	0.478159	(0.8, 1.0]					0.775528	0.571754	PC3		0.279336	0.315155	PC3
TMD8_4165	0.990982	0.970793	0.825401	0.959911	0.786864	(0.6, 0.8]					0.373252	0.83713	MCF7		0.385207	0.781675	MCF7
A549_6896	0.996468	0.992318	0.427542	0.990083	0.282703	(0.8, 1.0]					0.367026	0.846977	MCF7		0.372234	0.793084	MCF7
A549_2166	0.998782	0.972643	0.69993	0.960149	0.542695	(0.8, 1.0]					0.283304	0.911194	PC3		0.0851865	0.5071	PC3
A549_3111	0.996287	0.974202	0.802714	0.969086	0.757095	(0.8, 1.0]					0.380532	0.946974	HA1E		0.778641	0.103897	HA1E
VCAP_3139	0.996866	0.990083	0.839522	0.975628	0.535429	(0.8, 1.0]					0.534601	0.548372	MCF7		0.585679	0.666794	MCF7
NPC_5863	0.995195	0.989343	0.745643	0.986531	0.662754	(0.8, 1.0]					0.492936	0.138088	A375		0.675156	0.434228	A375
A549_2176	0.982263	0.96288	0.777296	0.948944	0.684916	(0.8, 1.0]					0.643187	0.845505	MCF7		0.674656	0.679561	MCF7
HEK293_6958	0.970561	0.959937	0.709615	0.951268	0.619297	(0.8, 1.0]					0.71263	0.200292	HA1E		0.830799	0.24063	HA1E
NPC_7077	0.998463	0.974013	0.783195	0.961685	0.652445	(0.8, 1.0]					0.753928	0.106462	HT29		0.197066	0.164709	HT29
HCC515_6332	0.990413	0.974572	0.584588	0.95987	0.41654	(0.8, 1.0]					0.573197	0.66145	MCF7		0.505524	0.631906	MCF7
A549_6415	0.98193	0.974235	0.679419	0.963521	0.494754	(0.8, 1.0]					0.515326	0.633952	MCF7		0.503874	0.820787	MCF7
GI1_3270	0.996217	0.972459	0.788486	0.937622	0.401072	(0.8, 1.0]					0.923213	0.329867	PC3		0.607743	0.420837	PC3
NPC_466	0.993494	0.929378	0.738057	0.909465	0.657375	(0.6, 0.8]					0.803496	0.66852	PC3		0.276802	0.198886	PC3
LNCAP_2854	0.997213	0.956051	0.894202	0.79868	0.346624	(0.4, 0.6]					0.612014	0.452284	A375		0.785655	0.537492	A375
PC3_105	0.999296	0.993042	0.848345	0.988727	0.730069	(0.8, 1.0]					0.353464	0.284256	HT29		0.388808	0.651144	HT29
WI38_1173	0.999376	0.979758	0.848192	0.974976	0.807373	(0.8, 1.0]					0.365926	0.368834	PC3		0.372036	0.541258	PC3
GI1_7559	0.997737	0.988655	0.855641	0.978522	0.69189	(0.8, 1.0]					0.212035	0.187354	HT29		0.292266	0.719783	HT29
A549_7181	0.999101	0.971317	0.783305	0.964482	0.723869	(0.8, 1.0]					0.546872	0.732883	MCF7		0.956526	0.688508	MCF7
A375_3748	0.969639	0.960525	0.783584	0.951214	0.726809	(0.8, 1.0]					0.727371	0.887771	MCF7		0.747433	0.939005	MCF7
HELA_7785	0.993601	0.985892	0.728139	0.981517	0.611382	(0.8, 1.0]					0.248601	0.300808	PC3		0.445382	0.154203	PC3
SKB_3031	0.999463	0.990312	0.788661	0.987369	0.713659	(0.8, 1.0]					0.38131	0.825122	MCF7		0.3836	0.78068	MCF7
SKB_3760	0.999143	0.961481	0.844423	0.952589	0.809221	(0.6, 0.8]					0.548802	0.560655	MCF7		0.405152	0.904111	MCF7
MCF7_829	0.993355	0.981059	0.833303	0.967097	0.725072	(0.8, 1.0]					0.16721	0.667396	PC3		0.629109	0.58821	PC3
HCC95_3132	0.997589	0.980769	0.747166	0.973948	0.631862	(0.8, 1.0]					0.625991	0.30208	HA1E		0.78198	0.262314	HA1E
MCF7_1461	0.997328	0.993069	0.663713	0.993004	0.654971	(0.8, 1.0]					0.478742	0.452158	PC3		0.523595	0.417963	PC3
ASC_2962	0.979201	0.961164	0.79898	0.950378	0.734467	(0.8, 1.0]					0.325701	0.55504	PC3		0.339423	0.440609	PC3
MCF7_188	0.995838	0.983605	0.694275	0.976432	0.540875	(0.8, 1.0]					0.540154	0.569223	MCF7		0.539959	0.736867	MCF7
PC3_1220	0.997336	0.994414	0.562948	0.993699	0.511955	(0.8, 1.0]					0.807288	0.695692	PC3		0.303654	0.157956	PC3
NPC_6837	0.998392	0.992278	0.67051	0.990915	0.574502	(0.8, 1.0]					0.258102	0.363147	HELA		0.386544	0.138462	HELA
SH4_1592	0.99848	0.972309	0.745379	0.964365	0.656425	(0.8, 1.0]					0.945094	0.589554	HT29		0.0536821	0.64508	HT29
NPC_3623	0.996015	0.966615	0.804727	0.931725	0.537408	(0.8, 1.0]					0.742176	0.623743	PC3		0.512329	0.372233	PC3
MDAMB468_1293	0.997477	0.976085	0.794748	0.967781	0.710913	(0.8, 1.0]					0.823877	0.323439	HA1E		0.878789	0.307426	HA1E
A549_5815	0.99758	0.979051	0.739792	0.975162	0.688969	(0.8, 1.0]					0.219278	0.214388	HT29		0.317075	0.682574	HT29
PC3_6717	0.992318	0.988164	0.819246	0.978895	0.663667	(0.8, 1.0]					0.215763	0.20047	HT29		0.289452	0.694761	HT29
HUH7_2302	0.982312	0.951378	0.782169	0.92683	0.636725	(0.6, 0.8]					0.400325	0.355971	HELA		0.34525	0.14437	HELA
RCC10RGB_2284	0.998554	0.973352	0.820646	0.943796	0.57268	(0.8, 1.0]					0.741946	0.716518	MCF7		0.557872	0.713638	MCF7
ASC_7351	0.997957	0.987364	0.8203	0.984263	0.771573	(0.8, 1.0]					0.571257	0.447524	A375		0.889011	0.499658	A375
THP1_1583	0.989795	0.981051	0.692569	0.977885	0.631837	(0.8, 1.0]					0.792891	0.870905	MCF7		0.772461	0.920375	MCF7
VCAP_1769	0.996304	0.988805	0.87783	0.986982	0.851079	(0.8, 1.0]					0.904174	0.698965	A375		0.689869	0.56096	A375
HCC515_3749	0.999578	0.983708	0.702879	0.977698	0.548985	(0.8, 1.0]					0.495507	0.140791	A375		0.655495	0.381587	A375
A375_4599	0.998471	0.977585	0.801764	0.972703	0.752755	(0.8, 1.0]					0.525108	0.392949	HT29		0.282283	0.604267	HT29
HEC265_1552	0.99801	0.983138	0.717061	0.979195	0.629381	(0.8, 1.0]					0.517701	0.542533	HT29		0.344511	0.642664	HT29
A375_259	0.918134	0.912063	0.613468	0.896504	0.540343	(0.6, 0.8]					0.838697	0.311807	HA1E		0.867534	0.339096	HA1E
VCAP_7371	0.994224	0.992944	0.679768	0.991892	0.653972	(0.8, 1.0]					0.511696	0.532035	MCF7		0.565578	0.684396	MCF7
A549_475	0.99825	0.958273	0.877954	0.94261	0.829192	(0.6, 0.8]					0.318756	0.566867	PC3		0.312788	0.428762	PC3
MCF7_3228	0.998553	0.9914	0.73871	0.986596	0.564516	(0.8, 1.0]					0.501653	0.597514	MCF7		0.441113	0.930419	MCF7
22RV1_7888	0.999382	0.984975	0.774593	0.983565	0.74529	(0.8, 1.0]					0.680029	0.316922	HA1E		0.661285	0.283696	HA1E
HT29_1923	0.999408	0.988868	0.646203	0.987682	0.604009	(0.8, 1.0]					0.465651	0.385188	HA1E		0.629311	0.258398	HA1E
A375_7441	0.999361	0.992042	0.700387	0.990757	0.652624	(0.8, 1.0]					0.742572	0.718204	MCF7		0.873717	0.686585	MCF7
VCAP_4498	0.998353	0.99326	0.860314	0.982961	0.559697	(0.8, 1.0]					0.131974	0.516224	PC3		0.0823718	0.300708	PC3
VCAP_3765	0.994806	0.978405	0.719972	0.966052	0.518764	(0.8, 1.0]					0.247979	0.801134	PC3		0.239539	0.301792	PC3
MCF7_8278	0.994161	0.988237	0.798079	0.976391	0.53525	(0.8, 1.0]					0.406079	0.915873	HA1E		0.777272	0.133658	HA1E
MCF7_1885	0.993078	0.983454	0.73293	0.97955	0.653032	(0.8, 1.0]					0.208156	0.772468	PC3		0.144541	0.731862	PC3
A549_6436	0.984488	0.980667	0.798612	0.974274	0.725488	(0.8, 1.0]					0.533312	0.966866	MCF7		0.356315	0.867306	MCF7
VCAP_2022	0.997993	0.971812	0.689939	0.943994	0.346606	(0.8, 1.0]					0.752526	0.109208	HT29		0.196733	0.177016	HT29
YAPC_1421	0.989561	0.98794	0.830709	0.9832	0.76826	(0.8, 1.0]					0.425832	0.592975	MCF7		0.613533	0.755383	MCF7
HA1E_8216	0.999635	0.990859	0.768126	0.986213	0.619305	(0.8, 1.0]					0.50432	0.705012	MCF7		0.766092	0.707148	MCF7
PC3_3054	0.988915	0.978222	0.677278	0.975459	0.624588	(0.8, 1.0]					0.536303	0.434194	HT29		0.477854	0.589876	HT29
PC3_6194	0.999058	0.989861	0.700546	0.979851	0.391053	(0.8, 1.0]					0.547105	0.408416	PC3		0.434119	0.313329	PC3
VCAP_7313	0.996474	0.98988	0.652732	0.988559	0.592532	(0.8, 1.0]					0.205532	0.0979042	HA1E		0.968029	0.490734	HA1E
22RV1_2467	0.998105	0.979353	0.656899	0.977341	0.615837	(0.8, 1.0]					0.771584	0.858204	MCF7		0.75741	0.882035	MCF7
PC3_632	0.997556	0.989712	0.72315	0.984818	0.583058	(0.8, 1.0]					0.649398	0.568153	MCF7		0.241224	0.804102	MCF7
MCF7_6937	0.956114	0.960159	0.724973	0.957248	0.701896	(0.8, 1.0]					0.284716	0.493693	PC3		0.413624	0.544777	PC3
A549_5670	0.998667	0.968087	0.716782	0.954208	0.575914	(0.8, 1.0]					0.189778	0.594691	PC3		0.2634	0.526804	PC3
VCAP_7248	0.996615	0.971309	0.665431	0.957482	0.477943	(0.8, 1.0]					0.0624131	0.644586	MCF7		0.184999	0.831959	MCF7
BEN_1688	0.999109	0.985639	0.795065	0.984636	0.769704	(0.8, 1.0]					0.306722	0.740442	PC3		0.0986447	0.383084	PC3
VCAP_8064	0.99947	0.986818	0.823953	0.97591	0.653314	(0.8, 1.0]					0.505187	0.531658	MCF7		0.554586	0.735169	MCF7
XC.P091_3347	0.997383	0.992418	0.789965	0.989217	0.66068	(0.8, 1.0]					0.385548	0.666456	HT29		0.200471	0.604153	HT29
NCIH838_7469	0.998017	0.983509	0.696767	0.975087	0.501887	(0.8, 1.0]					0.490042	0.135865	A375		0.668027	0.381696	A375
MCF7_8249	0.99424	0.977719	0.690054	0.966668	0.54897	(0.8, 1.0]					0.836669	0.216974	HA1E		0.601485	0.0979622	HA1E
IMR90_6860	0.999186	0.980307	0.777716	0.972687	0.687693	(0.8, 1.0]					0.924652	0.326792	PC3		0.607538	0.423313	PC3
JHH5_6379	0.998087	0.984611	0.541497	0.981825	0.443374	(0.8, 1.0]					0.506892	0.712657	MCF7		0.766111	0.699561	MCF7
PC3_4308	0.995041	0.979524	0.702165	0.972385	0.571354	(0.8, 1.0]					0.381074	0.203174	PC3		0.54728	0.406487	PC3
HEC1A_523	0.997309	0.975173	0.699729	0.971846	0.660678	(0.8, 1.0]					0.205674	0.576164	PC3		0.305977	0.505856	PC3
HCC95_168	0.99777	0.98352	0.73903	0.97971	0.670954	(0.8, 1.0]					0.311137	0.318278	YAPC		0.513734	0.31155	YAPC
HEC1A_466	0.998205	0.979994	0.823946	0.966277	0.677982	(0.8, 1.0]					0.592748	0.641477	MCF7		0.518076	0.735186	MCF7
A549_3228	0.999534	0.962445	0.853974	0.943811	0.771806	(0.6, 0.8]					0.323917	0.63074	HT29		0.411964	0.597706	HT29
CAL29_3674	0.998641	0.963203	0.677475	0.958527	0.640166	(0.8, 1.0]					0.750316	0.113498	HT29		0.201553	0.179303	HT29
SKES1_7600	0.997016	0.991961	0.730388	0.990598	0.674948	(0.8, 1.0]					0.698178	0.421929	HA1E		0.960162	0.480399	HA1E
A375_2780	0.996702	0.992531	0.626083	0.991894	0.598671	(0.8, 1.0]					0.360064	0.0648011	HT29		0.313801	0.78283	HT29
HELA_6664	0.959051	0.929758	0.689372	0.919034	0.63931	(0.6, 0.8]					0.404373	0.62075	YAPC		0.777713	0.596169	YAPC
NCIH1573_6664	0.99808	0.989369	0.865398	0.975929	0.653347	(0.8, 1.0]					0.69968	0.803678	MCF7		0.663058	0.628963	MCF7
HCC515_1578	0.996997	0.988503	0.64123	0.987185	0.60334	(0.8, 1.0]					0.192528	0.57143	PC3		0.261295	0.481981	PC3
MCF7_4292	0.999391	0.987219	0.805257	0.979085	0.686795	(0.8, 1.0]					0.554534	0.453234	HELA		0.399217	0.310358	HELA
PC3_5692	0.999184	0.994255	0.820946	0.992211	0.735505	(0.8, 1.0]					0.950758	0.477249	MCF7		0.868803	0.762161	MCF7
PC3_3530	0.996654	0.984126	0.837313	0.980883	0.818626	(0.8, 1.0]					0.0580573	0.642939	MCF7		0.17013	0.832375	MCF7
MCF7_7661	0.994953	0.987352	0.588401	0.986961	0.559412	(0.8, 1.0]					0.598077	0.476947	A375		0.731733	0.530882	A375
HCC515_4048	0.996105	0.985385	0.673407	0.979164	0.540717	(0.8, 1.0]					0.774061	0.459869	YAPC		0.90076	0.576411	YAPC
NCIH2110_5484	0.998113	0.973257	0.604699	0.971884	0.575676	(0.8, 1.0]					0.478745	0.530816	MCF7		0.570565	0.743072	MCF7
T47D_7643	0.997135	0.988503	0.713098	0.987004	0.658299	(0.8, 1.0]					0.722355	0.350661	HA1E		0.644967	0.207242	HA1E
A375_6500	0.999446	0.989617	0.638682	0.98916	0.61201	(0.8, 1.0]					0.272945	0.62448	PC3		0.246662	0.454718	PC3
MELHO_3501	0.996912	0.968012	0.688927	0.953536	0.490831	(0.8, 1.0]					0.211252	0.200994	HT29		0.32285	0.706062	HT29
HT29_988	0.999432	0.98621	0.611067	0.985102	0.578741	(0.8, 1.0]					0.217112	0.805301	PC3		0.147307	0.673357	PC3
HCC1588_583	0.998625	0.982917	0.750051	0.980208	0.71203	(0.8, 1.0]					0.831589	0.316528	HA1E		0.878683	0.327669	HA1E
ASC_5692	0.999014	0.986478	0.806545	0.980832	0.718399	(0.8, 1.0]					0.473684	0.526814	YAPC		0.534636	0.336662	YAPC
PC3_4228	0.998892	0.995439	0.7621	0.994227	0.71101	(0.8, 1.0]					0.79902	0.595511	PC3		0.247953	0.306454	PC3
HCC95_144	0.999099	0.979845	0.76929	0.973305	0.660613	(0.8, 1.0]					0.683142	0.320654	HA1E		0.666332	0.254709	HA1E
PC3_2091	0.995169	0.992427	0.589449	0.991732	0.543603	(0.8, 1.0]					0.546705	0.871388	MCF7		0.599566	0.970377	MCF7
SNU407_3888	0.996691	0.988276	0.805315	0.984829	0.738804	(0.8, 1.0]					0.790567	0.758598	MCF7		0.878319	0.686868	MCF7
MCF7_1976	0.998471	0.99145	0.69423	0.990535	0.656693	(0.8, 1.0]					0.845317	0.307328	HA1E		0.884734	0.323627	HA1E
PC3_710	0.989948	0.985299	0.71814	0.980509	0.607882	(0.8, 1.0]					0.219991	0.456769	YAPC		0.495572	0.25813	YAPC
HEC1A_3637	0.997817	0.989501	0.72534	0.986015	0.662067	(0.8, 1.0]					0.0107698	0.537917	A375		0.808271	0.636558	A375
A375_1298	0.996555	0.987206	0.703558	0.985682	0.654476	(0.8, 1.0]					0.447422	0.716267	MCF7		0.516288	0.623704	MCF7
MCF7_1563	0.992203	0.973807	0.72879	0.952793	0.412896	(0.8, 1.0]					0.205116	0.0976295	HA1E		0.964693	0.488938	HA1E
PC3_3962	0.997411	0.984266	0.716693	0.974493	0.489126	(0.8, 1.0]					0.245291	0.790931	PC3		0.189993	0.736747	PC3
HCC515_2732	0.995855	0.989299	0.63432	0.987783	0.569586	(0.8, 1.0]					0.501799	0.443348	PC3		0.520961	0.455282	PC3
HEC1A_168	0.998672	0.979785	0.808396	0.979069	0.808176	(0.8, 1.0]					0.640194	0.758085	MCF7		0.798615	0.78849	MCF7
MELHO_647	0.995972	0.986257	0.738887	0.982475	0.643371	(0.8, 1.0]					0.702386	0.866464	MCF7		0.632072	0.971371	MCF7
HCC515_6346	0.991727	0.979799	0.625772	0.978572	0.612405	(0.8, 1.0]					0.442337	0.609474	MCF7		0.469782	0.732219	MCF7
XC.P092_3501	0.997105	0.973567	0.616172	0.961459	0.337687	(0.8, 1.0]					0.387375	0.731452	MCF7		0.398079	0.833459	MCF7
XC.P906_2284	0.995765	0.976435	0.864788	0.945866	0.655134	(0.6, 0.8]					0.600521	0.733881	MCF7		0.817023	0.809221	MCF7
MCF7_6653	0.998012	0.986044	0.741208	0.980013	0.59129	(0.8, 1.0]					0.67552	0.301921	HA1E		0.65393	0.296634	HA1E
PC3_311	0.998465	0.993389	0.573247	0.993842	0.595963	(0.8, 1.0]					0.601263	0.26635	HELA		0.227747	0.414489	HELA
HA1E_6142	0.974694	0.939505	0.659873	0.901727	0.354814	(0.6, 0.8]					0.890601	0.692708	A375		0.702814	0.591394	A375
PC3_6445	0.982109	0.932414	0.82557	0.885868	0.688488	(0.4, 0.6]					0.473363	0.504484	YAPC		0.542072	0.308351	YAPC
PC3_6793	0.997172	0.987242	0.745498	0.982366	0.615201	(0.8, 1.0]					0.312673	0.318999	YAPC		0.513507	0.312001	YAPC
U2OS_7600	0.995269	0.991618	0.632125	0.991109	0.627146	(0.8, 1.0]					0.525301	0.393209	HT29		0.282291	0.604281	HT29
NPC_6471	0.993049	0.95283	0.80188	0.947445	0.777289	(0.6, 0.8]					0.542838	0.467591	HT29		0.465801	0.611259	HT29
HEC265_680	0.998947	0.982232	0.843532	0.978018	0.802759	(0.8, 1.0]					0.277472	0.51022	PC3		0.491737	0.437041	PC3
NCIH838_2007	0.994946	0.990041	0.790127	0.985188	0.645184	(0.8, 1.0]					0.781857	0.765421	MCF7		0.829379	0.694575	MCF7
SKB_7360	0.998818	0.947659	0.606454	0.940271	0.533248	(0.8, 1.0]					0.294756	0.354057	PC3		0.114332	0.223153	PC3
MCF7_7861	0.996938	0.977968	0.791024	0.963823	0.673849	(0.8, 1.0]					0.25198	0.301269	PC3		0.449691	0.155382	PC3
MCF7_4209	0.998593	0.989259	0.723062	0.985582	0.61092	(0.8, 1.0]					0.198131	0.417024	PC3		0.33164	0.540824	PC3
HA1E_523	0.993615	0.989876	0.640136	0.988769	0.584433	(0.8, 1.0]					0.204809	0.80012	PC3		0.168121	0.724649	PC3
A549_3039	0.999018	0.984961	0.799646	0.98061	0.733407	(0.8, 1.0]					0.506332	0.700305	MCF7		0.766596	0.703236	MCF7
A204_583	0.998517	0.970026	0.697521	0.960895	0.559434	(0.8, 1.0]					0.441416	0.61082	MCF7		0.469358	0.732355	MCF7
HT29_3984	0.988652	0.983126	0.886824	0.964359	0.756402	(0.8, 1.0]					0.230879	0.69599	PC3		0.155316	0.476874	PC3
MCF10A_6571	0.987367	0.90086	0.654182	0.876395	0.545341	(0.6, 0.8]					0.237825	0.211402	HT29		0.282981	0.691095	HT29
PC3_4720	0.992101	0.98368	0.719352	0.980748	0.655788	(0.8, 1.0]					0.531404	0.270349	A375		0.854991	0.472986	A375
A375_1395	0.985734	0.980357	0.657328	0.975846	0.53724	(0.8, 1.0]					0.408432	0.973631	HA1E		0.798222	0.119829	HA1E
VCAP_1213	0.992531	0.988994	0.6747	0.986361	0.584151	(0.8, 1.0]					0.504303	0.140578	A375		0.659757	0.374249	A375
GI1_2066	0.997891	0.976541	0.766118	0.966375	0.635915	(0.8, 1.0]					0.756756	0.322627	HA1E		0.714608	0.180994	HA1E
MCF7_304	0.994156	0.985332	0.842056	0.976097	0.745863	(0.8, 1.0]					0.397832	0.687846	HELA		0.351718	0.321418	HELA
HELA_2104	0.992618	0.983387	0.600841	0.972583	0.316982	(0.8, 1.0]					0.579516	0.758045	MCF7		0.815495	0.833865	MCF7
HA1E_3006	0.9996	0.989963	0.718078	0.988844	0.683609	(0.8, 1.0]					0.806844	0.213581	HA1E		0.595593	0.0719052	HA1E
PC3_5625	0.998677	0.989157	0.727443	0.987555	0.676515	(0.8, 1.0]					0.195182	0.901886	MCF7		0.460609	0.992064	MCF7
NPC_2902	0.976629	0.981355	0.616802	0.975943	0.497717	(0.8, 1.0]					0.43206	0.811926	MCF7		0.438211	0.862264	MCF7
T47D_7364	0.99734	0.988458	0.708344	0.985688	0.623064	(0.8, 1.0]					0.658061	0.857102	MCF7		0.697304	0.682522	MCF7
SKB_6832	0.9993	0.95474	0.777595	0.934764	0.661765	(0.6, 0.8]					0.80255	0.655755	PC3		0.293155	0.210819	PC3
HT29_1297	0.99754	0.987082	0.867891	0.983947	0.833436	(0.8, 1.0]					0.816853	0.419506	HELA		0.359215	0.0991978	HELA
PC3_4182	0.998736	0.993019	0.653045	0.991623	0.576786	(0.8, 1.0]					0.741962	0.293448	HA1E		0.725119	0.327139	HA1E
XC.P914_919	0.996336	0.988255	0.621819	0.983925	0.530282	(0.8, 1.0]					0.535976	0.224209	A375		0.845869	0.507781	A375
HCC515_4182	0.999357	0.99001	0.675795	0.988085	0.595511	(0.8, 1.0]					0.438194	0.373848	A375		0.676567	0.483504	A375
VCAP_4240	0.99961	0.982718	0.82991	0.973504	0.723894	(0.8, 1.0]					0.584258	0.68085	MCF7		0.527246	0.62029	MCF7
THP1_6436	0.987026	0.970202	0.594857	0.968459	0.562637	(0.8, 1.0]					0.304055	0.572029	PC3		0.306564	0.422363	PC3
XC.P901_3270	0.996408	0.983912	0.887028	0.935624	0.413124	(0.8, 1.0]					0.414667	0.96703	HA1E		0.747644	0.112318	HA1E
YH13_7371	0.998115	0.9754	0.844761	0.954884	0.710237	(0.6, 0.8]					0.286968	0.0671293	A375		0.417158	0.0714858	A375
SH4_5851	0.998138	0.982036	0.744219	0.977004	0.647644	(0.8, 1.0]					0.472025	0.589698	MCF7		0.52107	0.697456	MCF7
MCF7_5746	0.998803	0.988728	0.731234	0.988038	0.717125	(0.8, 1.0]					0.374723	0.474121	PC3		0.42658	0.47621	PC3
HT29_662	0.98832	0.985421	0.693268	0.97977	0.543465	(0.8, 1.0]					0.585699	0.551558	MCF7		0.625878	0.65385	MCF7
XC.P911_919	0.996403	0.988281	0.727514	0.982837	0.639077	(0.8, 1.0]					0.457164	0.0568234	HA1E		0.959468	0.389931	HA1E
SKB_693	0.999451	0.989722	0.764795	0.98487	0.632651	(0.8, 1.0]					0.829808	0.588206	PC3		0.208391	0.280545	PC3
HEK293_5455	0.992924	0.970523	0.578064	0.951673	0.392386	(0.8, 1.0]					0.352558	0.515864	YAPC		0.491686	0.287133	YAPC
HA1E_6123	0.985805	0.983029	0.659862	0.97801	0.551719	(0.8, 1.0]					0.516512	0.41359	PC3		0.449672	0.446353	PC3
WI38_6947	0.999371	0.967765	0.760487	0.950949	0.600379	(0.8, 1.0]					0.36241	0.133338	HA1E		0.953397	0.305386	HA1E
PHH_7061	0.995558	0.980378	0.797774	0.968934	0.678315	(0.8, 1.0]					0.328145	0.719534	PC3		0.162864	0.34625	PC3
OVTOKO_4179	0.99849	0.987392	0.815212	0.984	0.751525	(0.8, 1.0]					0.783728	0.857199	MCF7		0.730112	0.865923	MCF7
CAL29_1527	0.998729	0.991655	0.812941	0.989479	0.765787	(0.8, 1.0]					0.692583	0.31322	HA1E		0.65779	0.291458	HA1E
HCC515_4299	0.987726	0.969515	0.645501	0.963158	0.551596	(0.8, 1.0]					0.400566	0.356124	HELA		0.345261	0.144308	HELA
MCF7_710	0.990014	0.991897	0.778951	0.989499	0.721045	(0.8, 1.0]					0.66774	0.480979	A375		0.849355	0.575149	A375
HELA_6436	0.992885	0.988723	0.69601	0.987559	0.657177	(0.8, 1.0]					0.692996	0.405153	HA1E		0.68505	0.0563262	HA1E
JURKAT_7606	0.989731	0.947296	0.622703	0.937769	0.536039	(0.8, 1.0]					0.188888	0.586603	PC3		0.262084	0.489437	PC3
NPC_687	0.990124	0.964028	0.750542	0.956013	0.68906	(0.8, 1.0]					0.378858	0.655711	PC3		0.450169	0.433677	PC3
HEK293_6326	0.993792	0.986459	0.56533	0.985503	0.54106	(0.8, 1.0]					0.772044	0.886634	MCF7		0.737795	0.892691	MCF7
SKES1_4149	0.998038	0.967906	0.6718	0.953016	0.446594	(0.8, 1.0]					0.189998	0.415697	PC3		0.337585	0.543092	PC3
A375_1947	0.999081	0.985895	0.658836	0.980743	0.502972	(0.8, 1.0]					0.619591	0.372393	HELA		0.437383	0.277649	HELA
PHH_7713	0.998109	0.920419	0.739455	0.902568	0.668388	(0.6, 0.8]					0.0715537	0.472277	MCF7		0.371985	0.958605	MCF7
HEC251_6515	0.998033	0.984541	0.844021	0.979418	0.795327	(0.8, 1.0]					0.589353	0.301091	HELA		0.355213	0.187393	HELA
MCF7_157	0.998723	0.979204	0.871702	0.958726	0.763831	(0.8, 1.0]					0.120047	0.763305	HA1E		0.517111	0.142395	HA1E
PC3_5041	0.989664	0.983134	0.724579	0.977094	0.657392	(0.8, 1.0]					0.432607	0.319215	A375		0.810281	0.562752	A375
HUVEC_2124	0.994029	0.98853	0.579322	0.987083	0.491825	(0.8, 1.0]					0.233996	0.716897	PC3		0.182191	0.486393	PC3
ASC_2519	0.984606	0.963207	0.892647	0.939447	0.836623	(0.4, 0.6]					0.485156	0.777615	MCF7		0.671277	0.774993	MCF7
XC.P934_3773	0.99877	0.98781	0.852282	0.982228	0.772372	(0.8, 1.0]					0.169694	0.380273	HT29		0.55906	0.557403	HT29
VCAP_3509	0.999276	0.962239	0.674296	0.946495	0.475015	(0.8, 1.0]					0.318659	0.75192	PC3		0.10293	0.380141	PC3
YAPC_4428	0.99301	0.991364	0.796126	0.985211	0.621791	(0.8, 1.0]					0.761283	0.540867	PC3		0.21682	0.355634	PC3
A549_8077	0.994245	0.984445	0.718635	0.976557	0.530808	(0.8, 1.0]					0.236683	0.710706	PC3		0.142185	0.462937	PC3
VCAP_381	0.998981	0.994837	0.74237	0.991687	0.515037	(0.8, 1.0]					0.498918	0.243355	A375		0.810008	0.397608	A375
CAL29_7689	0.999109	0.975976	0.760303	0.972626	0.72412	(0.8, 1.0]					0.336659	0.35766	PC3		0.48554	0.373823	PC3
VCAP_3129	0.999615	0.967575	0.872033	0.956025	0.839603	(0.6, 0.8]					0.729116	0.294793	HA1E		0.773514	0.24903	HA1E
YH13_6384	0.998602	0.984947	0.766432	0.984079	0.751349	(0.8, 1.0]					0.807704	0.654852	PC3		0.284257	0.220791	PC3
TC32_583	0.99619	0.96655	0.774656	0.955058	0.680245	(0.8, 1.0]					0.475491	0.612141	MCF7		0.62486	0.674049	MCF7
A549_2404	0.98016	0.94969	0.722304	0.93278	0.604396	(0.8, 1.0]					0.351317	0.284057	HT29		0.389227	0.651532	HT29
HA1E_5946	0.994992	0.954024	0.679362	0.921588	0.316144	(0.8, 1.0]					0.519838	0.540344	YAPC		0.491733	0.287158	YAPC
SKMEL5_7027	0.991925	0.982269	0.555762	0.980575	0.489207	(0.8, 1.0]					0.529154	0.561075	MCF7		0.518182	0.725964	MCF7
XC.R10_2606	0.999006	0.995713	0.402753	0.997142	0.448301	(0.8, 1.0]					0.644304	0.473305	A375		0.762956	0.473249	A375
XC.P912_7643	0.996897	0.992015	0.618713	0.988354	0.399678	(0.8, 1.0]					0.84495	0.567926	PC3		0.190044	0.294045	PC3
WA09_2846	0.998872	0.977772	0.799838	0.965046	0.664091	(0.8, 1.0]					0.56229	0.559552	MCF7		0.649747	0.680394	MCF7
NPC_1136	0.995697	0.980282	0.858445	0.956842	0.67913	(0.8, 1.0]					0.806612	0.206799	HA1E		0.608027	0.0959716	HA1E
PC3_6648	0.995162	0.993353	0.738509	0.99198	0.679441	(0.8, 1.0]					0.590329	0.594773	A375		0.662338	0.467142	A375
SKB_6332	0.996865	0.982993	0.747722	0.979275	0.68882	(0.8, 1.0]					0.562886	0.930367	MCF7		0.371999	0.841612	MCF7
A549_386	0.995893	0.991164	0.802807	0.983128	0.561561	(0.8, 1.0]					0.503775	0.327228	A375		0.722943	0.460518	A375
SNU407_7559	0.998602	0.967421	0.776585	0.961686	0.738332	(0.8, 1.0]					0.895448	0.695919	A375		0.680783	0.571494	A375
XC.P907_4492	0.992882	0.987128	0.729335	0.981068	0.537305	(0.8, 1.0]					0.520204	0.581411	MCF7		0.620338	0.69297	MCF7
GI1_7364	0.998005	0.977552	0.650753	0.974888	0.607828	(0.8, 1.0]					0.509963	0.770711	MCF7		0.643949	0.686785	MCF7
VCAP_8120	0.999155	0.982727	0.643108	0.980498	0.592128	(0.8, 1.0]					0.260712	0.499539	HA1E		0.620355	0.215163	HA1E
T47D_7465	0.998576	0.952578	0.7434	0.946716	0.704269	(0.6, 0.8]					0.23195	0.705087	PC3		0.174476	0.486065	PC3
PC3_24	0.997267	0.989353	0.658268	0.985879	0.508944	(0.8, 1.0]					0.663314	0.288974	HA1E		0.674028	0.269159	HA1E
PC3_7024	0.995932	0.98867	0.676641	0.984415	0.536947	(0.8, 1.0]					0.137258	0.228738	HT29		0.254791	0.75747	HT29
ASC_8182	0.999351	0.984254	0.831172	0.970704	0.64793	(0.8, 1.0]					0.429081	0.411163	PC3		0.495071	0.344239	PC3
22RV1_4389	0.99908	0.960983	0.737607	0.95432	0.683671	(0.8, 1.0]					0.274318	0.286724	PC3		0.42224	0.149456	PC3
THP1_3576	0.996126	0.958548	0.690417	0.949053	0.5838	(0.8, 1.0]					0.221382	0.199688	HT29		0.333277	0.679686	HT29
CJM_1563	0.997741	0.983247	0.779127	0.979215	0.711984	(0.8, 1.0]					0.57974	0.625526	YAPC		0.900936	0.576529	YAPC
A375_1220	0.996073	0.991634	0.739109	0.988236	0.600635	(0.8, 1.0]					0.660887	0.164953	PC3		0.949492	0.618677	PC3
NPC_2516	0.998874	0.985272	0.762175	0.980721	0.683643	(0.8, 1.0]					0.42408	0.346959	HT29		0.45195	0.631867	HT29
HCC515_1418	0.993399	0.98573	0.617982	0.929001	0.27454	(0.8, 1.0]					0.403809	0.296184	HT29		0.358453	0.748151	HT29
XC.P915_2979	0.996127	0.98635	0.847767	0.972276	0.601083	(0.8, 1.0]					0.286214	0.0667626	A375		0.410353	0.0714289	A375
JHH5_3355	0.996663	0.973845	0.730429	0.965645	0.638529	(0.8, 1.0]					0.619568	0.753396	MCF7		0.778093	0.808641	MCF7
MCF7_7587	0.996433	0.993594	0.687764	0.989135	0.528769	(0.8, 1.0]					0.742943	0.707359	HT29		0.368685	0.683616	HT29
MCF7_4168	0.998671	0.988406	0.768148	0.98502	0.68668	(0.8, 1.0]					0.363089	0.414575	PC3		0.531199	0.53587	PC3
OCILY3_2973	0.992131	0.978936	0.317088	0.98371	0.487414	(0.8, 1.0]					0.587879	0.705621	MCF7		0.472347	0.705812	MCF7
HCC515_7077	0.999386	0.990971	0.669058	0.985069	0.439651	(0.8, 1.0]					0.45749	0.0561612	HA1E		0.966193	0.389933	HA1E
HA1E_5991	0.991024	0.982386	0.706099	0.976268	0.57237	(0.8, 1.0]					0.091891	0.728527	HA1E		0.532735	0.122356	HA1E
XC.P026_2284	0.997607	0.979745	0.903387	0.944003	0.731288	(0.6, 0.8]					0.233823	0.626867	HELA		0.0861201	0.60316	HELA
HCC515_633	0.995347	0.986384	0.706138	0.980534	0.530326	(0.8, 1.0]					0.488047	0.710731	MCF7		0.766287	0.707402	MCF7
PC3_2842	0.996049	0.989973	0.67609	0.984025	0.422917	(0.8, 1.0]					0.535874	0.113769	A375		0.636367	0.377189	A375
HA1E_3085	0.992357	0.986004	0.702576	0.982126	0.595531	(0.8, 1.0]					0.204259	0.77819	PC3		0.166888	0.740484	PC3
MDAMB231_5420	0.977906	0.971543	0.750343	0.963797	0.690553	(0.8, 1.0]					0.750025	0.550064	PC3		0.437172	0.463554	PC3
XC.L10_5736	0.990215	0.976523	0.52554	0.971237	0.408383	(0.8, 1.0]					0.806276	0.230936	HA1E		0.584967	0.0846214	HA1E
VCAP_7713	0.998205	0.991312	0.883512	0.986086	0.802201	(0.8, 1.0]					0.419797	0.767765	MCF7		0.442519	0.814716	MCF7
A549_7042	0.994002	0.983863	0.638232	0.982233	0.587582	(0.8, 1.0]					0.70906	0.591064	PC3		0.338029	0.368451	PC3
T47D_3876	0.998828	0.950421	0.571311	0.939944	0.501877	(0.8, 1.0]					0.48206	0.516729	PC3		0.411003	0.434044	PC3
MCF7_2566	0.998401	0.99537	0.724756	0.994282	0.63151	(0.8, 1.0]					0.426859	0.814516	MCF7		0.435453	0.863884	MCF7
HEK293_3372	0.988473	0.947431	0.747617	0.939536	0.705411	(0.6, 0.8]					0.794383	0.665385	PC3		0.308051	0.220197	PC3
A204_4240	0.99767	0.975881	0.574069	0.968164	0.430813	(0.8, 1.0]					0.40022	0.515598	HT29		0.32065	0.643996	HT29
PC3_4029	0.996929	0.993534	0.605911	0.989682	0.431945	(0.8, 1.0]					0.650154	0.102683	PC3		0.628312	0.548584	PC3
HEC1A_1647	0.997844	0.983409	0.68481	0.975125	0.526436	(0.8, 1.0]					0.761042	0.860938	MCF7		0.732501	0.87909	MCF7
PC3_193	0.999291	0.991725	0.670865	0.985846	0.458939	(0.8, 1.0]					0.0617947	0.64203	MCF7		0.151738	0.822405	MCF7
SKES1_6606	0.996689	0.963077	0.751558	0.950132	0.645722	(0.8, 1.0]					0.258358	0.36347	HELA		0.386431	0.138362	HELA
VCAP_3770	0.999007	0.989379	0.687086	0.986173	0.588442	(0.8, 1.0]					0.769996	0.57647	PC3		0.275791	0.315533	PC3
HA1E_3785	0.977511	0.969141	0.821587	0.939636	0.61742	(0.8, 1.0]					0.234496	0.339854	YAPC		0.443485	0.201282	YAPC
MCF7_236	0.997708	0.988738	0.796998	0.984712	0.711545	(0.8, 1.0]					0.50459	0.529555	PC3		0.113905	0.55621	PC3
PC3_174	0.993154	0.989762	0.745261	0.980614	0.456667	(0.8, 1.0]					0.181191	0.48126	PC3		0.113219	0.556297	PC3
XC.R10_4195	0.987776	0.986142	0.747867	0.982001	0.657135	(0.8, 1.0]					0.418584	0.105609	HT29		0.749066	0.636321	HT29
VCAP_1872	0.997894	0.987869	0.562634	0.982345	0.231951	(0.8, 1.0]					0.436948	0.320567	A375		0.808344	0.562114	A375
PC3_5303	0.997161	0.983116	0.636377	0.980655	0.564786	(0.8, 1.0]					0.498775	0.779626	MCF7		0.67104	0.778101	MCF7
MCF7_4558	0.999254	0.99028	0.684476	0.987352	0.56183	(0.8, 1.0]					0.310198	0.883099	PC3		0.0415704	0.416958	PC3
HCC515_7780	0.997039	0.98711	0.78741	0.980776	0.663647	(0.8, 1.0]					0.319683	0.556735	PC3		0.300547	0.430948	PC3
JHH5_6384	0.997601	0.987359	0.772277	0.986382	0.746499	(0.8, 1.0]					0.466021	0.881453	MCF7		0.630888	0.889215	MCF7
A549_1302	0.997377	0.977077	0.709895	0.969384	0.608521	(0.8, 1.0]					0.222394	0.684988	PC3		0.151382	0.474704	PC3
NPC_8020	0.998196	0.983505	0.805574	0.977902	0.728927	(0.8, 1.0]					0.481562	0.296985	A375		0.836544	0.538956	A375
MCF10A_3348	0.973377	0.971089	0.73232	0.957704	0.632809	(0.8, 1.0]					0.40368	0.449961	PC3		0.473279	0.395638	PC3
NPC_6915	0.996571	0.978474	0.669901	0.970468	0.541066	(0.8, 1.0]					0.733878	0.249494	HA1E		0.840595	0.25024	HA1E
A375_7388	0.994254	0.989221	0.83875	0.98364	0.747305	(0.8, 1.0]					0.615721	0.113076	PC3		0.607696	0.478925	PC3
HA1E_6332	0.992841	0.981491	0.62444	0.978662	0.547518	(0.8, 1.0]					0.781346	0.855333	MCF7		0.728239	0.87073	MCF7
JURKAT_6145	0.994714	0.978375	0.555573	0.973417	0.448974	(0.8, 1.0]					0.311403	0.277207	HT29		0.302343	0.62803	HT29
ASC_6043	0.998129	0.986096	0.806517	0.986091	0.804189	(0.8, 1.0]					0.949693	0.590863	HT29		0.0523626	0.642781	HT29
XC.P912_3773	0.996777	0.992024	0.72406	0.983953	0.599551	(0.8, 1.0]					0.415982	0.973255	HA1E		0.746758	0.117679	HA1E
A204_6857	0.996661	0.981467	0.675805	0.979215	0.633567	(0.8, 1.0]					0.389863	0.341129	PC3		0.385047	0.3905	PC3
SKB_4268	0.998287	0.977665	0.740287	0.964567	0.544825	(0.8, 1.0]					0.23019	0.191838	HT29		0.318769	0.705068	HT29
XC.P901_5359	0.996155	0.984009	0.917132	0.980037	0.899129	(0.6, 0.8]					0.428926	0.411437	PC3		0.494953	0.344093	PC3
XC.R10_2406	0.992072	0.98633	0.673378	0.9838	0.615053	(0.8, 1.0]					0.900093	0.699469	A375		0.733177	0.564295	A375
MCF7_4179	0.997183	0.991466	0.840769	0.989676	0.795328	(0.8, 1.0]					0.37376	0.707087	MCF7		0.451342	0.716786	MCF7
THP1_7548	0.981145	0.973501	0.552901	0.971992	0.518603	(0.8, 1.0]					0.777271	0.85605	MCF7		0.733815	0.880919	MCF7
SKB_1736	0.999414	0.98851	0.793784	0.984918	0.703357	(0.8, 1.0]					0.48545	0.561193	MCF7		0.535708	0.703172	MCF7
MCF7_8190	0.998585	0.990227	0.749284	0.98908	0.712684	(0.8, 1.0]					0.519777	0.242969	A375		0.823851	0.485248	A375
HCC515_7950	0.997205	0.988782	0.794418	0.986039	0.733402	(0.8, 1.0]					0.353997	0.622957	HELA		0.33048	0.303032	HELA
A204_4179	0.99697	0.989402	0.761126	0.987018	0.691692	(0.8, 1.0]					0.953093	0.459065	MCF7		0.963623	0.7853	MCF7
22RV1_6954	0.998917	0.975188	0.706419	0.971025	0.666287	(0.8, 1.0]					0.63345	0.0849549	PC3		0.613173	0.525219	PC3
MELHO_6384	0.996107	0.986807	0.649557	0.981795	0.519391	(0.8, 1.0]					0.859309	0.50381	A375		0.239802	0.108307	A375
VCAP_1634	0.998987	0.994974	0.761754	0.988476	0.388053	(0.8, 1.0]					0.463272	0.490599	HT29		0.369825	0.609065	HT29
SH4_2759	0.998991	0.979312	0.612724	0.965481	0.444103	(0.8, 1.0]					0.413857	0.587045	PC3		0.459679	0.503903	PC3
BEN_6935	0.998824	0.987236	0.837388	0.985145	0.805724	(0.8, 1.0]					0.464335	0.326982	YAPC		0.556464	0.280945	YAPC
YAPC_2274	0.99095	0.982589	0.595605	0.976472	0.467129	(0.8, 1.0]					0.694645	0.731484	MCF7		0.613228	0.809632	MCF7
HCC515_395	0.978428	0.978299	0.71687	0.975168	0.67995	(0.8, 1.0]					0.501106	0.569035	MCF7		0.555327	0.624283	MCF7
SKES1_5484	0.997163	0.985551	0.822087	0.979941	0.73816	(0.8, 1.0]					0.368026	0.80427	MCF7		0.464682	0.755101	MCF7
CJM_7643	0.997197	0.985648	0.720884	0.977559	0.539063	(0.8, 1.0]					0.211635	0.198129	HT29		0.3067	0.710112	HT29
MKN45_7081	0.999368	0.989489	0.445031	0.989021	0.405198	(0.8, 1.0]					0.456072	0.0571524	HA1E		0.953745	0.390209	HA1E
MDAMB231_3730	0.976383	0.970898	0.794642	0.959658	0.698474	(0.8, 1.0]					0.227164	0.222802	HT29		0.280888	0.676218	HT29
A204_7550	0.997242	0.973815	0.425769	0.970122	0.320754	(0.8, 1.0]					0.494759	0.344082	A375		0.860954	0.579675	A375
HT29_7780	0.99782	0.980445	0.810519	0.977383	0.776046	(0.8, 1.0]					0.588978	0.710652	MCF7		0.71501	0.684934	MCF7
VCAP_3760	0.999628	0.982949	0.884383	0.979513	0.859522	(0.8, 1.0]					0.418524	0.10588	HT29		0.749079	0.636326	HT29
XC.P907_7081	0.996709	0.99154	0.668173	0.98984	0.571071	(0.8, 1.0]					0.660408	0.652311	PC3		0.315722	0.335754	PC3
VCAP_2999	0.997331	0.981987	0.76916	0.97728	0.712221	(0.8, 1.0]					0.843975	0.306505	HA1E		0.890317	0.312715	HA1E
MCF7_4389	0.994897	0.989689	0.444935	0.98779	0.388838	(0.8, 1.0]					0.547517	0.835435	MCF7		0.542369	0.942716	MCF7
VCAP_24	0.996998	0.990078	0.867363	0.988838	0.848731	(0.8, 1.0]					0.546359	0.579813	MCF7		0.575347	0.75043	MCF7
VCAP_4257	0.995494	0.977469	0.663554	0.973961	0.597122	(0.8, 1.0]					0.405985	0.919752	HA1E		0.8123	0.0972672	HA1E
A549_5983	0.999592	0.966997	0.766757	0.938951	0.59707	(0.8, 1.0]					0.556853	0.657697	MCF7		0.506923	0.663978	MCF7
G401_5359	0.999331	0.956688	0.739317	0.948318	0.683963	(0.8, 1.0]					0.575926	0.14703	A375		0.99799	0.441106	A375
SH4_1577	0.998256	0.982992	0.750589	0.981075	0.719206	(0.8, 1.0]					0.22999	0.700016	PC3		0.14802	0.467791	PC3
PC3_5977	0.998035	0.988802	0.757986	0.987042	0.71153	(0.8, 1.0]					0.391493	0.3428	PC3		0.462933	0.416188	PC3
PC3_6911	0.987298	0.956282	0.719286	0.928591	0.465272	(0.8, 1.0]					0.707398	0.234222	HA1E		0.819518	0.232427	HA1E
NPC_1177	0.998751	0.987485	0.727001	0.983262	0.616509	(0.8, 1.0]					0.496798	0.138856	A375		0.636233	0.380847	A375
HEK293_2996	0.954141	0.910157	0.730369	0.883084	0.626693	(0.6, 0.8]					0.722133	0.37265	HA1E		0.6849	0.0564692	HA1E
MCF7_4808	0.998142	0.991263	0.59554	0.990759	0.54285	(0.8, 1.0]					0.560574	0.296075	HT29		0.512156	0.0404097	HT29
MCF7_3461	0.996191	0.980394	0.723976	0.975722	0.637808	(0.8, 1.0]					0.345142	0.725844	PC3		0.100516	0.381485	PC3
HEC1A_5880	0.997209	0.982058	0.795073	0.97258	0.666814	(0.8, 1.0]					0.324906	0.513689	PC3		0.373828	0.473362	PC3
A549_7294	0.994034	0.984039	0.742197	0.965066	0.40072	(0.8, 1.0]					0.230751	0.221113	HT29		0.335264	0.703137	HT29
A549_7927	0.999537	0.957826	0.721044	0.949403	0.650767	(0.8, 1.0]					0.215808	0.195294	HT29		0.310791	0.690729	HT29
SKB_7816	0.996233	0.988189	0.858247	0.985521	0.81701	(0.8, 1.0]					0.513563	0.63615	MCF7		0.504542	0.824362	MCF7
A549_7618	0.998744	0.977748	0.864863	0.962932	0.764944	(0.8, 1.0]					0.293695	0.906166	PC3		0.0861597	0.5042	PC3
PC3_8274	0.998086	0.989735	0.840667	0.974623	0.634968	(0.8, 1.0]					0.291935	0.482354	PC3		0.417523	0.53735	PC3
MCF7_2823	0.996254	0.994286	0.619554	0.992506	0.499949	(0.8, 1.0]					0.401353	0.198268	PC3		0.542686	0.40942	PC3
NCIH508_2504	0.928801	0.895589	0.677081	0.878658	0.600554	(0.6, 0.8]					0.145	0.313767	HT29		0.170153	0.619752	HT29
MCF7_6202	0.989906	0.980198	0.742534	0.976089	0.677079	(0.8, 1.0]					0.553511	0.880672	MCF7		0.587403	0.985197	MCF7
THP1_2822	0.986826	0.953769	0.871142	0.862473	0.61937	(0.4, 0.6]					0.614624	0.753162	MCF7		0.786191	0.783537	MCF7
YAPC_3444	0.989552	0.985999	0.768662	0.984146	0.736212	(0.8, 1.0]					0.231772	0.81082	PC3		0.159355	0.670482	PC3
BC3C_6935	0.998008	0.975546	0.86905	0.969593	0.838004	(0.8, 1.0]					0.191361	0.343985	YAPC		0.52238	0.278342	YAPC
JHH7_2504	0.998708	0.972945	0.772749	0.962958	0.671551	(0.8, 1.0]					0.761263	0.381056	HA1E		0.691217	0.102313	HA1E
PHH_4369	0.998872	0.922481	0.719402	0.913572	0.680449	(0.6, 0.8]					0.59177	0.646745	MCF7		0.467213	0.971316	MCF7
A549_5922	0.998768	0.988679	0.715686	0.986287	0.643555	(0.8, 1.0]					0.512424	0.245574	A375		0.824272	0.485637	A375
HEC108_5266	0.997159	0.983125	0.727191	0.97307	0.513636	(0.8, 1.0]					0.560133	0.296685	HT29		0.509987	0.0521717	HT29
VCAP_7393	0.999582	0.983456	0.814201	0.980288	0.783179	(0.8, 1.0]					0.290397	0.748276	PC3		0.164777	0.345981	PC3
PC3_4491	0.998327	0.988316	0.892371	0.983445	0.846418	(0.8, 1.0]					0.610044	0.696945	MCF7		0.724711	0.891358	MCF7
XC.P934_3347	0.998664	0.979717	0.72732	0.973969	0.633128	(0.8, 1.0]					0.700455	0.200604	HA1E		0.684273	0.200566	HA1E
NPC_7351	0.998222	0.978763	0.73006	0.976269	0.694455	(0.8, 1.0]					0.487164	0.580296	MCF7		0.614498	0.730218	MCF7
GI1_6288	0.997094	0.974479	0.696858	0.96648	0.572863	(0.8, 1.0]					0.050721	0.64465	MCF7		0.187753	0.83489	MCF7
HT29_6302	0.985796	0.969653	0.723497	0.966143	0.688525	(0.8, 1.0]					0.710088	0.319924	HA1E		0.661674	0.292013	HA1E
XC.P908_2854	0.99689	0.977132	0.949267	0.799377	0.391308	(0.4, 0.6]					0.476038	0.470551	PC3		0.383287	0.47546	PC3
MDAMB231_2829	0.995327	0.987584	0.72906	0.977895	0.532981	(0.8, 1.0]					0.53363	0.543409	MCF7		0.585765	0.661987	MCF7
HEC251_8007	0.997294	0.985903	0.681806	0.982797	0.612812	(0.8, 1.0]					0.453404	0.564675	MCF7		0.621676	0.815205	MCF7
IGR37_680	0.997961	0.986576	0.740456	0.978055	0.567012	(0.8, 1.0]					0.516935	0.242796	A375		0.823923	0.485153	A375
PC3_7510	0.99914	0.992969	0.851562	0.989188	0.766358	(0.8, 1.0]					0.435567	0.812313	MCF7		0.430944	0.871979	MCF7
LNCAP_1310	0.993951	0.962424	0.806366	0.945267	0.727797	(0.6, 0.8]					0.377783	0.836216	MCF7		0.384067	0.779317	MCF7
PHH_1258	0.998654	0.938183	0.694282	0.934629	0.674732	(0.6, 0.8]					0.501132	0.657537	MCF7		0.473436	0.896615	MCF7
MKN45_919	0.999056	0.971294	0.378214	0.966763	0.251258	(0.8, 1.0]					0.505716	0.774537	MCF7		0.67111	0.775201	MCF7
HUVEC_315	0.992535	0.987726	0.539073	0.987933	0.533	(0.8, 1.0]					0.349229	0.819216	MCF7		0.432784	0.764063	MCF7
NPC_7093	0.998165	0.986808	0.829849	0.984505	0.798324	(0.8, 1.0]					0.203805	0.204734	HT29		0.302137	0.696187	HT29
XC.P911_3773	0.996403	0.987846	0.812577	0.978462	0.72985	(0.8, 1.0]					0.825295	0.222453	HA1E		0.590906	0.0748372	HA1E
HA1E_1302	0.997127	0.986733	0.780927	0.98467	0.746094	(0.8, 1.0]					0.481914	0.520733	HT29		0.365619	0.567909	HT29
XC.P901_7081	0.996536	0.99188	0.592572	0.988551	0.407721	(0.8, 1.0]					0.360608	0.0616952	HT29		0.31827	0.777087	HT29
JHH5_7939	0.9979	0.98712	0.750803	0.983457	0.652097	(0.8, 1.0]					0.128849	0.314189	HT29		0.198878	0.621784	HT29
PC3_6460	0.998999	0.9912	0.631672	0.98835	0.526819	(0.8, 1.0]					0.958012	0.448592	MCF7		0.885836	0.76076	MCF7
NCIH838_6857	0.998198	0.986068	0.8157	0.980449	0.73102	(0.8, 1.0]					0.758868	0.846165	MCF7		0.74175	0.901589	MCF7
XC.P933_3773	0.998127	0.966613	0.642042	0.960868	0.563774	(0.8, 1.0]					0.391863	0.746824	MCF7		0.405302	0.904037	MCF7
NCIH596_1179	0.952241	0.937903	0.770933	0.933417	0.765828	(0.8, 1.0]					0.476225	0.880818	MCF7		0.621048	0.897051	MCF7
NCIH838_1527	0.997757	0.984275	0.708531	0.980746	0.646086	(0.8, 1.0]					0.185405	0.293052	HT29		0.422291	0.676899	HT29
VCAP_2842	0.994288	0.980947	0.663158	0.973758	0.532253	(0.8, 1.0]					0.462795	0.32823	YAPC		0.556594	0.28091	YAPC
PC3_1563	0.997742	0.987495	0.838354	0.980316	0.733875	(0.8, 1.0]					0.436989	0.467286	PC3		0.434192	0.431806	PC3
MCF7_3283	0.950432	0.941474	0.61433	0.919682	0.533332	(0.8, 1.0]					0.942299	0.434872	MCF7		0.882853	0.756816	MCF7
HCC515_6577	0.989909	0.958974	0.836113	0.933228	0.734526	(0.6, 0.8]					0.675011	0.302582	HA1E		0.671628	0.309201	HA1E
A375_7648	0.999457	0.989019	0.625094	0.98834	0.599422	(0.8, 1.0]					0.794225	0.854893	MCF7		0.734862	0.904952	MCF7
MDAMB231_6577	0.991329	0.988809	0.617511	0.979192	0.515263	(0.8, 1.0]					0.740404	0.452157	YAPC		0.883841	0.437027	YAPC
MCF7_2580	0.998012	0.995539	0.767637	0.9938	0.649614	(0.8, 1.0]					0.317928	0.243715	YAPC		0.246593	0.608212	YAPC
OVTOKO_466	0.999402	0.978477	0.795197	0.967282	0.660326	(0.8, 1.0]					0.573907	0.802956	MCF7		0.51807	0.758953	MCF7
PC3_4999	0.998881	0.895675	0.71336	0.84475	0.518842	(0.6, 0.8]					0.485768	0.787896	MCF7		0.695394	0.775604	MCF7
MCF7_7371	0.995269	0.989171	0.707682	0.988824	0.694539	(0.8, 1.0]					0.643637	0.0749254	PC3		0.63792	0.513413	PC3
MCF7_5856	0.999526	0.987742	0.834812	0.984612	0.793815	(0.8, 1.0]					0.46071	0.23498	A375		0.799878	0.468011	A375
XC.R10_5983	0.990965	0.984304	0.607165	0.983523	0.577388	(0.8, 1.0]					0.408264	0.321328	YAPC		0.463221	0.270589	YAPC
OVTOKO_3773	0.99961	0.975011	0.8389	0.956538	0.708693	(0.8, 1.0]					0.755168	0.268137	HA1E		0.829847	0.219019	HA1E
MDAMB468_1449	0.997619	0.987965	0.807905	0.983513	0.726822	(0.8, 1.0]					0.673705	0.318647	HA1E		0.68332	0.319777	HA1E
MCF10A_6346	0.994394	0.992823	0.58157	0.989916	0.365134	(0.8, 1.0]					0.492884	0.692054	MCF7		0.767176	0.707585	MCF7
YAPC_919	0.995511	0.986205	0.787363	0.985446	0.772318	(0.8, 1.0]					0.85435	0.507655	A375		0.263194	0.123262	A375
MCF7_5860	0.998591	0.975973	0.81533	0.963795	0.716261	(0.8, 1.0]					0.606439	0.634731	MCF7		0.461928	0.757523	MCF7
BT20_136	0.981409	0.951945	0.723949	0.947083	0.681659	(0.6, 0.8]					0.363337	0.514549	HA1E		0.687865	0.137278	HA1E
SKES1_3773	0.997353	0.97529	0.758341	0.969979	0.696102	(0.8, 1.0]					0.12818	0.512621	PC3		0.0813833	0.30481	PC3
ASC_1168	0.999057	0.985944	0.773421	0.979613	0.638744	(0.8, 1.0]					0.111897	0.730568	HA1E		0.503762	0.126489	HA1E
JHH7_919	0.998931	0.978571	0.553467	0.967674	0.435092	(0.8, 1.0]					0.847076	0.302532	HA1E		0.854961	0.316801	HA1E
22RV1_4179	0.999584	0.987937	0.822758	0.985294	0.775046	(0.8, 1.0]					0.451897	0.554363	HT29		0.0675125	0.674767	HT29
HT29_7598	0.974837	0.936437	0.769293	0.87729	0.488233	(0.6, 0.8]					0.802811	0.658089	PC3		0.284026	0.214818	PC3
HEC251_3637	0.999105	0.991414	0.953899	0.988879	0.942415	(0.8, 1.0]					0.695578	0.314174	HA1E		0.671883	0.299719	HA1E
HEPG2_736	0.998324	0.973567	0.904905	0.871576	0.443131	(0.6, 0.8]					0.848831	0.308057	HA1E		0.842862	0.33249	HA1E
MCF7_2189	0.998291	0.991811	0.837447	0.98454	0.671963	(0.8, 1.0]					0.616482	0.723013	MCF7		0.780161	0.80044	MCF7
MCF7_5083	0.997153	0.981794	0.782951	0.974422	0.68038	(0.8, 1.0]					0.632481	0.671306	HT29		0.195451	0.165761	HT29
A204_3408	0.996837	0.977018	0.514645	0.971883	0.424637	(0.8, 1.0]					0.606712	0.693018	MCF7		0.503074	0.6454	MCF7
A375_664	0.952727	0.925089	0.629288	0.900775	0.474258	(0.8, 1.0]					0.547443	0.989851	MCF7		0.311796	0.853549	MCF7
PC3_1647	0.99436	0.990789	0.554482	0.989241	0.480879	(0.8, 1.0]					0.82841	0.305873	HA1E		0.854638	0.336361	HA1E
A549_7571	0.985419	0.982875	0.747745	0.97968	0.681999	(0.8, 1.0]					0.213857	0.525632	HELA		0.257461	0.429968	HELA
NCIH838_3071	0.997866	0.988828	0.824319	0.985581	0.767458	(0.8, 1.0]					0.547133	0.944427	MCF7		0.349974	0.841931	MCF7
H1975_3347	0.94787	0.952174	0.754422	0.94246	0.696676	(0.8, 1.0]					0.740087	0.250314	HA1E		0.813005	0.223778	HA1E
SKB_7449	0.999461	0.988227	0.751314	0.981374	0.555008	(0.8, 1.0]					0.441825	0.801072	MCF7		0.431854	0.867439	MCF7
A375_7863	0.993535	0.991138	0.761357	0.989949	0.723825	(0.8, 1.0]					0.193391	0.903549	MCF7		0.466127	0.975168	MCF7
1HAE_7572	0.999101	0.974078	0.716162	0.966288	0.60638	(0.8, 1.0]					0.121537	0.330779	HT29		0.191016	0.621202	HT29
CAL29_7503	0.998325	0.978822	0.783298	0.970591	0.697303	(0.8, 1.0]					0.518841	0.533487	MCF7		0.554571	0.693636	MCF7
A549_7661	0.99941	0.965384	0.650912	0.958133	0.503445	(0.8, 1.0]					0.680076	0.312652	HA1E		0.660657	0.305717	HA1E
MCF7_5425	0.99601	0.991352	0.776337	0.98872	0.700365	(0.8, 1.0]					0.277672	0.395814	HT29		0.339689	0.591091	HT29
HT29_2028	0.987199	0.98537	0.673585	0.979752	0.542317	(0.8, 1.0]					0.67012	0.5191	A375		0.76353	0.499934	A375
OVTOKO_1293	0.998501	0.976494	0.763236	0.968676	0.671257	(0.8, 1.0]					0.506288	0.681494	MCF7		0.481609	0.801729	MCF7
HA1E_386	0.99524	0.992892	0.706528	0.988995	0.547335	(0.8, 1.0]					0.376627	0.493433	PC3		0.306036	0.165952	PC3
HCC95_2962	0.999225	0.982867	0.769587	0.981081	0.735998	(0.8, 1.0]					0.105414	0.7699	HA1E		0.524266	0.154734	HA1E
GI1_5266	0.997219	0.989968	0.763447	0.987139	0.693557	(0.8, 1.0]					0.69672	0.710136	MCF7		0.604783	0.803338	MCF7
PC3_6653	0.998882	0.98986	0.614098	0.989091	0.572924	(0.8, 1.0]					0.612022	0.111035	PC3		0.607063	0.479202	PC3
PC3_6642	0.99832	0.992961	0.804	0.98904	0.676616	(0.8, 1.0]					0.944259	0.433935	MCF7		0.887791	0.768108	MCF7
VCAP_3206	0.998428	0.99015	0.743939	0.987938	0.666687	(0.8, 1.0]					0.410706	0.96538	HA1E		0.755782	0.105705	HA1E
HEPG2_5753	0.989167	0.984697	0.639757	0.981244	0.503636	(0.8, 1.0]					0.427131	0.415256	PC3		0.494989	0.344125	PC3
NCIH838_6181	0.994703	0.987715	0.613208	0.978388	0.273682	(0.8, 1.0]					0.580708	0.974768	MCF7		0.311367	0.840943	MCF7
VCAP_2677	0.995738	0.98808	0.848089	0.973023	0.606537	(0.8, 1.0]					0.532945	0.269397	A375		0.862691	0.468932	A375
MCF7_2101	0.995429	0.988097	0.813519	0.983705	0.736931	(0.8, 1.0]					0.775118	0.572556	PC3		0.277072	0.312131	PC3
NKDBA_3206	0.986858	0.983291	0.435172	0.97879	0.377081	(0.8, 1.0]					0.22949	0.698837	PC3		0.152514	0.471923	PC3
YAPC_6053	0.992498	0.982641	0.669311	0.977925	0.565884	(0.8, 1.0]					0.795505	0.353016	HA1E		0.819968	0.339906	HA1E
MDAMB468_44	0.997866	0.980914	0.561062	0.971473	0.356498	(0.8, 1.0]					0.645464	0.077256	PC3		0.625537	0.512626	PC3
MCF7_6717	0.998062	0.988848	0.780038	0.976584	0.426013	(0.8, 1.0]					0.547095	0.223447	A375		0.848525	0.510883	A375
A204_6368	0.996655	0.977065	0.614741	0.972907	0.530147	(0.8, 1.0]					0.624865	0.094672	PC3		0.603428	0.525449	PC3
VCAP_7854	0.998247	0.97968	0.699602	0.978095	0.670193	(0.8, 1.0]					0.369713	0.565694	HELA		0.414376	0.220004	HELA
NEU_3234	0.973237	0.953593	0.83243	0.938632	0.759798	(0.6, 0.8]					0.123741	0.404702	YAPC		0.190047	0.390678	YAPC
SKMEL5_3878	0.994213	0.99108	0.652125	0.99089	0.640823	(0.8, 1.0]					0.512562	0.554636	MCF7		0.543323	0.8707	MCF7
HELA_1421	0.982421	0.981401	0.727969	0.971562	0.616364	(0.8, 1.0]					0.632768	0.352032	HA1E		0.666536	0.191442	HA1E
HT29_2908	0.997163	0.979141	0.688923	0.97694	0.646692	(0.8, 1.0]					0.588195	0.626897	MCF7		0.518635	0.725748	MCF7
YAPC_4952	0.993502	0.982694	0.663233	0.977833	0.540502	(0.8, 1.0]					0.194755	0.205253	HT29		0.331285	0.715586	HT29
HCC515_7793	0.996438	0.985502	0.836666	0.974386	0.685433	(0.8, 1.0]					0.86026	0.589583	PC3		0.15765	0.265043	PC3
PC3_136	0.982205	0.956457	0.712293	0.946173	0.62757	(0.8, 1.0]					0.465669	0.385269	HA1E		0.629042	0.258366	HA1E
NCIH1437_2504	0.999285	0.975494	0.766368	0.954497	0.488265	(0.8, 1.0]					0.841749	0.593956	PC3		0.244049	0.282074	PC3
A549_4296	0.997408	0.978981	0.746242	0.969514	0.647075	(0.8, 1.0]					0.152238	0.658881	PC3		0.625257	0.588775	PC3
A549_6250	0.999724	0.962268	0.892134	0.931471	0.817493	(0.6, 0.8]					0.369035	0.352867	PC3		0.367582	0.370837	PC3
A549_1637	0.969711	0.950626	0.697229	0.941633	0.634515	(0.8, 1.0]					0.936847	0.42767	MCF7		0.899424	0.770167	MCF7
PC3_6560	0.993312	0.985756	0.63367	0.983753	0.556754	(0.8, 1.0]					0.509803	0.539165	MCF7		0.557613	0.691409	MCF7
HT29_2630	0.999498	0.984824	0.756008	0.97468	0.527798	(0.8, 1.0]					0.575832	0.679832	MCF7		0.584855	0.689294	MCF7
ASC_5065	0.990492	0.978031	0.694648	0.966514	0.517648	(0.8, 1.0]					0.399184	0.429562	PC3		0.47392	0.39704	PC3
VCAP_2946	0.99654	0.975042	0.867994	0.969563	0.835237	(0.6, 0.8]					0.517576	0.529876	MCF7		0.554833	0.693917	MCF7
T47D_6664	0.997394	0.980708	0.614353	0.978319	0.581104	(0.8, 1.0]					0.270583	0.88824	PC3		4.79029e-06	0.445581	PC3
YAPC_6972	0.991663	0.975838	0.707077	0.959967	0.46551	(0.8, 1.0]					0.123476	0.730959	HA1E		0.504123	0.127347	HA1E
MCF7_5753	0.983043	0.985171	0.844151	0.975762	0.715994	(0.8, 1.0]					0.536193	0.115723	A375		0.656223	0.380325	A375
JURKAT_6730	0.945906	0.957808	0.793701	0.950949	0.758115	(0.6, 0.8]					0.681504	0.649598	MCF7		0.583472	0.698805	MCF7
ASC_7125	0.997139	0.908022	0.782073	0.778583	0.318512	(0.4, 0.6]					0.281691	0.067559	A375		0.434699	0.0763523	A375
VCAP_5236	0.996353	0.98674	0.687008	0.980648	0.510325	(0.8, 1.0]					0.40483	0.620153	YAPC		0.777695	0.59618	YAPC
A549_6297	0.999433	0.984129	0.78459	0.981258	0.740467	(0.8, 1.0]					0.310253	0.730864	PC3		0.143852	0.375423	PC3
MELHO_6475	0.997215	0.986788	0.698464	0.983815	0.621597	(0.8, 1.0]					0.476219	0.866829	MCF7		0.644787	0.884152	MCF7
PC3_1652	0.998737	0.988851	0.86482	0.986114	0.827728	(0.8, 1.0]					0.379866	0.516649	PC3		0.271574	0.318457	PC3
T47D_4179	0.997091	0.983012	0.570992	0.972397	0.368719	(0.8, 1.0]					0.575181	0.147812	A375		0.996314	0.441353	A375
SNU407_6935	0.996755	0.979749	0.651055	0.975268	0.563951	(0.8, 1.0]					0.207176	0.577512	PC3		0.283329	0.497686	PC3
VCAP_1461	0.998194	0.993051	0.583799	0.992899	0.556754	(0.8, 1.0]					0.278884	0.895665	PC3		0.00890765	0.540207	PC3
A375_6003	0.990876	0.988076	0.609899	0.98634	0.546077	(0.8, 1.0]					0.18523	0.292774	HT29		0.422574	0.67685	HT29
MDAMB231_1101	0.995791	0.990277	0.564198	0.985893	0.456017	(0.8, 1.0]					0.360142	0.0655967	HT29		0.307856	0.77706	HT29
XC.L10_2835	0.992627	0.986999	0.754998	0.982476	0.679507	(0.8, 1.0]					0.924448	0.327602	PC3		0.607798	0.421136	PC3
MCF7_850	0.988275	0.98159	0.67987	0.973369	0.498964	(0.8, 1.0]					0.734933	0.321553	HA1E		0.662666	0.154657	HA1E
MCF10A_6802	0.967254	0.927361	0.659031	0.911017	0.561346	(0.6, 0.8]					0.620972	0.238674	HA1E		0.784194	0.193377	HA1E
HEC251_7559	0.997345	0.990562	0.697946	0.966678	0.163006	(0.8, 1.0]					0.614025	0.497809	YAPC		0.557457	0.353845	YAPC
A375_5420	0.989807	0.986445	0.831705	0.973921	0.648469	(0.8, 1.0]					0.0760744	0.635883	MCF7		0.15592	0.808908	MCF7
THP1_7313	0.989801	0.983956	0.592925	0.979865	0.472162	(0.8, 1.0]					0.198675	0.89786	MCF7		0.46503	0.978211	MCF7
A549_3628	0.994164	0.987221	0.599264	0.985337	0.529173	(0.8, 1.0]					0.48575	0.546582	MCF7		0.568898	0.6495	MCF7
A549_256	0.996077	0.967006	0.71178	0.961188	0.652695	(0.8, 1.0]					0.526852	0.120371	A375		0.627082	0.373905	A375
PC3_4425	0.995398	0.981925	0.648144	0.962453	0.259851	(0.8, 1.0]					0.514612	0.500563	PC3		0.46296	0.464471	PC3
HCC515_3473	0.972039	0.964411	0.81196	0.948008	0.70665	(0.6, 0.8]					0.237297	0.218398	HT29		0.332131	0.703094	HT29
MCF7_7008	0.99513	0.98935	0.830629	0.982552	0.704652	(0.8, 1.0]					0.866194	0.492994	A375		0.247282	0.11626	A375
XC.P908_2823	0.996937	0.990953	0.67831	0.988308	0.558424	(0.8, 1.0]					0.480202	0.775789	MCF7		0.672589	0.789593	MCF7
ASC_59	0.99904	0.982016	0.82503	0.975987	0.771359	(0.8, 1.0]					0.486524	0.702258	MCF7		0.58924	0.635833	MCF7
HA1E_6550	0.999107	0.987774	0.775544	0.982664	0.642645	(0.8, 1.0]					0.765869	0.558495	PC3		0.248447	0.354628	PC3
HCC95_1888	0.998012	0.986334	0.708674	0.980131	0.538242	(0.8, 1.0]					0.444714	0.714201	MCF7		0.510926	0.623297	MCF7
XC.P091_3773	0.997458	0.990362	0.80136	0.980285	0.683971	(0.8, 1.0]					0.45881	0.355406	A375		0.81477	0.417149	A375
A549_6757	0.996223	0.982365	0.714595	0.978628	0.664466	(0.8, 1.0]					0.55096	0.669691	HT29		0.43306	0.652171	HT29
HEK293_2829	0.996057	0.972815	0.752942	0.951738	0.491502	(0.8, 1.0]					0.0713922	0.472294	MCF7		0.381785	0.960764	MCF7
HCC515_5586	0.991086	0.983504	0.668478	0.979343	0.55974	(0.8, 1.0]					0.508052	0.476061	HA1E		0.74905	0.267509	HA1E
HA1E_168	0.999241	0.99337	0.785524	0.990778	0.713917	(0.8, 1.0]					0.589585	0.715714	MCF7		0.777477	0.800088	MCF7
MCF7_3598	0.994927	0.986262	0.810723	0.979033	0.703194	(0.8, 1.0]					0.0604702	0.643775	MCF7		0.181309	0.807765	MCF7
MCF7_3578	0.999552	0.980875	0.880646	0.972767	0.839438	(0.6, 0.8]					0.0640354	0.657745	MCF7		0.178651	0.822171	MCF7
A549_1439	0.99928	0.990205	0.695694	0.987562	0.603312	(0.8, 1.0]					0.427042	0.27941	A375		0.695803	0.520656	A375
SH4_3657	0.999136	0.969801	0.767981	0.964592	0.728433	(0.8, 1.0]					0.539998	0.721501	MCF7		0.956527	0.688508	MCF7
A549_5291	0.999443	0.97689	0.631354	0.972122	0.523009	(0.8, 1.0]					0.563447	0.468979	A375		0.72602	0.488536	A375
HCC515_7939	0.999611	0.990672	0.721445	0.985376	0.57493	(0.8, 1.0]					0.41685	0.52155	PC3		0.51208	0.372038	PC3
THP1_315	0.99233	0.991577	0.70526	0.991194	0.68639	(0.8, 1.0]					0.593928	0.00609245	HT29		0.228189	0.68417	HT29
HA1E_1733	0.999583	0.989624	0.75101	0.98803	0.694527	(0.8, 1.0]					0.208347	0.808753	PC3		0.169125	0.72959	PC3
VCAP_3653	0.995656	0.982137	0.810141	0.974248	0.715453	(0.8, 1.0]					0.652445	0.649362	PC3		0.640667	0.534618	PC3
MCF7_1357	0.998499	0.985936	0.761302	0.983254	0.703568	(0.8, 1.0]					0.650777	0.849257	MCF7		0.667027	0.671799	MCF7
MELHO_4805	0.996837	0.991533	0.859434	0.983678	0.698744	(0.8, 1.0]					0.446114	0.464429	PC3		0.468424	0.449126	PC3
HBL1_1213	0.993435	0.982793	0.544509	0.978098	0.490498	(0.8, 1.0]					0.413528	0.475025	PC3		0.421855	0.454122	PC3
A375_7127	0.972744	0.960316	0.566534	0.950967	0.401579	(0.8, 1.0]					0.840979	0.31185	HA1E		0.874012	0.324938	HA1E
MCF7_1973	0.996843	0.97536	0.758311	0.962355	0.59792	(0.8, 1.0]					0.946919	0.590074	HT29		0.0470537	0.633427	HT29
VCAP_8215	0.998266	0.986599	0.751251	0.982293	0.653795	(0.8, 1.0]					0.509226	0.167397	A375		0.681961	0.426814	A375
SKES1_6567	0.997487	0.972136	0.717937	0.955914	0.494554	(0.8, 1.0]					0.591243	0.417518	A375		0.793113	0.450228	A375
A549_6173	0.998935	0.991077	0.78108	0.988691	0.690616	(0.8, 1.0]					0.342045	0.587866	PC3		0.302992	0.43631	PC3
T47D_2962	0.997656	0.976855	0.796324	0.959606	0.613766	(0.8, 1.0]					0.630698	0.750029	MCF7		0.797601	0.800784	MCF7
NCIH838_1647	0.998383	0.987211	0.814565	0.980722	0.718606	(0.8, 1.0]					0.417293	0.49629	PC3		0.453026	0.430252	PC3
HA1E_7587	0.996188	0.989935	0.569614	0.97732	0.305514	(0.8, 1.0]					0.7043	0.454654	PC3		0.921918	0.454568	PC3
A375_2946	0.999509	0.98957	0.646011	0.986729	0.535572	(0.8, 1.0]					0.559969	0.513987	HELA		0.386326	0.287899	HELA
HEPG2_578	0.997775	0.973898	0.602026	0.967458	0.516878	(0.8, 1.0]					0.523123	0.460773	PC3		0.511836	0.441099	PC3
A549_4993	0.999326	0.911962	0.773282	0.860836	0.611327	(0.4, 0.6]					0.774138	0.459827	YAPC		0.90082	0.576465	YAPC
U2OS_3760	0.996547	0.988618	0.706497	0.983907	0.536609	(0.8, 1.0]					0.200048	0.629669	HT29		0.213246	0.487622	HT29
SKB_5922	0.999082	0.977413	0.845809	0.948319	0.587906	(0.8, 1.0]					0.467573	0.241763	A375		0.740571	0.394858	A375
MCF7_8120	0.994666	0.988157	0.579278	0.984599	0.425538	(0.8, 1.0]					0.246219	0.559756	YAPC		0.515064	0.34288	YAPC
A549_6787	0.994581	0.982502	0.735211	0.979746	0.689274	(0.8, 1.0]					0.405945	0.000491929	A375		0.872417	0.626544	A375
HT29_1772	0.984015	0.984914	0.698238	0.980681	0.610609	(0.8, 1.0]					0.684978	0.307308	HA1E		0.648246	0.297723	HA1E
CJM_1392	0.997792	0.988944	0.727295	0.985436	0.624394	(0.8, 1.0]					0.532193	0.11694	A375		0.690121	0.381937	A375
JURKAT_44	0.989789	0.954799	0.697252	0.942254	0.58672	(0.8, 1.0]					0.13261	0.744319	HA1E		0.539071	0.149763	HA1E
PC3_5876	0.997703	0.994728	0.681844	0.993651	0.577827	(0.8, 1.0]					0.62184	0.0888873	PC3		0.604055	0.523297	PC3
HT29_2648	0.996971	0.963455	0.798277	0.930574	0.599564	(0.6, 0.8]					0.496965	0.328372	A375		0.726601	0.458445	A375
SKB_4527	0.999003	0.974663	0.792755	0.943688	0.680553	(0.8, 1.0]					0.643657	0.655852	PC3		0.169568	0.486793	PC3
MELHO_4010	0.998653	0.977126	0.728321	0.970971	0.685444	(0.8, 1.0]					0.568688	0.608205	MCF7		0.472559	0.705999	MCF7
ASC_2081	0.997623	0.986775	0.746437	0.982576	0.641715	(0.8, 1.0]					0.483549	0.654066	MCF7		0.502305	0.87605	MCF7
RCC10RGB_3866	0.998873	0.979055	0.55126	0.976765	0.464426	(0.8, 1.0]					0.111946	0.747336	HA1E		0.557701	0.162739	HA1E
HA1E_1411	0.994144	0.967421	0.87853	0.940153	0.792954	(0.6, 0.8]					0.379858	0.46384	PC3		0.43102	0.459597	PC3
HEC251_6940	0.997679	0.989035	0.774423	0.986653	0.717381	(0.8, 1.0]					0.355174	0.804122	MCF7		0.407518	0.741748	MCF7
A549_3591	0.998914	0.9764	0.572006	0.972386	0.496731	(0.8, 1.0]					0.291267	0.420258	A375		0.641837	0.463201	A375
PC3_2566	0.997723	0.996327	0.798096	0.995211	0.688247	(0.8, 1.0]					0.504427	0.640539	MCF7		0.498916	0.826962	MCF7
HEC1A_3270	0.998499	0.961879	0.730689	0.938842	0.498912	(0.8, 1.0]					0.28931	0.811403	MCF7		0.435917	0.704396	MCF7
VCAP_7567	0.999469	0.989755	0.822475	0.978232	0.632649	(0.8, 1.0]					0.288488	0.729053	PC3		0.109443	0.397663	PC3
NPC_6822	0.990079	0.974949	0.792209	0.956039	0.596123	(0.8, 1.0]					0.543979	0.688218	MCF7		0.640188	0.708006	MCF7
A549_6037	0.999429	0.981915	0.628167	0.976744	0.474306	(0.8, 1.0]					0.257667	0.30502	PC3		0.438841	0.129602	PC3
MCF7_2650	0.993226	0.982575	0.837965	0.978545	0.812733	(0.8, 1.0]					0.252533	0.724932	PC3		0.128703	0.467022	PC3
SKB_2367	0.997512	0.98493	0.732308	0.98206	0.659409	(0.8, 1.0]					0.103165	0.737726	HA1E		0.503458	0.126699	HA1E
NPC_6710	0.998497	0.983636	0.772644	0.980712	0.724845	(0.8, 1.0]					0.513003	0.532317	MCF7		0.556071	0.691863	MCF7
VCAP_8020	0.998461	0.986092	0.656993	0.982701	0.56077	(0.8, 1.0]					0.941502	0.432372	MCF7		0.853741	0.732127	MCF7
PC3_5075	0.999367	0.988458	0.813923	0.980148	0.711192	(0.8, 1.0]					0.59395	0.00588645	HT29		0.226266	0.678195	HT29
MCF7_269	0.999375	0.985709	0.832995	0.982734	0.792458	(0.8, 1.0]					0.614929	0.398803	HT29		0.263881	0.644212	HT29
HEC1A_450	0.997216	0.981089	0.686577	0.972781	0.533707	(0.8, 1.0]					0.0747975	0.651398	MCF7		0.176311	0.833492	MCF7
SKES1_4240	0.997906	0.985852	0.724882	0.983624	0.676769	(0.8, 1.0]					0.708042	0.462488	PC3		0.921943	0.454565	PC3
A549_5092	0.99959	0.971417	0.921627	0.946266	0.870815	(0.6, 0.8]					0.691159	0.312908	HA1E		0.67504	0.30972	HA1E
1HAE_3270	0.999407	0.965567	0.738233	0.943928	0.507404	(0.8, 1.0]					0.610616	0.172881	HA1E		0.61741	0.167799	HA1E
HEC108_3408	0.996991	0.975029	0.62373	0.964599	0.383364	(0.8, 1.0]					0.48275	0.879324	MCF7		0.632008	0.88604	MCF7
WI38_8225	0.999385	0.966672	0.808988	0.94936	0.693138	(0.8, 1.0]					0.440465	0.446214	PC3		0.429225	0.382828	PC3
A375_4791	0.999105	0.987406	0.677408	0.985966	0.625433	(0.8, 1.0]					0.359225	0.131585	HA1E		0.95165	0.299652	HA1E
VCAP_6550	0.999417	0.989107	0.831699	0.982529	0.71381	(0.8, 1.0]					0.349338	0.654842	PC3		0.493227	0.501385	PC3
VCAP_1021	0.997345	0.98046	0.65918	0.97867	0.615317	(0.8, 1.0]					0.594773	0.572747	PC3		0.462061	0.488755	PC3
A549_4308	0.997142	0.979952	0.833011	0.97038	0.746579	(0.8, 1.0]					0.459325	0.329766	YAPC		0.556256	0.280967	YAPC
JURKAT_7937	0.992356	0.989171	0.841035	0.987559	0.813128	(0.8, 1.0]					0.376696	0.522746	PC3		0.280262	0.316591	PC3
JHH5_4389	0.996496	0.982323	0.840671	0.977881	0.798627	(0.8, 1.0]					0.21908	0.679771	PC3		0.150815	0.453225	PC3
MCF7_6247	0.999578	0.986256	0.812389	0.978259	0.751008	(0.8, 1.0]					0.538733	0.112229	A375		0.672086	0.394822	A375
HA1E_2997	0.997313	0.993505	0.805202	0.989536	0.645328	(0.8, 1.0]					0.396515	0.707399	MCF7		0.458033	0.686397	MCF7
PC3_8132	0.988719	0.989773	0.769623	0.988105	0.710604	(0.8, 1.0]					0.0651911	0.644232	MCF7		0.142455	0.799134	MCF7
A549_4149	0.981814	0.94087	0.736103	0.928383	0.664014	(0.6, 0.8]					0.423431	0.395804	HT29		0.431285	0.596301	HT29
22RV1_2350	0.997111	0.976902	0.655088	0.973544	0.590082	(0.8, 1.0]					0.376585	0.282039	HT29		0.394395	0.593811	HT29
CAL29_2962	0.998702	0.98717	0.817732	0.980477	0.701706	(0.8, 1.0]					0.607769	0.67646	MCF7		0.38857	0.783458	MCF7
MCF7_3530	0.996934	0.983153	0.844975	0.977637	0.791124	(0.8, 1.0]					0.56245	0.944021	MCF7		0.341082	0.885637	MCF7
A549_4196	0.998417	0.981323	0.805968	0.96761	0.609384	(0.8, 1.0]					0.442029	0.716057	MCF7		0.508085	0.624995	MCF7
HCC515_5082	0.993501	0.974173	0.839507	0.962887	0.764702	(0.6, 0.8]					0.0715181	0.47226	MCF7		0.371084	0.975908	MCF7
PC3_3587	0.988876	0.973995	0.621426	0.971258	0.570848	(0.8, 1.0]					0.641435	0.0735789	PC3		0.611693	0.526238	PC3
SKMEL3_583	0.999363	0.970555	0.755511	0.967992	0.726453	(0.8, 1.0]					0.362123	0.063143	HT29		0.318496	0.780467	HT29
GI1_6013	0.997876	0.98118	0.710601	0.977059	0.630869	(0.8, 1.0]					0.642845	0.35278	HA1E		0.668316	0.194199	HA1E
PC3_8067	0.999476	0.990849	0.681938	0.988459	0.594147	(0.8, 1.0]					0.456999	0.512182	MCF7		0.510944	0.753888	MCF7
HEC251_466	0.998237	0.977382	0.753739	0.96967	0.637043	(0.8, 1.0]					0.757328	0.38027	HA1E		0.781069	0.222818	HA1E
CAL29_214	0.997096	0.988812	0.635188	0.987957	0.587842	(0.8, 1.0]					0.472344	0.656107	MCF7		0.47356	0.896308	MCF7
HT29_4296	0.997584	0.977006	0.801438	0.970621	0.744994	(0.8, 1.0]					0.925303	0.32554	PC3		0.607731	0.421218	PC3
OCILY3_6911	0.990558	0.950604	0.859388	0.801292	-0.0215289	(0.4, 0.6]					0.191211	0.590738	PC3		0.291867	0.53492	PC3
IGR37_6984	0.997616	0.989839	0.805319	0.988759	0.773689	(0.8, 1.0]					0.505692	0.124135	A375		0.65742	0.373015	A375
CAL29_3408	0.998922	0.964426	0.67245	0.95052	0.524283	(0.8, 1.0]					0.461953	0.544505	MCF7		0.587998	0.635662	MCF7
BICR6_6384	0.999273	0.98783	0.711298	0.983122	0.588334	(0.8, 1.0]					0.586079	0.551898	MCF7		0.53769	0.738538	MCF7
PC3_4952	0.99132	0.982094	0.788321	0.969653	0.603681	(0.8, 1.0]					0.393604	0.29279	HT29		0.394482	0.593843	HT29
MCF7_2690	0.997846	0.990785	0.655618	0.98746	0.507018	(0.8, 1.0]					0.507377	0.490823	A375		0.797887	0.499366	A375
HCC95_7449	0.997632	0.980208	0.7727	0.973565	0.680161	(0.8, 1.0]					0.751179	0.554239	PC3		0.397064	0.444652	PC3
XC.P915_2284	0.996217	0.982261	0.887672	0.948977	0.647392	(0.8, 1.0]					0.7199	0.252104	HA1E		0.837188	0.251319	HA1E
SKB_1206	0.997633	0.939694	0.607257	0.927667	0.497485	(0.8, 1.0]					0.208592	0.813099	PC3		0.151227	0.729662	PC3
LNCAP_5586	0.993933	0.956654	0.550037	0.947635	0.446024	(0.8, 1.0]					0.517989	0.121608	A375		0.656861	0.369036	A375
HEK293_5363	0.97845	0.897952	0.660511	0.879256	0.59612	(0.6, 0.8]					0.191621	0.344028	YAPC		0.522522	0.278549	YAPC
A375_782	0.999127	0.964217	0.79877	0.957625	0.753598	(0.8, 1.0]					0.465677	0.385607	HA1E		0.62881	0.258442	HA1E
VCAP_7572	0.994942	0.980115	0.765301	0.963774	0.518681	(0.8, 1.0]					0.153568	0.66025	PC3		0.634731	0.587183	PC3
HT29_206	0.999504	0.987232	0.710011	0.984033	0.618776	(0.8, 1.0]					0.673911	0.159986	PC3		0.962942	0.615998	PC3
HEC108_3071	0.997392	0.972585	0.719716	0.956163	0.489424	(0.8, 1.0]					0.696548	0.79801	MCF7		0.677316	0.626803	MCF7
[truncated: 23,129 more rows]
