# Supplementary material for: Deep representation learning of chemical-induced transcriptional profile for phenotype-based drug discovery
Source: Nat Commun. 2024 Jun 25;15:5378. doi: 10.1038/s41467-024-49620-3 (PMC11199551; doi:10.1038/s41467-024-49620-3)
Supplement: Supplementary file 4 — Source Data [file 41467_2024_49620_MOESM4_ESM.zip › Source Data/Fig. 3.xlsx]

## Sheet: Sheet1
Fig 3b
model	metrics	repeat 1	repeat 2	repeat 3	average	standard deviation		A375	HA1E	HELA	HT29	MCF7	PC3	YAPC		model	metrics	p-values
DLEPS	Pearson	0.422384	0.416645	0.414739	0.417922	0.0039792										DLEPS vs. TranSiGen	Pearson	0.0007898
DeepCE	Pearson	0.407326	0.443408	0.438348	0.429694	0.0195354		0.49475	0.433649	0.357559	0.436257	0.462594	0.313767	0.490323		DeepCE vs. TranSiGen	Pearson	0.009425
CIGER	Pearson	0.438133	0.434817	0.433981	0.435644	0.00219559		0.506453	0.446859	0.354351	0.446707	0.45377	0.326184	0.482664		CIGER vs. TranSiGen	Pearson	0.000543
MultiDCP	Pearson	0.458231	0.452892	0.460293	0.457138	0.00381952		0.480051	0.378543	0.32624	0.417967	0.438951	0.329978	0.500466		MultiDCP vs. TranSiGen	Pearson	0.0003848
TranSiGen	Pearson	0.538286	0.538518	0.542511	0.539772	0.00237522		0.586803	0.526486	0.465018	0.577289	0.567586	0.490985	0.566657		DLEPS vs. TranSiGen	Positive P@100	0.0001169
TranSiGen(full data)	Pearson	0.618411	0.619317	0.618514	0.618748	0.000496052		0.612084	0.602752	0.587159	0.607158	0.622093	0.608872	0.61937		DeepCE vs. TranSiGen	Positive P@100	5.952e-05
DLEPS	Positive P@100	0.240968	0.245	0.244677	0.243548	0.00224072										CIGER vs. TranSiGen	Positive P@100	0.006108
DeepCE	Positive P@100	0.235782	0.237415	0.241633	0.238277	0.00301886		0.234111	0.228413	0.257059	0.241034	0.259444	0.194167	0.274444		MultiDCP vs. TranSiGen	Positive P@100	0.002348
CIGER	Positive P@100	0.273333	0.239388	0.262517	0.258413	0.017341		0.270556	0.246825	0.26098	0.272184	0.268704	0.2175	0.264167		DLEPS vs. TranSiGen	Negative P@100	0.0001523
MultiDCP	Positive P@100	0.234422	0.251837	0.232857	0.239705	0.0105353		0.225778	0.230476	0.220392	0.215977	0.221481	0.191	0.261667		DeepCE vs. TranSiGen	Negative P@100	0.002601
TranSiGen	Positive P@100	0.380136	0.379155	0.382289	0.380527	0.00160285		0.417901	0.36566	0.331806	0.393922	0.395273	0.355444	0.404855		CIGER vs. TranSiGen	Negative P@100	4.156e-05
TranSiGen(full data)	Positive P@100	0.440288	0.445373	0.444014	0.443225	0.00263264		0.439866	0.429568	0.395896	0.427643	0.459382	0.448311	0.435841		MultiDCP vs. TranSiGen	Negative P@100	5.279e-05
DLEPS	Negative P@100	0.314194	0.316129	0.317742	0.316022	0.00177664
DeepCE	Negative P@100	0.278503	0.295782	0.297143	0.290476	0.010391		0.315333	0.272381	0.267059	0.304253	0.296852	0.241	0.332778
CIGER	Negative P@100	0.285918	0.286667	0.287279	0.286621	0.000681405		0.314111	0.27746	0.272157	0.294253	0.279259	0.245	0.316389
MultiDCP	Negative P@100	0.300748	0.304694	0.300612	0.302018	0.00231825		0.305556	0.239206	0.23549	0.301149	0.284259	0.2375	0.343889
TranSiGen	Negative P@100	0.395913	0.398583	0.396894	0.39713	0.00135072		0.447469	0.38044	0.358958	0.431895	0.422303	0.348111	0.392391
TranSiGen(full data)	Negative P@100	0.453502	0.451855	0.450013	0.45179	0.00174501		0.44437	0.440487	0.429365	0.440416	0.448492	0.439548	0.431616
Fig 3c
model	metrics	repeat 1	repeat 2	repeat 3	average	standard deviation		A549	HELA	MDAMB231						model	metrics	p-values
DeepCE	Pearson	0.466272	0.454779	0.466425	0.462492	0.00668007		0.559466	0.3861	0.525565						DeepCE vs. TranSiGen	Pearson	0.005992
CIGER	Pearson	0.483573	0.482994	0.487218	0.484595	0.00228995		0.599709	0.390262	0.567974						CIGER vs. TranSiGen	Pearson	0.0008821
MultiDCP	Pearson	0.470088	0.467846	0.472269	0.470068	0.00221167		0.577538	0.382113	0.556285						MultiDCP vs. TranSiGen	Pearson	0.0009837
TranSiGen	Pearson	0.50696	0.508093	0.513101	0.509385	0.00326791		0.580799	0.468769	0.525838						DeepCE vs. TranSiGen	Positive P@100	0.01072
DeepCE	Positive P@100	0.304052	0.290204	0.299738	0.297998	0.00708619		0.349481	0.260527	0.324298						CIGER vs. TranSiGen	Positive P@100	0.08561
CIGER	Positive P@100	0.334781	0.327318	0.325423	0.329174	0.00494771		0.379926	0.290942	0.358114						MultiDCP vs. TranSiGen	Positive P@100	0.006496
MultiDCP	Positive P@100	0.295948	0.303294	0.29758	0.298941	0.00385781		0.352185	0.260358	0.33057						DeepCE vs. TranSiGen	Negative P@100	0.001766
TranSiGen	Positive P@100	0.342903	0.345269	0.352903	0.347025	0.00522622		0.388182	0.316944	0.370435						CIGER vs. TranSiGen	Negative P@100	0.0004616
DeepCE	Negative P@100	0.305452	0.302245	0.31723	0.308309	0.0078907		0.364	0.266045	0.340789						MultiDCP vs. TranSiGen	Negative P@100	0.000231
CIGER	Negative P@100	0.323819	0.322303	0.328834	0.324985	0.00341792		0.396037	0.27049	0.367763
MultiDCP	Negative P@100	0.314111	0.312799	0.316268	0.314393	0.00175178		0.377481	0.262222	0.362237
TranSiGen	Negative P@100	0.398172	0.401398	0.402903	0.400824	0.00241716		0.437121	0.373924	0.422246
Fig 3d
model	metrics	repeat 1	repeat 2	repeat 3	average	standard deviation		HCC95	HUES3	NCIH2172	NEU	SKNSH	THP1	ZR751		model	metrics	p-values
TranSiGen(10 cells)	Pearson	0.261333	0.259421	0.260463	0.260406	0.000956998		0.325852	0.237372	0.220465	0.262222	0.21104	0.231342	0.205917		TranSiGen(10 cells) vs. TranSiGen(150 cells)	Pearson	0.0009763
TranSiGen(50 cells)	Pearson	0.293908	0.299675	0.296157	0.29658	0.00290646		0.344342	0.316811	0.259364	0.375273	0.299188	0.259925	0.292966		TranSiGen(50 cells) vs. TranSiGen(150 cells)	Pearson	0.0002181
TranSiGen(150 cells)	Pearson	0.321775	0.326787	0.324693	0.324418	0.00251734		0.355834	0.340612	0.300218	0.396776	0.309597	0.301981	0.288522		TranSiGen(10 cells) vs. TranSiGen(150 cells)	Positive P@100	0.0008227
TranSiGen(10 cells)	Positive P@100	0.214528	0.21315	0.213236	0.213638	0.000771905		0.247351	0.194872	0.197137	0.192232	0.202439	0.198456	0.206233		TranSiGen(50 cells) vs. TranSiGen(150 cells)	Positive P@100	0.01962
TranSiGen(50 cells)	Positive P@100	0.237963	0.24243	0.241685	0.240693	0.00239282		0.250547	0.285962	0.245333	0.286086	0.252846	0.225119	0.2487		TranSiGen(10 cells) vs. TranSiGen(150 cells)	Negative P@100	0.009955
TranSiGen(150 cells)	Positive P@100	0.25681	0.257223	0.253139	0.255724	0.0022479		0.259962	0.308654	0.290627	0.304251	0.266098	0.242011	0.247633		TranSiGen(50 cells) vs. TranSiGen(150 cells)	Negative P@100	0.1682
TranSiGen(10 cells)	Negative P@100	0.201715	0.198285	0.20025	0.200083	0.00172123		0.207488	0.208462	0.215922	0.207248	0.174146	0.195801	0.181233
TranSiGen(50 cells)	Negative P@100	0.226667	0.222833	0.218846	0.222782	0.00391041		0.233404	0.243013	0.232431	0.277248	0.257561	0.202852	0.257667
TranSiGen(150 cells)	Negative P@100	0.227591	0.234543	0.235079	0.232404	0.00417737		0.223196	0.251474	0.228039	0.287278	0.260325	0.228259	0.250933
