# Supplementary material for: Deep representation learning of chemical-induced transcriptional profile for phenotype-based drug discovery
Source: Nat Commun. 2024 Jun 25;15:5378. doi: 10.1038/s41467-024-49620-3 (PMC11199551; doi:10.1038/s41467-024-49620-3)
Supplement: Supplementary file 4 — Source Data [file 41467_2024_49620_MOESM4_ESM.zip › Source Data/Fig. 4.xlsx]

## Sheet: Sheet1
Fig 4a													Fig 4c
model	metrics	A375	HA1E	HELA	HT29	MCF7	PC3	YAPC		model	p-values		DLEPS				DeepCE				CIGER				MultiDCP			TranSiGen
TranSiGen	AUPR	0.791761	0.818112	0.71737	0.680155	0.654677	0.85102	0.602879		TranSiGen vs. DLEPS	1.395e-08		Dim1	Dim2	label		Dim1	Dim2	label		Dim1	Dim2	label		Dim1	Dim2	label	Dim1	Dim2	label
DLEPS	AUPR	0.265117	0.265117	0.265117	0.265117	0.265117	0.265117	0.265117		TranSiGen vs. DeepCE	9.789e-09		0.941986	0.678468	HTR2A active		0.684564	0.319464	HTR2A active		0.74616	0.104731	HTR2A active		0.814343	0.327122	HTR2A active	0.66814	0.780551	HTR2A active
DeepCE	AUPR	0.279525	0.221255	0.212255	0.240914	0.210557	0.230484	0.183333		TranSiGen vs. CIGER	3.739e-05		0.606768	0.882947	HTR2A active		0.0656792	0.31743	HTR2A active		0.279039	0.940098	HTR2A active		0.116855	0.103306	HTR2A active	0.742544	0.875863	HTR2A active
CIGER	AUPR	0.57862	0.388363	0.352347	0.301606	0.266917	0.445025	0.446633		TranSiGen vs. MultiDCP	1.155e-07		0.443484	0.679495	HTR2A active		1	0.643846	HTR2A active		0.353855	0.615124	HTR2A active		0.241312	0.869066	HTR2A active	0.699312	0.821936	HTR2A active
MultiDCP	AUPR	0.390575	0.272012	0.250868	0.288743	0.220499	0.204658	0.239007					0.381698	0	HTR2A active		0.265028	0.415524	HTR2A active		0.464856	0.527022	HTR2A active		0.480835	0.417225	HTR2A active	0.700321	0.809721	HTR2A active
													0.547716	0.190189	HTR2A active		0.754298	0.229072	HTR2A active		0.734804	0.333017	HTR2A active		0.80426	0.310304	HTR2A active	0.681423	0.810873	HTR2A active
Fig 4b													0.873487	0.336621	HTR2A active		0.527255	0.755135	HTR2A active		0.0292828	0.42955	HTR2A active		0.366301	0.992764	HTR2A active	0.39452	0.699839	HTR2A active
model	metrics	A549	HELA	MDAMB231						model	p-values		0.22507	0.412389	HTR2A active		0.382868	0.672659	HTR2A active		0.276088	0.167745	HTR2A active		0.641822	0.265304	HTR2A active	0.619609	0.849079	HTR2A active
TranSiGen	AUPR	0.649855	0.773649	0.70501						TranSiGen vs. DeepCE	0.0002123		0.594359	0.806602	HTR2A active		0.754965	0.147545	HTR2A active		0.284974	0.664088	HTR2A active		0.699399	0.716124	HTR2A active	0.642953	0.842735	HTR2A active
DeepCE	AUPR	0.239252	0.223226	0.251488						TranSiGen vs. CIGER	0.0008544		0.211835	0.442126	HTR2A active		0.902382	0.644107	HTR2A active		0.125927	0.474916	HTR2A active		0.482986	0.83059	HTR2A active	0.687852	0.766697	HTR2A active
CIGER	AUPR	0.333398	0.336952	0.387174						TranSiGen vs. MultiDCP	0.00018		0.864081	0.314452	HTR2A active		0.290732	0.757868	HTR2A active		0.429313	0.0327605	HTR2A active		0.098989	0.383603	HTR2A active	0.252218	0.88529	HTR2A active
MultiDCP	AUPR	0.232841	0.229557	0.225442									0.826198	0.703234	HTR2A active		0.855435	0.450661	HTR2A active		0.242656	0.572369	HTR2A active		0.171732	0.835095	HTR2A active	0.594033	0.858333	HTR2A active
													0.605827	0.239739	HTR2A active		0.316093	0.918922	HTR2A active		0.113949	0.899842	HTR2A active		0.5302	0.617163	HTR2A active	0.655593	0.84911	HTR2A active
Fig 4d													0.248347	0.796341	HTR2A active		0.294784	0.557572	HTR2A active		0.443985	0.227875	HTR2A active		0.616204	0.547195	HTR2A active	0.959235	0.903024	HTR2A active
model	metrics	repeat 1	repeat 2	repeat 3	repeat 4	repeat 5				model	p-values		0.157212	0.647566	HTR2A active		0.408791	0.412926	HTR2A active		0.391625	0.424216	HTR2A active		0.543497	0.508138	HTR2A active	0.98159	0.912095	HTR2A active
TranSiGen	AUPR	0.734065	0.722346	0.724046	0.722715	0.751094				TranSiGen vs. TranSiGen_EF	0.01349		0.764643	0.433784	HTR2A active		0.357822	0.777367	HTR2A active		0.314777	0.0131512	HTR2A active		0.0538399	0.401783	HTR2A active	0.617026	0.805043	HTR2A active
TranSiGen_EF	AUPR	0.7499	0.802473	0.746519	0.781046	0.761028				TranSiGen vs. TranSiGen_LF	0.003069		0.308115	0.651632	HTR2A active		0.428819	0.441916	HTR2A active		0.366307	0.413499	HTR2A active		0.786388	0.593297	HTR2A active	0.0741044	0.807918	HTR2A active
TranSiGen_LF	AUPR	0.817895	0.809332	0.761364	0.770342	0.767021							0.227632	0.332033	HTR2A active		0.560164	0.12929	HTR2A active		0.519493	0.195307	HTR2A active		0.75938	0.573484	HTR2A active	0.694894	0.752823	HTR2A active
													0.205117	0.478513	HTR2A active		0.322739	0.353747	HTR2A active		0.720822	0.622139	HTR2A active		0.409113	0.369718	HTR2A active	0.239064	0.837988	HTR2A active
Fig 4e													0.370786	0.688964	HTR2A active		0.26004	0.599044	HTR2A active		0.462705	0.553864	HTR2A active		0.407157	0.467075	HTR2A active	0.279936	0.862106	HTR2A active
structure similarity	model	metrics	repeat 1	repeat 2	repeat 3	repeat 4	repeat 5			model	p-values		0.239968	0.143847	HTR2A active		0.466335	0.198781	HTR2A active		0.488946	0.392234	HTR2A active		0.511151	0.106258	HTR2A active	0.697393	0.769854	HTR2A active
(0.0, 0.3]	ECFP4	AUPR	0.56875	0.670833	0.541667	0.650298	0.40625			(0.0, 0.3]_TranSiGen_LF vs. (0.0, 0.3]_ECFP4	0.0006254		0.314153	0.25242	HTR2A active		0.697369	0.711927	HTR2A active		0.292891	0.527351	HTR2A active		0.48169	0.790297	HTR2A active	0.745414	0.842857	HTR2A active
	KPGT	AUPR	0.639583	0.559821	0.238235	0.493006	0.602841			(0.3, 1.0]_TranSiGen_LF vs. (0.3, 1.0]_ECFP4	0.07804		0.911024	0.620796	HTR2A active		0.468978	0.718537	HTR2A active		0.77335	0.562979	HTR2A active		0.296136	0.499651	HTR2A active	0.724747	0.840312	HTR2A active
	TranSiGen_LF	AUPR	0.94375	0.870833	0.795833	0.835417	0.835417			(0.3, 1.0]_TranSiGen_LF vs. (0.3, 1.0]_KPGT	0.03161		1	0.723982	HTR2A active		0.809461	0.246932	HTR2A active		0.173766	0.734767	HTR2A active		0.685234	0.669401	HTR2A active	0.617571	0.784156	HTR2A active
(0.3, 1.0]	ECFP4	AUPR	0.788095	0.920635	0.788095	0.85754	0.906151			(0.0, 0.3]_TranSiGen_LF vs. (0.0, 0.3]_KPGT	0.001705		0.793249	0.252109	HTR2A active		0.859191	0.382308	HTR2A active		0.41414	0.504874	HTR2A active		0.330569	0.394865	HTR2A active	0.700294	0.7905	HTR2A active
	KPGT	AUPR	0.974206	0.974206	1	1	0.943651						0.0237596	0.0539798	HTR2A active		0.714046	0.192361	HTR2A active		0.760191	0.243343	HTR2A active		0.874227	0.403042	HTR2A active	0.638467	0.814141	HTR2A active
	TranSiGen_LF	AUPR	0.906151	0.974206	0.955357	0.90377	0.86627						0.350253	0.0288173	HTR2A active		0.422635	0.715739	HTR2A active		0.532903	0.704636	HTR2A active		0.369272	0.249282	HTR2A active	0.74929	0.857295	HTR2A active
													0.770309	0.287481	HTR2A active		0.667158	0.168918	HTR2A active		0.793372	0.325831	HTR2A active		0.901325	0.267051	HTR2A active	0.18181	0.41518	HTR2A active
													0.371659	0.598583	HTR2A active		0.736975	0.527935	HTR2A active		0.230066	0.578292	HTR2A active		0.235672	0.815868	HTR2A active	0.726517	0.864555	HTR2A active
													0.552291	0.925772	HTR2A active		0.0466113	0.316091	HTR2A active		0.363311	0.839002	HTR2A active		0.0268682	0.0188409	HTR2A active	0.601086	0.813341	HTR2A active
													0.172696	0.355167	HTR2A active		0.272566	0.307918	HTR2A active		0.782218	0.907712	HTR2A active		0.437435	0.441322	HTR2A active	0.69038	0.739753	HTR2A active
													0.917318	0.79515	HTR2A active		0.0310739	0.419518	HTR2A active		0.369228	0.790795	HTR2A active		0.0660132	0.0714915	HTR2A active	0.654003	0.825132	HTR2A active
													0.0985369	0.123273	HTR2A active		0.143546	0.627533	HTR2A active		0.256694	1	HTR2A active		0.0152673	0.171191	HTR2A active	0.583914	0.869445	HTR2A active
													0.893397	0.664358	HTR2A active		0.425686	0.130577	HTR2A active		0.701979	0.703882	HTR2A active		0.412222	0.169416	HTR2A active	0.571406	0.876475	HTR2A active
													0.88709	0.489889	HTR2A active		0.608664	0.102694	HTR2A active		0.711697	0.309753	HTR2A active		0.928968	0.295574	HTR2A active	0.639074	0.850387	HTR2A active
													0.570037	0.256875	HTR2A active		0.575337	0.566315	HTR2A active		0.479004	0.801198	HTR2A active		0.302471	0.619412	HTR2A active	0.398483	0.688203	HTR2A active
													0.519256	0.845124	HTR2A active		0.555262	0.312279	HTR2A active		0.830611	0.227642	HTR2A active		0.672913	0.15421	HTR2A active	0.570281	0.84941	HTR2A active
													0.769495	0.812043	HTR2A active		0.278118	0.720103	HTR2A active		0.99293	0.361119	HTR2A active		0.622811	0.0840709	HTR2A active	0.638168	0.828002	HTR2A active
													0.179503	0.430651	HTR2A active		0.475687	0.638323	HTR2A active		0.310817	0.121043	HTR2A active		0.64467	0.191483	HTR2A active	0.587843	0.800842	HTR2A active
													0.301388	0.168822	HTR2A active		0.659694	0.253626	HTR2A active		0.920041	0.210809	HTR2A active		0.779915	0.162194	HTR2A active	0.240051	0.878195	HTR2A active
													0.417499	0.0365924	HTR2A active		0.739352	0.610135	HTR2A active		0.253528	0.502822	HTR2A active		0.307173	0.774332	HTR2A active	0.242176	0.851843	HTR2A active
													0.339641	0.0892404	HTR2A active		0.763468	0.57526	HTR2A active		0.439216	0.59639	HTR2A active		0.445621	0.497941	HTR2A active	0.469457	0.0972908	HTR2A active
													0.717775	0.833141	HTR2A inactive		0.576017	0.367947	HTR2A inactive		0.898187	0.246959	HTR2A inactive		0.691242	0.131619	HTR2A inactive	0.1457	0.418956	HTR2A inactive
													0.803459	0.20927	HTR2A inactive		0.457748	0.876445	HTR2A inactive		0.242741	0.743515	HTR2A inactive		0.646568	0.723573	HTR2A inactive	0.695801	0.883423	HTR2A inactive
													0.477152	0.213256	HTR2A inactive		0.217275	0.654093	HTR2A inactive		0.845151	0.721808	HTR2A inactive		0.326329	0.332415	HTR2A inactive	0.125325	0.666648	HTR2A inactive
													0.662412	0.190771	HTR2A inactive		0.534629	0.398596	HTR2A inactive		0.863269	0.257916	HTR2A inactive		0.600364	0.160802	HTR2A inactive	0.493615	0.706105	HTR2A inactive
													0.726811	0.950177	HTR2A inactive		0.351235	0.955225	HTR2A inactive		0.0501111	0.84882	HTR2A inactive		0.561429	0.697378	HTR2A inactive	0.499821	0.070148	HTR2A inactive
													0.391673	0.0354591	HTR2A inactive		0.615493	0.768051	HTR2A inactive		0.0820362	0.581511	HTR2A inactive		0.365808	0.669052	HTR2A inactive	0.439415	0.886249	HTR2A inactive
													0.749251	0.441999	HTR2A inactive		0.376193	0.505329	HTR2A inactive		0.546261	0.0321539	HTR2A inactive		0.709271	0.537605	HTR2A inactive	0.458358	0.0686302	HTR2A inactive
													0.478407	0.865711	HTR2A inactive		0.352103	0.741412	HTR2A inactive		0.861016	0.689984	HTR2A inactive		0.211367	0.34875	HTR2A inactive	0.505983	0.795002	HTR2A inactive
													0.040931	0.0705778	HTR2A inactive		0.880357	0.630412	HTR2A inactive		0.0692538	0.48197	HTR2A inactive		0.264826	0.958626	HTR2A inactive	0.979997	0.917022	HTR2A inactive
													0.155738	0.0915257	HTR2A inactive		0.300959	0.398345	HTR2A inactive		0.760925	0.731992	HTR2A inactive		0.477698	0.315947	HTR2A inactive	0.47674	0.832435	HTR2A inactive
													0.249061	0.531211	HTR2A inactive		0.122744	0.608329	HTR2A inactive		0.209311	0.9336	HTR2A inactive		0.00403146	0.0426893	HTR2A inactive	0.352751	0.736779	HTR2A inactive
													0.146499	0.404543	HTR2A inactive		0.502493	0.53615	HTR2A inactive		0.806146	0.621775	HTR2A inactive		0.219272	0.313256	HTR2A inactive	0.12103	0.668757	HTR2A inactive
													0.889712	0.751268	HTR2A inactive		0.460404	0.164048	HTR2A inactive		0.662471	0.485805	HTR2A inactive		0.295757	0.313294	HTR2A inactive	0.277305	0.849349	HTR2A inactive
													0.300218	0.684332	HTR2A inactive		0.344485	0.718304	HTR2A inactive		0.63861	0.204043	HTR2A inactive		0.872626	0.495794	HTR2A inactive	0.122931	0.804133	HTR2A inactive
													0.261204	0.703536	HTR2A inactive		0.906612	0.559018	HTR2A inactive		0.178673	0.343189	HTR2A inactive		0.312771	0.891407	HTR2A inactive	0.692385	0.914832	HTR2A inactive
													0.962921	0.700097	HTR2A inactive		0.333927	0.671107	HTR2A inactive		0.771498	0.109895	HTR2A inactive		0.651621	0.441731	HTR2A inactive	0.658651	0.69766	HTR2A inactive
													0.685992	0.245273	HTR2A inactive		0.852371	0.32473	HTR2A inactive		0.920073	0.556761	HTR2A inactive		0.524286	0.206609	HTR2A inactive	0.937891	0.911687	HTR2A inactive
													0.582766	1	HTR2A inactive		0.408298	0.373574	HTR2A inactive		0.497787	0.115868	HTR2A inactive		0.845258	0.597626	HTR2A inactive	0.682531	0.945346	HTR2A inactive
													0.43508	0.786287	HTR2A inactive		0.978491	0.656611	HTR2A inactive		0.117446	0.622567	HTR2A inactive		0.375255	0.812581	HTR2A inactive	0.405648	0.777701	HTR2A inactive
													0.448472	0.711233	HTR2A inactive		0.541069	0.506183	HTR2A inactive		0.380139	0.00268086	HTR2A inactive		0.794732	0.572607	HTR2A inactive	0.358501	0.622683	HTR2A inactive
													0.852846	0.861554	HTR2A inactive		0	0.364684	HTR2A inactive		0.291607	0.746238	HTR2A inactive		0.135996	0.00962464	HTR2A inactive	0.6946	0.579191	HTR2A inactive
													0.337204	0.64641	HTR2A inactive		0.803062	0.641251	HTR2A inactive		0.0045055	0.655587	HTR2A inactive		0.298916	0.91957	HTR2A inactive	0.965444	0.940362	HTR2A inactive
													0.318115	0.18529	HTR2A inactive		0.543582	0.156591	HTR2A inactive		0.948506	0.246099	HTR2A inactive		0.599528	0.0326995	HTR2A inactive	0.163044	0.673615	HTR2A inactive
													0.312998	0.134175	HTR2A inactive		0.699795	0.428788	HTR2A inactive		0.359421	0.422321	HTR2A inactive		0.322756	0.575416	HTR2A inactive	1	0.914724	HTR2A inactive
													0.277148	0.522287	HTR2A inactive		0.35105	0.680145	HTR2A inactive		0.404126	0.101116	HTR2A inactive		0.727475	0.614231	HTR2A inactive	0.136466	0.656311	HTR2A inactive
													0.532305	0.258952	HTR2A inactive		0.599593	0.48923	HTR2A inactive		0.685174	0.154529	HTR2A inactive		0.697003	0.410347	HTR2A inactive	0.470971	0.712478	HTR2A inactive
													0.10582	0.0952674	HTR2A inactive		0.658852	0.204955	HTR2A inactive		0.710258	0.231214	HTR2A inactive		0.898364	0.446077	HTR2A inactive	0.0171476	0.0356368	HTR2A inactive
													0.167274	0.0791964	HTR2A inactive		0.850593	0.346742	HTR2A inactive		0.867527	0.66598	HTR2A inactive		0.358501	0.19587	HTR2A inactive	0.698137	0.634925	HTR2A inactive
													0.741843	0.271143	HTR2A inactive		0.732345	0.70456	HTR2A inactive		0.0776264	0.344572	HTR2A inactive		0.286191	0.975799	HTR2A inactive	0.372588	0.71034	HTR2A inactive
													0.711543	0.230263	HTR2A inactive		0.376387	0.990739	HTR2A inactive		0.0574542	0.853862	HTR2A inactive		0.537139	0.660503	HTR2A inactive	0.510329	0.98416	HTR2A inactive
													0.455542	0.91986	HTR2A inactive		0.532408	0.274361	HTR2A inactive		0.605436	0.0206752	HTR2A inactive		0.926104	0.449468	HTR2A inactive	0.678275	0.575526	HTR2A inactive
													0.425101	0.697555	HTR2A inactive		0.69373	0.258324	HTR2A inactive		0.803986	0.540865	HTR2A inactive		0.45167	0.0700865	HTR2A inactive	0.687689	0.880557	HTR2A inactive
													0.0439697	0.0951369	HTR2A inactive		0.66715	0.624031	HTR2A inactive		0	0.630768	HTR2A inactive		0.355579	0.716809	HTR2A inactive	0.652521	0.703629	HTR2A inactive
													0.234332	0.751447	HTR2A inactive		0.389533	0.954779	HTR2A inactive		0.238868	0.684095	HTR2A inactive		0.656344	0.694008	HTR2A inactive	0.328633	0.676375	HTR2A inactive
													0.342723	0.0467926	HTR2A inactive		0.925517	0.644792	HTR2A inactive		0.11613	0.568542	HTR2A inactive		0.325879	0.910662	HTR2A inactive	0.972313	0.936058	HTR2A inactive
													0.350795	0.76244	HTR2A inactive		0.698171	0.539658	HTR2A inactive		0.396245	0.539038	HTR2A inactive		0.23125	0.551462	HTR2A inactive	0.458232	0.0840472	HTR2A inactive
													0	0.0521488	HTR2A inactive		0.256555	0.499368	HTR2A inactive		0.701541	0.814864	HTR2A inactive		0.497525	0.395581	HTR2A inactive	0.0256329	0.0151118	HTR2A inactive
													0.47907	0.904248	HTR2A inactive		0.58708	0.646076	HTR2A inactive		0.396705	0.466181	HTR2A inactive		0.274296	0.560791	HTR2A inactive	0.483586	0.101345	HTR2A inactive
													0.775541	0.795242	HTR2A inactive		0.104723	0.254146	HTR2A inactive		0.398462	0.953446	HTR2A inactive		0.0187408	0.134323	HTR2A inactive	0.205367	0.674874	HTR2A inactive
													0.368779	0.062896	HTR2A inactive		0.365022	0.221321	HTR2A inactive		0.681295	0.736916	HTR2A inactive		0.427411	0.34891	HTR2A inactive	0.162164	0.67863	HTR2A inactive
													0.58923	0.863684	HTR2A inactive		0.661497	0.524785	HTR2A inactive		0.844322	0.457186	HTR2A inactive		0.429143	0.112398	HTR2A inactive	0.391299	0.648814	HTR2A inactive
													0.56546	0.233388	HTR2A inactive		0.472028	0.818052	HTR2A inactive		0.0869094	0.692914	HTR2A inactive		0.0878836	0.450445	HTR2A inactive	0.526816	0.71195	HTR2A inactive
													0.669643	0.983375	HTR2A inactive		0.194599	0.431461	HTR2A inactive		0.236844	0.865386	HTR2A inactive		0.333318	0.635223	HTR2A inactive	0	0.0178505	HTR2A inactive
													0.225949	0.734078	HTR2A inactive		0.621166	0	HTR2A inactive		0.763396	0.203621	HTR2A inactive		0.862116	0.36727	HTR2A inactive	0.496382	0.973629	HTR2A inactive
													0.782007	0.532838	HTR2A inactive		0.262317	0.666766	HTR2A inactive		0.326312	0.221207	HTR2A inactive		0.584016	0.300784	HTR2A inactive	0.473665	0.821567	HTR2A inactive
													0.396117	0.0196135	HTR2A inactive		0.405985	0.44109	HTR2A inactive		0.507732	0.0778576	HTR2A inactive		0.856057	0.455478	HTR2A inactive	0.252794	0.809398	HTR2A inactive
													0.534678	0.977951	HTR2A inactive		0.823607	0.576991	HTR2A inactive		0.0640393	0.372551	HTR2A inactive		0.324237	1	HTR2A inactive	0.165715	0.778403	HTR2A inactive
													0.729453	0.776376	HTR2A inactive		0.797837	0.66161	HTR2A inactive		0.319568	0.594813	HTR2A inactive		0.355372	0.857761	HTR2A inactive	0.245746	0.681108	HTR2A inactive
													0.418672	0.901363	HTR2A inactive		0.417801	0.532752	HTR2A inactive		0.653058	0.610131	HTR2A inactive		0.211003	0.279231	HTR2A inactive	0.10064	0.819965	HTR2A inactive
													0.579904	0.945978	HTR2A inactive		0.754621	0.736617	HTR2A inactive		0.0264139	0.353984	HTR2A inactive		0.417711	0.950335	HTR2A inactive	0.159832	0.747747	HTR2A inactive
													0.641931	0.929734	HTR2A inactive		0.652448	0.434652	HTR2A inactive		0.494941	0.738628	HTR2A inactive		0.367217	0.105964	HTR2A inactive	0.673969	0.924995	HTR2A inactive
													0.766956	0.186866	HTR2A inactive		0.412165	0.693563	HTR2A inactive		0.713288	0.293143	HTR2A inactive		0.349931	0.553167	HTR2A inactive	0.120733	0.697064	HTR2A inactive
													0.253716	0.213109	HTR2A inactive		0.793603	0.266027	HTR2A inactive		0.893893	0.552922	HTR2A inactive		0.283758	0.261046	HTR2A inactive	0.634136	0.612165	HTR2A inactive
													0.366432	0.179687	HTR2A inactive		0.329507	0.169791	HTR2A inactive		0.383307	0.254207	HTR2A inactive		0.561132	0.383921	HTR2A inactive	0.459688	0.920314	HTR2A inactive
													0.259737	0.484187	HTR2A inactive		0.576887	0.431282	HTR2A inactive		0.727487	0.373254	HTR2A inactive		0.774651	0.42087	HTR2A inactive	0.200656	0.669695	HTR2A inactive
													0.183494	0.692759	HTR2A inactive		0.278557	0.225267	HTR2A inactive		0.716242	0.888665	HTR2A inactive		0.529134	0.373955	HTR2A inactive	0.346259	0.680425	HTR2A inactive
													0.302259	0.316375	HTR2A inactive		0.54951	0.439534	HTR2A inactive		0.96669	0.320632	HTR2A inactive		0.712109	0.0952754	HTR2A inactive	0.348921	0.637304	HTR2A inactive
													0.307834	0.618258	HTR2A inactive		0.960232	0.702892	HTR2A inactive		0.0374662	0.600631	HTR2A inactive		0.408202	0.889183	HTR2A inactive	0.642527	0.894703	HTR2A inactive
													0.266422	0.313078	HTR2A inactive		0.44499	0.941261	HTR2A inactive		0.12706	0.78767	HTR2A inactive		0.54071	0.687645	HTR2A inactive	0.167882	0.657945	HTR2A inactive
													0.743399	0.767495	HTR2A inactive		0.145749	0.543573	HTR2A inactive		0.345242	0.990333	HTR2A inactive		0.0475793	0.0341296	HTR2A inactive	0.637319	0.619692	HTR2A inactive
													0.183094	0.604687	HTR2A inactive		0.741243	0.551721	HTR2A inactive		0.804287	0.678022	HTR2A inactive		0.391298	0.228885	HTR2A inactive	0.157318	0.386173	HTR2A inactive
													0.316895	0.287191	HTR2A inactive		0.759559	0.131045	HTR2A inactive		0.757145	0.234131	HTR2A inactive		0.901836	0.469386	HTR2A inactive	0.368258	0.634554	HTR2A inactive
													0.957948	0.752185	HTR2A inactive		0.667401	0.00536126	HTR2A inactive		0.64759	0.238474	HTR2A inactive		1	0.42138	HTR2A inactive	0.664941	0.898544	HTR2A inactive
													0.295178	0.764889	HTR2A inactive		0.805192	0.356154	HTR2A inactive		0.938416	0.55677	HTR2A inactive		0.346234	0.250349	HTR2A inactive	0.360031	0.737499	HTR2A inactive
													0.901587	0.621295	HTR2A inactive		0.134636	0.241414	HTR2A inactive		0.394694	0.810922	HTR2A inactive		0.238946	0.0475903	HTR2A inactive	0.140998	0.391144	HTR2A inactive
													0.270587	0.293158	HTR2A inactive		0.613796	0.12619	HTR2A inactive		0.47942	0.168405	HTR2A inactive		0.943433	0.336752	HTR2A inactive	0.453458	0.114882	HTR2A inactive
													0.221389	0.570854	HTR2A inactive		0.410439	0.593738	HTR2A inactive		0.340409	0.127832	HTR2A inactive		0.648113	0.0859868	HTR2A inactive	0.474447	0.783319	HTR2A inactive
													0.850263	0.651567	HTR2A inactive		0.41374	0.235608	HTR2A inactive		0.590775	0.693973	HTR2A inactive		0.227909	0.625381	HTR2A inactive	0.301574	0.721256	HTR2A inactive
													0.304918	0.792691	HTR2A inactive		0.321185	0.6136	HTR2A inactive		0.420918	0.0438573	HTR2A inactive		0.150529	0.418181	HTR2A inactive	0.254556	0.68954	HTR2A inactive
													0.394547	0.926082	HTR2A inactive		0.13396	0.460104	HTR2A inactive		0.408543	0.680813	HTR2A inactive		0.301893	0.0512254	HTR2A inactive	0.00723756	0.035126	HTR2A inactive
													0.14948	0.44169	HTR2A inactive		0.60503	0.619521	HTR2A inactive		0.522849	0.821173	HTR2A inactive		0.415776	0.397397	HTR2A inactive	0.446594	0.9112	HTR2A inactive
													0.405846	0.624621	HTR2A inactive		0.473247	0.401792	HTR2A inactive		0.461151	0.152492	HTR2A inactive		0.844067	0.443602	HTR2A inactive	0.108938	0.792318	HTR2A inactive
													0.177414	0.378252	HTR2A inactive		0.518858	0.353617	HTR2A inactive		0.316823	0.134105	HTR2A inactive		0.700251	0.17009	HTR2A inactive	0.431833	0.922028	HTR2A inactive
													0.877554	0.830762	HTR2A inactive		0.777749	0.695943	HTR2A inactive		0.0595562	0.365969	HTR2A inactive		0.437527	0.970572	HTR2A inactive	0.243917	0.754416	HTR2A inactive
													0.507228	0.796221	HTR2A inactive		0.678587	0.782307	HTR2A inactive		0.0511972	0.535773	HTR2A inactive		0.454082	0.942478	HTR2A inactive	0.656273	0.922544	HTR2A inactive
													0.287241	0.526873	HTR2A inactive		0.83704	0.610408	HTR2A inactive		0.308324	0.59599	HTR2A inactive		0.274362	0.858008	HTR2A inactive	0.668221	0.608503	HTR2A inactive
													0.706457	0.858165	HTR2A inactive		0.601636	0.237275	HTR2A inactive		0.335551	0.456632	HTR2A inactive		0.783037	0.425693	HTR2A inactive	0.0267357	0.0111873	HTR2A inactive
													0.618221	0.943518	HTR2A inactive		0.423517	0.982408	HTR2A inactive		0.0574386	0.898576	HTR2A inactive		0.504529	0.660045	HTR2A inactive	0.336261	0.642707	HTR2A inactive
													0.139189	0.0997385	HTR2A inactive		0.646768	0.679198	HTR2A inactive		0.329073	0.702985	HTR2A inactive		0.423641	0.803328	HTR2A inactive	0.364878	0.682463	HTR2A inactive
													0.227351	0.518882	HTR2A inactive		0.648719	0.573839	HTR2A inactive		0.505426	0.589636	HTR2A inactive		0.472348	0.0357425	HTR2A inactive	0.144591	0.775071	HTR2A inactive
													0.0959061	0.0761145	HTR2A inactive		0.159211	0.68408	HTR2A inactive		0.191766	0.961972	HTR2A inactive		0.0190517	0.211191	HTR2A inactive	0.641259	0.559749	HTR2A inactive
													0.544876	0.8322	HTR2A inactive		0.537175	0.307261	HTR2A inactive		0.581943	0.114	HTR2A inactive		0.807425	0.419503	HTR2A inactive	0.485233	0.0783906	HTR2A inactive
													0.310398	0.0852744	HTR2A inactive		0.474944	0.287055	HTR2A inactive		0.685784	0.687287	HTR2A inactive		0.382521	0.321945	HTR2A inactive	0.68988	0.611072	HTR2A inactive
													0.75287	0.861292	HTR2A inactive		0.286036	0.811554	HTR2A inactive		0.470281	0.931831	HTR2A inactive		0.0535075	0.249714	HTR2A inactive	0.232075	0.827026	HTR2A inactive
													0.419934	0.894225	HTR2A inactive		0.61235	0.22084	HTR2A inactive		0.872066	0.336783	HTR2A inactive		0.751059	0.122925	HTR2A inactive	0.118522	0.641302	HTR2A inactive
													0.63735	0.226696	HTR2A inactive		0.367903	0.258143	HTR2A inactive		0.476143	0.570514	HTR2A inactive		0.358665	0.333457	HTR2A inactive	0.187458	0.398796	HTR2A inactive
													0.43846	0.19868	HTR2A inactive		0.287113	0.267179	HTR2A inactive		0.368071	0.172588	HTR2A inactive		0.599504	0.110851	HTR2A inactive	0.665613	0.664273	HTR2A inactive
													0.840733	0.556026	HTR2A inactive		0.471371	0.784307	HTR2A inactive		0.767379	0.511589	HTR2A inactive		0.0755191	0.36105	HTR2A inactive	0.454373	0.728	HTR2A inactive
													0.363737	0.651575	HTR2A inactive		0.637885	0.0688295	HTR2A inactive		0.604182	0.236863	HTR2A inactive		0.975262	0.31954	HTR2A inactive	0.119345	0.827694	HTR2A inactive
													0.518116	0.231065	HTR2A inactive		0.202394	0.639484	HTR2A inactive		0.767253	0.779104	HTR2A inactive		0.462312	0.392478	HTR2A inactive	0.488356	0.72407	HTR2A inactive
													0.594338	0.865214	HTR2A inactive		0.512152	0.0619031	HTR2A inactive		0.693848	0.557849	HTR2A inactive		0.267288	0.275363	HTR2A inactive	0.501967	0.0960119	HTR2A inactive
													0.214341	0.275135	HTR2A inactive		0.392728	0.451871	HTR2A inactive		0.370939	0.337528	HTR2A inactive		0.420147	0.571403	HTR2A inactive	0.498325	0.797156	HTR2A inactive
													0.803714	0.824273	HTR2A inactive		0.300769	0.290573	HTR2A inactive		0.735883	0.816949	HTR2A inactive		0.441294	0.415902	HTR2A inactive	0.650798	0.88587	HTR2A inactive
													0.191061	0.124304	HTR2A inactive		0.383455	0.169143	HTR2A inactive		0.870287	0.633198	HTR2A inactive		0.252077	0.565809	HTR2A inactive	0.67308	0.912145	HTR2A inactive
													0.31291	0.141732	HTR2A inactive		0.814352	0.306891	HTR2A inactive		0.864116	0.570371	HTR2A inactive		0.269439	0.229249	HTR2A inactive	0.107807	0.669128	HTR2A inactive
													0.708437	0.827058	HTR2A inactive		0.521274	0.527356	HTR2A inactive		0.438284	0.489393	HTR2A inactive		0.305409	0.345367	HTR2A inactive	0.49462	0.739811	HTR2A inactive
													0.568731	0.805833	HTR2A inactive		0.712791	0.672101	HTR2A inactive		0.100304	0.456755	HTR2A inactive		0.426191	0.868206	HTR2A inactive	0.491042	0.117157	HTR2A inactive
													0.889892	0.541221	HTR2A inactive		0.443391	0.558553	HTR2A inactive		0.53947	0.769364	HTR2A inactive		0.31156	0.442272	HTR2A inactive	0.656898	0.579383	HTR2A inactive
													0.442551	0.96803	HTR2A inactive		0.316958	0.447224	HTR2A inactive		0.698257	0.64487	HTR2A inactive		0.477545	0.353186	HTR2A inactive	0.479336	0.127855	HTR2A inactive
													0.791611	0.331378	HTR2A inactive		0.441448	0.40969	HTR2A inactive		0.46335	0.0176002	HTR2A inactive		0.839295	0.567346	HTR2A inactive	0.625917	0.604329	HTR2A inactive
													0.20991	0.131659	HTR2A inactive		0.469715	0.368896	HTR2A inactive		0.517175	0	HTR2A inactive		0.812069	0.552659	HTR2A inactive	0.463565	0.826293	HTR2A inactive
													0.267974	0.778333	HTR2A inactive		0.168547	0.459326	HTR2A inactive		0.437327	0.828104	HTR2A inactive		0.319738	0.610785	HTR2A inactive	0.46146	0.117092	HTR2A inactive
													0.00853002	0.0958348	HTR2A inactive		0.550646	0.578735	HTR2A inactive		0.538446	0.417888	HTR2A inactive		0.204403	0.601068	HTR2A inactive	0.681097	0.90087	HTR2A inactive
													0.540281	0.838473	HTR2A inactive		0.155953	0.395601	HTR2A inactive		0.261096	0.846841	HTR2A inactive		0.320592	0	HTR2A inactive	0.0780691	0.797287	HTR2A inactive
													0.764475	0.914917	HTR2A inactive		0.80109	0.393786	HTR2A inactive		0.913459	0.62075	HTR2A inactive		0.220476	0.246657	HTR2A inactive	0.334558	0.688904	HTR2A inactive
													0.262139	0.734373	HTR2A inactive		0.85022	0.517486	HTR2A inactive		0.0958899	0.381407	HTR2A inactive		0.304401	0.97328	HTR2A inactive	0.504842	0.825705	HTR2A inactive
													0.684391	0.252304	HTR2A inactive		0.226044	0.594625	HTR2A inactive		0.454991	0.550906	HTR2A inactive		0.542824	0.44914	HTR2A inactive	0.267625	0.665716	HTR2A inactive
													0.499538	0.205931	HTR2A inactive		0.643549	0.501273	HTR2A inactive		0.834369	0.621969	HTR2A inactive		0.407774	0.271992	HTR2A inactive	0.218452	0.858547	HTR2A inactive
													0.862946	0.474791	HTR2A inactive		0.122601	0.660293	HTR2A inactive		0.26291	0.995187	HTR2A inactive		0.0534301	0.161512	HTR2A inactive	0.26471	0.685261	HTR2A inactive
													0.251569	0.587079	HTR2A inactive		0.297988	0.749585	HTR2A inactive		0.556472	0.842216	HTR2A inactive		0.0952088	0.305722	HTR2A inactive	0.427843	0.789334	HTR2A inactive
													0.0548648	0.0767082	HTR2A inactive		0.659424	0.642523	HTR2A inactive		0.216438	0.539857	HTR2A inactive		0.205584	0.817448	HTR2A inactive	0.438985	0.77505	HTR2A inactive
													0.416537	0.7455	HTR2A inactive		0.588018	0.431697	HTR2A inactive		0.939863	0.3271	HTR2A inactive		0.668094	0.0323216	HTR2A inactive	0.360871	0.653266	HTR2A inactive
													0.747343	0.888548	HTR2A inactive		0.72125	0.353167	HTR2A inactive		0.606342	0.663077	HTR2A inactive		0.128739	0.340752	HTR2A inactive	0.495813	0.832751	HTR2A inactive
													0.780007	0.715617	HTR2A inactive		0.28081	0.777686	HTR2A inactive		0.462969	0.885293	HTR2A inactive		0.190629	0.0767242	HTR2A inactive	0.994841	0.939805	HTR2A inactive
													0.926374	0.786569	HTR2A inactive		0.638395	0.760243	HTR2A inactive		0.0290721	0.552244	HTR2A inactive		0.405953	0.871526	HTR2A inactive	0.142593	0.743552	HTR2A inactive
													0.0324475	0.0409017	HTR2A inactive		0.606182	0.179123	HTR2A inactive		0.864084	0.25117	HTR2A inactive		0.679031	0.184962	HTR2A inactive	0.144197	0.644657	HTR2A inactive
													0.804112	0.397702	HTR2A inactive		0.441806	0.780856	HTR2A inactive		0.58952	0.754132	HTR2A inactive		0.204806	0.27829	HTR2A inactive	0.127468	0.691439	HTR2A inactive
													0.770237	0.513669	HTR2A inactive		0.747815	0.273705	HTR2A inactive		0.860158	0.46667	HTR2A inactive		0.424528	0.205539	HTR2A inactive	0.488026	0.992939	HTR2A inactive
													0.223548	0.777475	HTR2A inactive		0.86654	0.571164	HTR2A inactive		0.171488	0.512736	HTR2A inactive		0.344911	0.759524	HTR2A inactive	0.603486	0.863977	HTR2A inactive
													0.293902	0.825053	HTR2A inactive		0.0307524	0.380555	HTR2A inactive		0.272104	0.832994	HTR2A inactive		0	0.087189	HTR2A inactive	0.0988597	0.685316	HTR2A inactive
													0.274687	0.294134	HTR2A inactive		0.288387	0.677331	HTR2A inactive		0.408357	0.408807	HTR2A inactive		0.691734	0.501312	HTR2A inactive	0.516466	0.717137	HTR2A inactive
													0.72146	0.80168	HTR2A inactive		0.471212	0.137693	HTR2A inactive		0.547503	0.520767	HTR2A inactive		0.217796	0.525065	HTR2A inactive	0.516219	0.990655	HTR2A inactive
													0.723509	0.179534	HTR2A inactive		0.774804	0.314339	HTR2A inactive		0.914146	0.548777	HTR2A inactive		0.496451	0.237545	HTR2A inactive	0.345691	0.731699	HTR2A inactive
													0.264547	0.821306	HTR2A inactive		0.774753	0.159044	HTR2A inactive		0.629748	0.215895	HTR2A inactive		0.846058	0.388893	HTR2A inactive	0.323243	0.656319	HTR2A inactive
													0.751755	0.948037	HTR2A inactive		0.347291	0.566537	HTR2A inactive		0.409185	0.581157	HTR2A inactive		0.298811	0.403902	HTR2A inactive	0.102084	0.656841	HTR2A inactive
													0.575628	0.853968	HTR2A inactive		0.630937	0.435533	HTR2A inactive		0.703627	0.0421304	HTR2A inactive		0.801231	0.372277	HTR2A inactive	0.95567	0.918661	HTR2A inactive
													0.785514	0.737678	HTR2A inactive		0.0823593	0.346139	HTR2A inactive		0.313844	0.913699	HTR2A inactive		0.0975557	0.157445	HTR2A inactive	0.67703	0.61177	HTR2A inactive
													0.197992	0.370809	HTR2A inactive		0.399879	0.147452	HTR2A inactive		0.743522	0.65231	HTR2A inactive		0.417523	0.185782	HTR2A inactive	0.652218	0.597358	HTR2A inactive
													0.886884	0.602597	HTR2A inactive		0.466692	0.967103	HTR2A inactive		0.101	0.817372	HTR2A inactive		0.511267	0.7214	HTR2A inactive	0.464364	0.894909	HTR2A inactive
													0.782035	0.235887	HTR2A inactive		0.325779	0.432167	HTR2A inactive		0.488121	0.354203	HTR2A inactive		0.529443	0.328379	HTR2A inactive	0.274595	0.7661	HTR2A inactive
													0.777435	0.48082	HTR2A inactive		0.963852	0.599342	HTR2A inactive		0.0655003	0.582939	HTR2A inactive		0.212983	0.879784	HTR2A inactive	0.67391	0.880978	HTR2A inactive
													0.77683	0.188732	HTR2A inactive		0.336028	0.811241	HTR2A inactive		0.661001	0.796934	HTR2A inactive		0.518944	0.506528	HTR2A inactive	0.254188	0.652959	HTR2A inactive
													0.871576	0.610572	HTR2A inactive		0.461426	0.409909	HTR2A inactive		0.503504	0.26226	HTR2A inactive		0.789002	0.49795	HTR2A inactive	0.157151	0.419978	HTR2A inactive
													0.843036	0.52379	HTR2A inactive		0.674311	0.370306	HTR2A inactive		0.450798	0.433495	HTR2A inactive		0.849445	0.32095	HTR2A inactive	0.224192	0.86145	HTR2A inactive
													0.941095	0.729917	HTR2A inactive		0.13282	0.589477	HTR2A inactive		0.406059	0.893719	HTR2A inactive		0.0648524	0.0660923	HTR2A inactive	0.452162	0.0842461	HTR2A inactive
													0.824114	0.289974	HTR2A inactive		0.249681	0.251853	HTR2A inactive		0.755704	0.872527	HTR2A inactive		0.48519	0.371144	HTR2A inactive	0.694106	0.609733	HTR2A inactive
													0.825238	0.734408	HTR2A inactive		0.594311	0.449283	HTR2A inactive		0.645125	0.522075	HTR2A inactive		0.479767	0.174522	HTR2A inactive	0.0308118	0.0334552	HTR2A inactive
													0.148286	0.585163	HTR2A inactive		0.575901	0.0554832	HTR2A inactive		0.621919	0.39662	HTR2A inactive		0.941651	0.528303	HTR2A inactive	0.650392	0.930356	HTR2A inactive
													0.363389	0.599098	HTR2A inactive		0.338074	0.184203	HTR2A inactive		0.762922	0.749457	HTR2A inactive		0.457269	0.215612	HTR2A inactive	0.486598	0.797974	HTR2A inactive
													0.981969	0.77257	HTR2A inactive		0.998788	0.686755	HTR2A inactive		0.0283532	0.616316	HTR2A inactive		0.440991	0.84541	HTR2A inactive	0.258702	0.654559	HTR2A inactive
													0.626533	0.209678	HTR2A inactive		0.640458	0.0512277	HTR2A inactive		0.601616	0.43996	HTR2A inactive		0.839004	0.277866	HTR2A inactive	0.452091	0.892413	HTR2A inactive
													0.858769	0.804903	HTR2A inactive		0.558601	0.242374	HTR2A inactive		0.87931	0.285244	HTR2A inactive		0.627563	0.194959	HTR2A inactive	0.0885004	0.833302	HTR2A inactive
													0.487957	0.163676	HTR2A inactive		0.414099	0.855665	HTR2A inactive		0.0688359	0.752166	HTR2A inactive		0.596515	0.644646	HTR2A inactive	0.26496	0.7017	HTR2A inactive
													0.797937	0.939059	HTR2A inactive		0.0832409	0.286137	HTR2A inactive		0.38346	0.756121	HTR2A inactive		0.293655	0.0379268	HTR2A inactive	0.466519	0.100699	HTR2A inactive
													0.829746	0.308483	HTR2A inactive		0.709308	0.0744222	HTR2A inactive		0.592735	0.350294	HTR2A inactive		0.979829	0.473824	HTR2A inactive	0.385048	0.636439	HTR2A inactive
													0.216575	0.621904	HTR2A inactive		0.442198	0.226722	HTR2A inactive		0.639521	0.654132	HTR2A inactive		0.368885	0.318242	HTR2A inactive	0.423296	0.794773	HTR2A inactive
													0.813531	0.853937	HTR2A inactive		0.301999	0.511918	HTR2A inactive		0.509626	0.0548739	HTR2A inactive		0.712528	0.535939	HTR2A inactive	0.341821	0.667274	HTR2A inactive
													0.450697	0.860157	HTR2A inactive		0.364504	0.929765	HTR2A inactive		0.0995261	0.853889	HTR2A inactive		0.497878	0.687007	HTR2A inactive	0.657361	0.730478	HTR2A inactive
													0.750443	0.479992	HTR2A inactive		0.280085	0.321783	HTR2A inactive		0.75846	0.873618	HTR2A inactive		0.452491	0.285067	HTR2A inactive	0.641308	0.57331	HTR2A inactive
													0.536352	0.199559	HTR2A inactive		0.0936942	0.500314	HTR2A inactive		0.412111	0.862608	HTR2A inactive		0.0611254	0.0986953	HTR2A inactive	0.370225	0.719657	HTR2A inactive
													0.324522	0.857087	HTR2A inactive		0.887387	0.497032	HTR2A inactive		0.176609	0.443541	HTR2A inactive		0.224243	0.889344	HTR2A inactive	0.945858	0.924601	HTR2A inactive
													0.21193	0.658864	HTR2A inactive		0.715252	0.108303	HTR2A inactive		0.6607	0.0808044	HTR2A inactive		0.877214	0.568426	HTR2A inactive	0.245737	0.876692	HTR2A inactive
													0.23271	0.315842	HTR2A inactive		0.859232	0.690852	HTR2A inactive		0.159464	0.586133	HTR2A inactive		0.381228	0.938955	HTR2A inactive	0.43145	0.894232	HTR2A inactive
													0.135609	0.49004	HTR2A inactive		0.0427685	0.29156	HTR2A inactive		0.408054	0.770525	HTR2A inactive		0.390711	0.0205562	HTR2A inactive	0.188195	0.411296	HTR2A inactive
													0.448853	0.168802	HTR2A inactive		0.409899	1	HTR2A inactive		0.0514391	0.823851	HTR2A inactive		0.550925	0.672475	HTR2A inactive	0.0784062	0.835885	HTR2A inactive
													0.172901	0.139446	HTR2A inactive		0.673019	0.13417	HTR2A inactive		0.665997	0.18051	HTR2A inactive		0.983393	0.359664	HTR2A inactive	0.252792	0.806694	HTR2A inactive
													0.46815	0.818258	HTR2A inactive		0.411587	0.0895781	HTR2A inactive		0.94106	0.337582	HTR2A inactive		0.626071	0.0572559	HTR2A inactive	0.698024	0.890905	HTR2A inactive
													0.421194	0.186032	HTR2A inactive		0.44303	0.0692977	HTR2A inactive		0.577229	0.45369	HTR2A inactive		0.560206	0.14382	HTR2A inactive	0.64612	0.631116	HTR2A inactive
													0.814559	0.528262	HTR2A inactive		0.488906	0.234684	HTR2A inactive		0.657157	0.371078	HTR2A inactive		0.191356	0.564603	HTR2A inactive	0.27098	0.677056	HTR2A inactive
													0.805938	0.507169	HTR2A inactive		0.0191956	0.350955	HTR2A inactive		0.38851	0.725779	HTR2A inactive		0.143587	0.0348587	HTR2A inactive	0.525188	0.701794	HTR2A inactive
													0.768611	0.897612	HTR2A inactive		0.106748	0.28641	HTR2A inactive		0.305408	0.91051	HTR2A inactive		0.167233	0.0725049	HTR2A inactive	0.478424	0.0675461	HTR2A inactive
													0.721737	0.905461	HTR2A inactive		0.456806	0.330183	HTR2A inactive		0.578645	0.185678	HTR2A inactive		0.993619	0.444424	HTR2A inactive	0.630406	0.567037	HTR2A inactive
													0.868862	0.721717	HTR2A inactive		0.768118	0.0989524	HTR2A inactive		0.692604	0.154823	HTR2A inactive		0.92365	0.495533	HTR2A inactive	0.194784	0.683815	HTR2A inactive
													0.306629	0.213544	HTR2A inactive		0.699207	0.605385	HTR2A inactive		0.509181	0.623179	HTR2A inactive		0.427735	0.164991	HTR2A inactive	0.147896	0.393398	HTR2A inactive
													0.128199	0.570322	HTR2A inactive		0.481174	0.559727	HTR2A inactive		0.645654	0.49003	HTR2A inactive		0.176134	0.347131	HTR2A inactive	0.49212	1	HTR2A inactive
													0.799743	0.435607	HTR2A inactive		0.331856	0.487636	HTR2A inactive		0.648771	0.126884	HTR2A inactive		0.582215	0.492003	HTR2A inactive	0.649579	0.874259	HTR2A inactive
													0.151562	0.131511	HTR2A inactive		0.116795	0.438091	HTR2A inactive		0.347671	0.844916	HTR2A inactive		0.238606	0.0195939	HTR2A inactive	0.978697	0.88638	HTR2A inactive
													0.733615	0.97101	HTR2A inactive		0.374247	0.798632	HTR2A inactive		0.622462	0.725204	HTR2A inactive		0.281674	0.298208	HTR2A inactive	0.0423261	0.0208374	HTR2A inactive
													0.856139	0.327762	HTR2A inactive		0.336895	0.759493	HTR2A inactive		0.4579	0.0927752	HTR2A inactive		0.597941	0.501398	HTR2A inactive	0.481215	0.780352	HTR2A inactive
													0.555773	0.956054	HTR2A inactive		0.621077	0.0611812	HTR2A inactive		0.591628	0.29168	HTR2A inactive		0.838069	0.503918	HTR2A inactive	0.165714	0.395978	HTR2A inactive
													0.840602	0.258278	HTR2A inactive		0.554958	0.199977	HTR2A inactive		0.348584	0.0438804	HTR2A inactive		0.122079	0.424193	HTR2A inactive	0.377708	0.726954	HTR2A inactive
													0.314632	0.820995	HTR2A inactive		0.576201	0.490817	HTR2A inactive		0.554712	0.641582	HTR2A inactive		0.176789	0.595781	HTR2A inactive	0.382399	0.678975	HTR2A inactive
													0.506429	0.162385	HTR2A inactive		0.510951	0.150424	HTR2A inactive		0.853111	0.545369	HTR2A inactive		0.409394	0.147011	HTR2A inactive	0.0869948	0.793321	HTR2A inactive
													0.875413	0.375658	HTR2A inactive		0.534479	0.201178	HTR2A inactive		0.674041	0.441564	HTR2A inactive		0.550679	0.0997513	HTR2A inactive	0.647196	0.651637	HTR2A inactive
													0.960102	0.740372	HTR2A inactive		0.583447	0.305341	HTR2A inactive		0.50136	0.189773	HTR2A inactive		0.786181	0.500606	HTR2A inactive	0.674358	0.709437	HTR2A inactive
													0.880727	0.435598	HTR2A inactive		0.718154	0.244096	HTR2A inactive		0.765489	0.333147	HTR2A inactive		0.837088	0.263132	HTR2A inactive	0.710284	0.842182	HTR2A inactive
													0.401616	0.65905	HTR2A inactive		0.151287	0.333138	HTR2A inactive		0.310957	0.813919	HTR2A inactive		0.28717	0.0617851	HTR2A inactive	0.278053	0.823533	HTR2A inactive
													0.329466	0.125017	HTR2A inactive		0.381997	0.907096	HTR2A inactive		0.204187	0.689689	HTR2A inactive		0.402309	0.656077	HTR2A inactive	0.13483	0.691284	HTR2A inactive
													0.427782	0.739983	HTR2A inactive		0.467426	0.094907	HTR2A inactive		0.994759	0.275219	HTR2A inactive		0.696873	0.146517	HTR2A inactive	0.464415	0.862171	HTR2A inactive
													0.871571	0.378146	HTR2A inactive		0.644919	0.234161	HTR2A inactive		0.722774	0.0595	HTR2A inactive		0.726923	0.381248	HTR2A inactive	0.0917645	0.820701	HTR2A inactive
													0.350874	0.00701517	HTR2A inactive		0.527717	0.426928	HTR2A inactive		0.546788	0.0627758	HTR2A inactive		0.90021	0.510054	HTR2A inactive	0.629464	0.593927	HTR2A inactive
													0.313542	0.71152	HTR2A inactive		0.498726	0.119786	HTR2A inactive		0.707891	0.628335	HTR2A inactive		0.353726	0.203208	HTR2A inactive	0.101134	0.795471	HTR2A inactive
													0.272565	0.347202	HTR2A inactive		0.602994	0.0321195	HTR2A inactive		0.611188	0.327829	HTR2A inactive		0.951895	0.407878	HTR2A inactive	0.357328	0.697809	HTR2A inactive
													0.485217	0.964641	HTR2A inactive		0.636113	0.293098	HTR2A inactive		0.723334	0.138781	HTR2A inactive		0.67688	0.325226	HTR2A inactive	0.019577	0	HTR2A inactive
													0.357436	0.875448	HTR2A inactive		0.609376	0.544392	HTR2A inactive		0.543489	0.671813	HTR2A inactive		0.282454	0.399868	HTR2A inactive	0.634685	0.903027	HTR2A inactive
													0.306479	0.56177	HTR2A inactive		0.454413	0.74957	HTR2A inactive		0.603179	0.584951	HTR2A inactive		0.166219	0.298965	HTR2A inactive	0.660325	0.625138	HTR2A inactive
													0.60969	0.970576	HTR2A inactive		0.170455	0.271047	HTR2A inactive		0.435483	0.774422	HTR2A inactive		0.26584	0.0945655	HTR2A inactive	0.270529	0.836835	HTR2A inactive
													0.589743	0.179433	HTR2A inactive		0.431969	0.759429	HTR2A inactive		0.262814	0.0869032	HTR2A inactive		0.706535	0.257892	HTR2A inactive	0.271649	0.856191	HTR2A inactive
													0.749205	0.257958	HTR2A inactive		0.4968	0.387138	HTR2A inactive		0.688677	0.25314	HTR2A inactive		0.831508	0.33669	HTR2A inactive	0.00075187	0.0209031	HTR2A inactive
													0.788411	0.483589	HTR2A inactive		0.318517	0.542112	HTR2A inactive		0.420226	0.33487	HTR2A inactive		0.670824	0.576701	HTR2A inactive	0.626355	0.586381	HTR2A inactive
													0.366793	0.624795	HTR2A inactive		0.679408	0.551948	HTR2A inactive		0.132467	0.374345	HTR2A inactive		0.238013	0.942449	HTR2A inactive	0.662173	0.931724	HTR2A inactive
													0.690972	0.813524	HTR2A inactive		0.586427	0.0666156	HTR2A inactive		0.650445	0.290855	HTR2A inactive		0.912732	0.543316	HTR2A inactive	0.671603	0.859448	HTR2A inactive
													0.671375	0.930499	HTR2A inactive		0.938724	0.574322	HTR2A inactive		0.16166	0.530566	HTR2A inactive		0.263365	0.936642	HTR2A inactive	0.368845	0.651999	HTR2A inactive
													0.27862	0.24157	HTR2A inactive		0.715622	0.547359	HTR2A inactive		0.0484811	0.507356	HTR2A inactive		0.270642	0.740519	HTR2A inactive	0.233871	0.671225	HTR2A inactive
													0.18987	0.574064	HTR2A inactive		0.453101	0.686022	HTR2A inactive		0.267493	0.153675	HTR2A inactive		0.688872	0.25417	HTR2A inactive	0.476253	0.726034	HTR2A inactive
													0.793923	0.228122	HTR2A inactive		0.30776	0.25756	HTR2A inactive		0.772477	0.809944	HTR2A inactive		0.508556	0.470194	HTR2A inactive	0.706866	0.593031	HTR2A inactive
													0.78113	0.871124	HTR2A inactive		0.256634	0.293132	HTR2A inactive		0.439617	0.322734	HTR2A inactive		0.545701	0.385737	HTR2A inactive	0.332889	0.692369	HTR2A inactive
													0.359009	0.0909018	HTR2A inactive		0.523222	0.493167	HTR2A inactive		1	0.282426	HTR2A inactive		0.669813	0.0729121	HTR2A inactive	0.658452	0.773646	HTR2A inactive
													0.23537	0.66303	HTR2A inactive		0.709746	0.737066	HTR2A inactive		0.156591	0.425911	HTR2A inactive		0.353602	0.927849	HTR2A inactive	0.996444	0.905549	HTR2A inactive
													0.461244	0.942492	HTR2A inactive		0.129524	0.380677	HTR2A inactive		0.380189	0.926524	HTR2A inactive		0.099382	0.054062	HTR2A inactive	0.417159	0.719485	HTR2A inactive
													0.967607	0.76145	HTR2A inactive		0.937394	0.690127	HTR2A inactive		0.323664	0.514647	HTR2A inactive		0.310032	0.849969	HTR2A inactive	0.132171	0.769497	HTR2A inactive
													0.838914	0.496054	HTR2A inactive		0.447555	0.629551	HTR2A inactive		0.278295	0.0765683	HTR2A inactive		0.618519	0.25587	HTR2A inactive	0.464459	0.91461	HTR2A inactive
													0.187353	0.475053	HTR2A inactive		0.445513	0.589076	HTR2A inactive		0.335043	0.219324	HTR2A inactive		0.655099	0.216141	HTR2A inactive	0.26378	0.753923	HTR2A inactive
													0.16295	0.548997	HTR2A inactive		0.343749	0.526904	HTR2A inactive		0.450033	0.515994	HTR2A inactive		0.370252	0.430373	HTR2A inactive	0.509226	0.691411	HTR2A inactive
													0.243832	0.45851	HTR2A inactive		0.753557	0.284981	HTR2A inactive		0.893456	0.447715	HTR2A inactive		0.312322	0.132029	HTR2A inactive	0.679728	0.647621	HTR2A inactive
