# Supplementary material for: Deep representation learning of chemical-induced transcriptional profile for phenotype-based drug discovery
Source: Nat Commun. 2024 Jun 25;15:5378. doi: 10.1038/s41467-024-49620-3 (PMC11199551; doi:10.1038/s41467-024-49620-3)
Supplement: Supplementary file 4 — Source Data [file 41467_2024_49620_MOESM4_ESM.zip › Source Data/Fig. 5.xlsx]

## Sheet: relation_for_response
Fig 5a								Fig 5b							Fig 5c
TranSiGen								ECFP4							model	metrics	repeat 1	repeat 2	repeat 3	repeat 4	repeat 5		model	p-values
cid	Profile similarity	relation_type		model	p-values			cid	Structure similarity	relation_type		model	p-values		ECFP4+X1	Pearson	0.521452	0.492314	0.495518	0.510833	0.514435		TranSiGen vs. ECFP4+X1	6.971e-05
A375	0.583111	Sensitive		PC3_Sensitive vs. PC3_Sensitive ~ Resistant	0.04607			A375	0.097561	Sensitive		PC3_Sensitive vs. PC3_Sensitive ~ Resistant	0.8682		KPGT+X1	Pearson	0.338354	0.334441	0.36107	0.313161	0.347594		TranSiGen vs. KPGT+X1	1.729e-08
A375	0.520808	Sensitive		A375_Sensitive vs. A375_Sensitive ~ Resistant	1.144e-10			A375	0.0864198	Sensitive		A375_Sensitive vs. A375_Sensitive ~ Resistant	0.3919		TranSiGen	Pearson	0.578482	0.566281	0.598309	0.557553	0.568632
A375	0.547635	Sensitive		MCF7_Sensitive vs. MCF7_Sensitive ~ Resistant	0.0004309			A375	0.0714286	Sensitive		MCF7_Sensitive vs. MCF7_Sensitive ~ Resistant	0.6167
A375	0.503979	Sensitive		HT29_Sensitive vs. HT29_Sensitive ~ Resistant	0.08631			A375	0.0645161	Sensitive		HT29_Sensitive vs. HT29_Sensitive ~ Resistant	0.456
A375	0.833832	Sensitive						A375	0.0684932	Sensitive
A375	0.726876	Sensitive		cid	relation_type	sample_size		A375	0.107527	Sensitive		cid	relation_type	sample_size
A375	0.789653	Sensitive		MCF7	Sensitive	210		A375	0.0714286	Sensitive		MCF7	Sensitive	210
A375	0.791122	Sensitive		A375	Sensitive	91		A375	0.0947368	Sensitive		A375	Sensitive	91
A375	0.59374	Sensitive		PC3	Sensitive	66		A375	0.047619	Sensitive		PC3	Sensitive	66
A375	0.805459	Sensitive		HT29	Sensitive	6		A375	0.091954	Sensitive		HT29	Sensitive	6
A375	0.816774	Sensitive		MCF7	Sensitive ~ Resistant	441		A375	0.0779221	Sensitive		MCF7	Sensitive ~ Resistant	441
A375	0.845999	Sensitive		A375	Sensitive ~ Resistant	196		A375	0.0609756	Sensitive		A375	Sensitive ~ Resistant	196
A375	0.400162	Sensitive		PC3	Sensitive ~ Resistant	144		A375	0.0512821	Sensitive		PC3	Sensitive ~ Resistant	144
A375	0.44783	Sensitive		HT29	Sensitive ~ Resistant	16		A375	0.179487	Sensitive		HT29	Sensitive ~ Resistant	16
A375	0.37229	Sensitive						A375	0.146341	Sensitive
A375	0.561492	Sensitive						A375	0.170455	Sensitive
A375	0.628755	Sensitive						A375	0.171429	Sensitive
A375	0.541346	Sensitive						A375	0.188889	Sensitive
A375	0.596026	Sensitive						A375	0.112676	Sensitive
A375	0.622355	Sensitive						A375	0.125	Sensitive
A375	0.487325	Sensitive						A375	0.14	Sensitive
A375	0.611487	Sensitive						A375	0.0879121	Sensitive
A375	0.627491	Sensitive						A375	0.16	Sensitive
A375	0.606341	Sensitive						A375	0.0963855	Sensitive
A375	0.324885	Sensitive						A375	0.116883	Sensitive
A375	0.428589	Sensitive						A375	0.135802	Sensitive
A375	0.481669	Sensitive						A375	0.122222	Sensitive
A375	0.520283	Sensitive						A375	0.19403	Sensitive
A375	0.464704	Sensitive						A375	0.166667	Sensitive
A375	0.521199	Sensitive						A375	0.166667	Sensitive
A375	0.544878	Sensitive						A375	0.12766	Sensitive
A375	0.489361	Sensitive						A375	0.178947	Sensitive
A375	0.518031	Sensitive						A375	0.0777778	Sensitive
A375	0.519956	Sensitive						A375	0.164384	Sensitive
A375	0.560845	Sensitive						A375	0.0987654	Sensitive
A375	0.345366	Sensitive						A375	0.135135	Sensitive
A375	0.351498	Sensitive						A375	0.0842105	Sensitive
A375	0.61435	Sensitive						A375	0.0789474	Sensitive
A375	0.573734	Sensitive						A375	0.202247	Sensitive
A375	0.614203	Sensitive						A375	0.234375	Sensitive
A375	0.602841	Sensitive						A375	0.148936	Sensitive
A375	0.501013	Sensitive						A375	0.163265	Sensitive
A375	0.609235	Sensitive						A375	0.076087	Sensitive
A375	0.622407	Sensitive						A375	0.101266	Sensitive
A375	0.677598	Sensitive						A375	0.0963855	Sensitive
A375	0.274603	Sensitive						A375	0.102564	Sensitive
A375	0.583461	Sensitive						A375	0.1375	Sensitive
A375	0.486056	Sensitive						A375	0.104762	Sensitive
A375	0.58987	Sensitive						A375	0.1	Sensitive
A375	0.590809	Sensitive						A375	0.125	Sensitive
A375	0.53629	Sensitive						A375	0.160377	Sensitive
A375	0.586491	Sensitive						A375	0.102041	Sensitive
A375	0.555034	Sensitive						A375	0.142857	Sensitive
A375	0.558191	Sensitive						A375	0.0989011	Sensitive
A375	0.345248	Sensitive						A375	0.130952	Sensitive
A375	0.725125	Sensitive						A375	0.0795455	Sensitive
A375	0.864077	Sensitive						A375	0.0983607	Sensitive
A375	0.828961	Sensitive						A375	0.0909091	Sensitive
A375	0.623061	Sensitive						A375	0.133333	Sensitive
A375	0.900981	Sensitive						A375	0.0875	Sensitive
A375	0.984172	Sensitive						A375	0.704545	Sensitive
A375	0.945438	Sensitive						A375	0.144928	Sensitive
A375	0.408047	Sensitive						A375	0.0882353	Sensitive
A375	0.748361	Sensitive						A375	0.0952381	Sensitive
A375	0.912468	Sensitive						A375	0.130841	Sensitive
A375	0.451732	Sensitive						A375	0.133929	Sensitive
A375	0.673864	Sensitive						A375	0.0873786	Sensitive
A375	0.701088	Sensitive						A375	0.0869565	Sensitive
A375	0.824691	Sensitive						A375	0.0947368	Sensitive
A375	0.392698	Sensitive						A375	0.0879121	Sensitive
A375	0.815346	Sensitive						A375	0.0941176	Sensitive
A375	0.61858	Sensitive						A375	0.151163	Sensitive
A375	0.834616	Sensitive						A375	0.0632911	Sensitive
A375	0.850609	Sensitive						A375	0.0909091	Sensitive
A375	0.871574	Sensitive						A375	0.101449	Sensitive
A375	0.386258	Sensitive						A375	0.126984	Sensitive
A375	0.558739	Sensitive						A375	0.113043	Sensitive
A375	0.782665	Sensitive						A375	0.0865385	Sensitive
A375	0.804295	Sensitive						A375	0.134831	Sensitive
A375	0.904089	Sensitive						A375	0.117021	Sensitive
A375	0.45807	Sensitive						A375	0.111111	Sensitive
A375	0.59714	Sensitive						A375	0.0917431	Sensitive
A375	0.619318	Sensitive						A375	0.138298	Sensitive
A375	0.62602	Sensitive						A375	0.15625	Sensitive
A375	0.322049	Sensitive						A375	0.164835	Sensitive
A375	0.888041	Sensitive						A375	0.0823529	Sensitive
A375	0.861328	Sensitive						A375	0.116279	Sensitive
A375	0.376085	Sensitive						A375	0.1375	Sensitive
A375	0.934006	Sensitive						A375	0.150685	Sensitive
A375	0.396686	Sensitive						A375	0.112676	Sensitive
A375	0.482791	Sensitive						A375	0.220588	Sensitive
A375	0.787772	Sensitive ~ Resistant						A375	0.0823529	Sensitive ~ Resistant
A375	0.453307	Sensitive ~ Resistant						A375	0.0784314	Sensitive ~ Resistant
A375	0.519679	Sensitive ~ Resistant						A375	0.0625	Sensitive ~ Resistant
A375	0.379288	Sensitive ~ Resistant						A375	0.0618557	Sensitive ~ Resistant
A375	0.473227	Sensitive ~ Resistant						A375	0.0989011	Sensitive ~ Resistant
A375	0.331028	Sensitive ~ Resistant						A375	0.0571429	Sensitive ~ Resistant
A375	0.149458	Sensitive ~ Resistant						A375	0.194444	Sensitive ~ Resistant
A375	0.0862889	Sensitive ~ Resistant						A375	0.0923077	Sensitive ~ Resistant
A375	0.3007	Sensitive ~ Resistant						A375	0.0759494	Sensitive ~ Resistant
A375	0.527783	Sensitive ~ Resistant						A375	0.0813953	Sensitive ~ Resistant
A375	0.51925	Sensitive ~ Resistant						A375	0.0804598	Sensitive ~ Resistant
A375	0.581368	Sensitive ~ Resistant						A375	0.0693069	Sensitive ~ Resistant
A375	0.615322	Sensitive ~ Resistant						A375	0.0967742	Sensitive ~ Resistant
A375	0.661812	Sensitive ~ Resistant						A375	0.0421053	Sensitive ~ Resistant
A375	0.607868	Sensitive ~ Resistant						A375	0.142857	Sensitive ~ Resistant
A375	0.479937	Sensitive ~ Resistant						A375	0.128713	Sensitive ~ Resistant
A375	0.500635	Sensitive ~ Resistant						A375	0.164835	Sensitive ~ Resistant
A375	0.410899	Sensitive ~ Resistant						A375	0.114583	Sensitive ~ Resistant
A375	0.422137	Sensitive ~ Resistant						A375	0.142857	Sensitive ~ Resistant
A375	0.69856	Sensitive ~ Resistant						A375	0.147059	Sensitive ~ Resistant
A375	0.276395	Sensitive ~ Resistant						A375	0.0714286	Sensitive ~ Resistant
A375	0.0831857	Sensitive ~ Resistant						A375	0.171875	Sensitive ~ Resistant
A375	0.217169	Sensitive ~ Resistant						A375	0.141026	Sensitive ~ Resistant
A375	0.465332	Sensitive ~ Resistant						A375	0.102273	Sensitive ~ Resistant
A375	0.513415	Sensitive ~ Resistant						A375	0.152941	Sensitive ~ Resistant
A375	0.531495	Sensitive ~ Resistant						A375	0.154639	Sensitive ~ Resistant
A375	0.495416	Sensitive ~ Resistant						A375	0.142857	Sensitive ~ Resistant
A375	0.54047	Sensitive ~ Resistant						A375	0.183908	Sensitive ~ Resistant
A375	0.530422	Sensitive ~ Resistant						A375	0.119048	Sensitive ~ Resistant
A375	0.387703	Sensitive ~ Resistant						A375	0.166667	Sensitive ~ Resistant
A375	0.488443	Sensitive ~ Resistant						A375	0.155556	Sensitive ~ Resistant
A375	0.323121	Sensitive ~ Resistant						A375	0.117021	Sensitive ~ Resistant
A375	0.298831	Sensitive ~ Resistant						A375	0.133333	Sensitive ~ Resistant
A375	0.357594	Sensitive ~ Resistant						A375	0.117647	Sensitive ~ Resistant
A375	0.0669652	Sensitive ~ Resistant						A375	0.0731707	Sensitive ~ Resistant
A375	0.105248	Sensitive ~ Resistant						A375	0.177419	Sensitive ~ Resistant
A375	0.228116	Sensitive ~ Resistant						A375	0.144737	Sensitive ~ Resistant
A375	0.367954	Sensitive ~ Resistant						A375	0.117647	Sensitive ~ Resistant
A375	0.356852	Sensitive ~ Resistant						A375	0.142857	Sensitive ~ Resistant
A375	0.508606	Sensitive ~ Resistant						A375	0.1	Sensitive ~ Resistant
A375	0.52877	Sensitive ~ Resistant						A375	0.0769231	Sensitive ~ Resistant
A375	0.515632	Sensitive ~ Resistant						A375	0.134831	Sensitive ~ Resistant
A375	0.594694	Sensitive ~ Resistant						A375	0.103448	Sensitive ~ Resistant
A375	0.439595	Sensitive ~ Resistant						A375	0.128713	Sensitive ~ Resistant
A375	0.367429	Sensitive ~ Resistant						A375	0.0816327	Sensitive ~ Resistant
A375	0.230253	Sensitive ~ Resistant						A375	0.126316	Sensitive ~ Resistant
A375	0.200129	Sensitive ~ Resistant						A375	0.106383	Sensitive ~ Resistant
A375	0.215605	Sensitive ~ Resistant						A375	0.114286	Sensitive ~ Resistant
A375	0.0568978	Sensitive ~ Resistant						A375	0.0588235	Sensitive ~ Resistant
A375	-0.0244832	Sensitive ~ Resistant						A375	0.0869565	Sensitive ~ Resistant
A375	0.791539	Sensitive ~ Resistant						A375	0.1125	Sensitive ~ Resistant
A375	0.383769	Sensitive ~ Resistant						A375	0.141176	Sensitive ~ Resistant
A375	0.285252	Sensitive ~ Resistant						A375	0.152941	Sensitive ~ Resistant
A375	0.382025	Sensitive ~ Resistant						A375	0.0666667	Sensitive ~ Resistant
A375	0.514365	Sensitive ~ Resistant						A375	0.107692	Sensitive ~ Resistant
A375	0.426931	Sensitive ~ Resistant						A375	0.0618557	Sensitive ~ Resistant
A375	0.678867	Sensitive ~ Resistant						A375	0.141304	Sensitive ~ Resistant
A375	0.48904	Sensitive ~ Resistant						A375	0.118182	Sensitive ~ Resistant
A375	0.600465	Sensitive ~ Resistant						A375	0.15	Sensitive ~ Resistant
A375	0.542332	Sensitive ~ Resistant						A375	0.115385	Sensitive ~ Resistant
A375	0.431797	Sensitive ~ Resistant						A375	0.164948	Sensitive ~ Resistant
A375	0.543191	Sensitive ~ Resistant						A375	0.175676	Sensitive ~ Resistant
A375	0.275664	Sensitive ~ Resistant						A375	0.0879121	Sensitive ~ Resistant
A375	0.0672757	Sensitive ~ Resistant						A375	0.0909091	Sensitive ~ Resistant
A375	0.158592	Sensitive ~ Resistant						A375	0.113636	Sensitive ~ Resistant
A375	0.517638	Sensitive ~ Resistant						A375	0.104167	Sensitive ~ Resistant
A375	0.646923	Sensitive ~ Resistant						A375	0.150538	Sensitive ~ Resistant
A375	0.554363	Sensitive ~ Resistant						A375	0.110092	Sensitive ~ Resistant
A375	0.578073	Sensitive ~ Resistant						A375	0.0657895	Sensitive ~ Resistant
A375	0.529231	Sensitive ~ Resistant						A375	0.142857	Sensitive ~ Resistant
A375	0.808456	Sensitive ~ Resistant						A375	0.217391	Sensitive ~ Resistant
A375	0.503808	Sensitive ~ Resistant						A375	0.108696	Sensitive ~ Resistant
A375	0.583173	Sensitive ~ Resistant						A375	0.13253	Sensitive ~ Resistant
A375	0.382531	Sensitive ~ Resistant						A375	0.0555556	Sensitive ~ Resistant
A375	0.518858	Sensitive ~ Resistant						A375	0.0574713	Sensitive ~ Resistant
A375	0.439543	Sensitive ~ Resistant						A375	0.118644	Sensitive ~ Resistant
A375	0.257181	Sensitive ~ Resistant						A375	0.0833333	Sensitive ~ Resistant
A375	0.0448814	Sensitive ~ Resistant						A375	0.188679	Sensitive ~ Resistant
A375	0.277635	Sensitive ~ Resistant						A375	0.1	Sensitive ~ Resistant
A375	0.566064	Sensitive ~ Resistant						A375	0.0625	Sensitive ~ Resistant
A375	0.561282	Sensitive ~ Resistant						A375	0.102564	Sensitive ~ Resistant
A375	0.57706	Sensitive ~ Resistant						A375	0.0989011	Sensitive ~ Resistant
A375	0.593738	Sensitive ~ Resistant						A375	0.0909091	Sensitive ~ Resistant
A375	0.660447	Sensitive ~ Resistant						A375	0.166667	Sensitive ~ Resistant
A375	0.729269	Sensitive ~ Resistant						A375	0.112245	Sensitive ~ Resistant
A375	0.589696	Sensitive ~ Resistant						A375	0.133929	Sensitive ~ Resistant
A375	0.581328	Sensitive ~ Resistant						A375	0.101852	Sensitive ~ Resistant
A375	0.605715	Sensitive ~ Resistant						A375	0.188119	Sensitive ~ Resistant
A375	0.560085	Sensitive ~ Resistant						A375	0.181818	Sensitive ~ Resistant
A375	0.277424	Sensitive ~ Resistant						A375	0.166667	Sensitive ~ Resistant
A375	0.219755	Sensitive ~ Resistant						A375	0.0729167	Sensitive ~ Resistant
A375	0.0671169	Sensitive ~ Resistant						A375	0.1	Sensitive ~ Resistant
A375	0.320775	Sensitive ~ Resistant						A375	0.186047	Sensitive ~ Resistant
A375	0.500261	Sensitive ~ Resistant						A375	0.134021	Sensitive ~ Resistant
A375	0.49083	Sensitive ~ Resistant						A375	0.206522	Sensitive ~ Resistant
A375	0.519679	Sensitive ~ Resistant						A375	0.0964912	Sensitive ~ Resistant
A375	0.466174	Sensitive ~ Resistant						A375	0.0759494	Sensitive ~ Resistant
A375	0.59141	Sensitive ~ Resistant						A375	0.115385	Sensitive ~ Resistant
A375	0.80558	Sensitive ~ Resistant						A375	0.0945946	Sensitive ~ Resistant
A375	0.532556	Sensitive ~ Resistant						A375	0.0879121	Sensitive ~ Resistant
A375	0.545776	Sensitive ~ Resistant						A375	0.123457	Sensitive ~ Resistant
A375	0.453544	Sensitive ~ Resistant						A375	0.108434	Sensitive ~ Resistant
A375	0.43476	Sensitive ~ Resistant						A375	0.0853659	Sensitive ~ Resistant
A375	0.380729	Sensitive ~ Resistant						A375	0.105263	Sensitive ~ Resistant
A375	0.245356	Sensitive ~ Resistant						A375	0.0714286	Sensitive ~ Resistant
A375	0.00154929	Sensitive ~ Resistant						A375	0.132075	Sensitive ~ Resistant
A375	0.302055	Sensitive ~ Resistant						A375	0.121212	Sensitive ~ Resistant
A375	0.499618	Sensitive ~ Resistant						A375	0.0512821	Sensitive ~ Resistant
A375	0.604755	Sensitive ~ Resistant						A375	0.121622	Sensitive ~ Resistant
A375	0.570768	Sensitive ~ Resistant						A375	0.0777778	Sensitive ~ Resistant
A375	0.627584	Sensitive ~ Resistant						A375	0.14	Sensitive ~ Resistant
A375	0.602623	Sensitive ~ Resistant						A375	0.0731707	Sensitive ~ Resistant
A375	0.837656	Sensitive ~ Resistant						A375	0.145833	Sensitive ~ Resistant
A375	0.658553	Sensitive ~ Resistant						A375	0.153153	Sensitive ~ Resistant
A375	0.657481	Sensitive ~ Resistant						A375	0.100917	Sensitive ~ Resistant
A375	0.643649	Sensitive ~ Resistant						A375	0.141509	Sensitive ~ Resistant
A375	0.585644	Sensitive ~ Resistant						A375	0.12381	Sensitive ~ Resistant
A375	0.38953	Sensitive ~ Resistant						A375	0.108434	Sensitive ~ Resistant
A375	0.249164	Sensitive ~ Resistant						A375	0.0721649	Sensitive ~ Resistant
A375	0.0839729	Sensitive ~ Resistant						A375	0.0987654	Sensitive ~ Resistant
A375	0.323436	Sensitive ~ Resistant						A375	0.131868	Sensitive ~ Resistant
A375	0.582311	Sensitive ~ Resistant						A375	0.11	Sensitive ~ Resistant
A375	0.562599	Sensitive ~ Resistant						A375	0.204301	Sensitive ~ Resistant
A375	0.594874	Sensitive ~ Resistant						A375	0.166667	Sensitive ~ Resistant
A375	0.543	Sensitive ~ Resistant						A375	0.102564	Sensitive ~ Resistant
A375	0.657311	Sensitive ~ Resistant						A375	0.0934579	Sensitive ~ Resistant
A375	0.652668	Sensitive ~ Resistant						A375	0.126214	Sensitive ~ Resistant
A375	0.457152	Sensitive ~ Resistant						A375	0.175439	Sensitive ~ Resistant
A375	0.538115	Sensitive ~ Resistant						A375	0.135135	Sensitive ~ Resistant
A375	0.315395	Sensitive ~ Resistant						A375	0.144144	Sensitive ~ Resistant
A375	0.291921	Sensitive ~ Resistant						A375	0.127273	Sensitive ~ Resistant
A375	0.378087	Sensitive ~ Resistant						A375	0.101124	Sensitive ~ Resistant
A375	0.174169	Sensitive ~ Resistant						A375	0.0679612	Sensitive ~ Resistant
A375	0.0774371	Sensitive ~ Resistant						A375	0.091954	Sensitive ~ Resistant
A375	0.261715	Sensitive ~ Resistant						A375	0.224719	Sensitive ~ Resistant
A375	0.470126	Sensitive ~ Resistant						A375	0.103774	Sensitive ~ Resistant
A375	0.47007	Sensitive ~ Resistant						A375	0.12381	Sensitive ~ Resistant
A375	0.524666	Sensitive ~ Resistant						A375	0.109244	Sensitive ~ Resistant
A375	0.555387	Sensitive ~ Resistant						A375	0.0574713	Sensitive ~ Resistant
A375	0.58717	Sensitive ~ Resistant						A375	0.182692	Sensitive ~ Resistant
A375	0.816607	Sensitive ~ Resistant						A375	0.147727	Sensitive ~ Resistant
A375	0.400236	Sensitive ~ Resistant						A375	0.0720721	Sensitive ~ Resistant
A375	0.599178	Sensitive ~ Resistant						A375	0.14433	Sensitive ~ Resistant
A375	0.338406	Sensitive ~ Resistant						A375	0.142857	Sensitive ~ Resistant
A375	0.343831	Sensitive ~ Resistant						A375	0.10101	Sensitive ~ Resistant
A375	0.353769	Sensitive ~ Resistant						A375	0.0921053	Sensitive ~ Resistant
A375	0.211804	Sensitive ~ Resistant						A375	0.0674157	Sensitive ~ Resistant
A375	0.0610392	Sensitive ~ Resistant						A375	0.0666667	Sensitive ~ Resistant
A375	0.281678	Sensitive ~ Resistant						A375	0.0804598	Sensitive ~ Resistant
A375	0.584811	Sensitive ~ Resistant						A375	0.0736842	Sensitive ~ Resistant
A375	0.564181	Sensitive ~ Resistant						A375	0.0957447	Sensitive ~ Resistant
A375	0.623102	Sensitive ~ Resistant						A375	0.125	Sensitive ~ Resistant
A375	0.594136	Sensitive ~ Resistant						A375	0.0405405	Sensitive ~ Resistant
A375	0.650806	Sensitive ~ Resistant						A375	0.113402	Sensitive ~ Resistant
A375	0.788623	Sensitive ~ Resistant						A375	0.202703	Sensitive ~ Resistant
A375	0.464556	Sensitive ~ Resistant						A375	0.126316	Sensitive ~ Resistant
A375	0.519285	Sensitive ~ Resistant						A375	0.125	Sensitive ~ Resistant
A375	0.320876	Sensitive ~ Resistant						A375	0.0752688	Sensitive ~ Resistant
A375	0.50843	Sensitive ~ Resistant						A375	0.0777778	Sensitive ~ Resistant
A375	0.45539	Sensitive ~ Resistant						A375	0.0923077	Sensitive ~ Resistant
A375	0.235849	Sensitive ~ Resistant						A375	0.0779221	Sensitive ~ Resistant
A375	0.0332189	Sensitive ~ Resistant						A375	0.133333	Sensitive ~ Resistant
A375	0.280635	Sensitive ~ Resistant						A375	0.108108	Sensitive ~ Resistant
A375	0.520773	Sensitive ~ Resistant						A375	0.0714286	Sensitive ~ Resistant
A375	0.519933	Sensitive ~ Resistant						A375	0.1375	Sensitive ~ Resistant
A375	0.551239	Sensitive ~ Resistant						A375	0.129032	Sensitive ~ Resistant
A375	0.59661	Sensitive ~ Resistant						A375	0.160714	Sensitive ~ Resistant
A375	0.616251	Sensitive ~ Resistant						A375	0.142857	Sensitive ~ Resistant
A375	0.836905	Sensitive ~ Resistant						A375	0.177215	Sensitive ~ Resistant
A375	0.575774	Sensitive ~ Resistant						A375	0.168421	Sensitive ~ Resistant
A375	0.606171	Sensitive ~ Resistant						A375	0.107527	Sensitive ~ Resistant
A375	0.453886	Sensitive ~ Resistant						A375	0.168539	Sensitive ~ Resistant
A375	0.529957	Sensitive ~ Resistant						A375	0.0978261	Sensitive ~ Resistant
A375	0.41408	Sensitive ~ Resistant						A375	0.0714286	Sensitive ~ Resistant
A375	0.232055	Sensitive ~ Resistant						A375	0.0609756	Sensitive ~ Resistant
A375	0.0626286	Sensitive ~ Resistant						A375	0.107692	Sensitive ~ Resistant
A375	0.317044	Sensitive ~ Resistant						A375	0.194444	Sensitive ~ Resistant
A375	0.554097	Sensitive ~ Resistant						A375	0.0561798	Sensitive ~ Resistant
A375	0.514018	Sensitive ~ Resistant						A375	0.117647	Sensitive ~ Resistant
A375	0.609614	Sensitive ~ Resistant						A375	0.172043	Sensitive ~ Resistant
A375	0.62582	Sensitive ~ Resistant						A375	0.0952381	Sensitive ~ Resistant
A375	0.698348	Sensitive ~ Resistant						A375	0.136364	Sensitive ~ Resistant
A375	0.422219	Sensitive ~ Resistant						A375	0.1	Sensitive ~ Resistant
A375	0.429021	Sensitive ~ Resistant						A375	0.261905	Sensitive ~ Resistant
A375	0.57494	Sensitive ~ Resistant						A375	0.166667	Sensitive ~ Resistant
A375	0.315473	Sensitive ~ Resistant						A375	0.5	Sensitive ~ Resistant
A375	0.346145	Sensitive ~ Resistant						A375	0.142857	Sensitive ~ Resistant
A375	0.346742	Sensitive ~ Resistant						A375	0.0769231	Sensitive ~ Resistant
A375	0.0996661	Sensitive ~ Resistant						A375	0.0789474	Sensitive ~ Resistant
A375	0.241707	Sensitive ~ Resistant						A375	0.0983607	Sensitive ~ Resistant
A375	0.0628911	Sensitive ~ Resistant						A375	0.140845	Sensitive ~ Resistant
A375	0.388179	Sensitive ~ Resistant						A375	0.0470588	Sensitive ~ Resistant
A375	0.271659	Sensitive ~ Resistant						A375	0.125	Sensitive ~ Resistant
A375	0.409686	Sensitive ~ Resistant						A375	0.155556	Sensitive ~ Resistant
A375	0.385301	Sensitive ~ Resistant						A375	0.0666667	Sensitive ~ Resistant
A375	0.651035	Sensitive ~ Resistant						A375	0.091954	Sensitive ~ Resistant
HT29	0.062572	Sensitive						HT29	0.126984	Sensitive
HT29	0.665898	Sensitive						HT29	0.0945946	Sensitive
HT29	0.738669	Sensitive						HT29	0.0983607	Sensitive
HT29	0.12195	Sensitive						HT29	0.1	Sensitive
HT29	0.072362	Sensitive						HT29	0.0882353	Sensitive
HT29	0.759076	Sensitive						HT29	0.217391	Sensitive
HT29	0.431316	Sensitive ~ Resistant						HT29	0.0958904	Sensitive ~ Resistant
HT29	0.564428	Sensitive ~ Resistant						HT29	0.134831	Sensitive ~ Resistant
HT29	0.329661	Sensitive ~ Resistant						HT29	0.112676	Sensitive ~ Resistant
HT29	0.0625103	Sensitive ~ Resistant						HT29	0.108434	Sensitive ~ Resistant
HT29	-0.0368269	Sensitive ~ Resistant						HT29	0.0875	Sensitive ~ Resistant
HT29	-0.015898	Sensitive ~ Resistant						HT29	0.0909091	Sensitive ~ Resistant
HT29	0.0217656	Sensitive ~ Resistant						HT29	0.116883	Sensitive ~ Resistant
HT29	-0.220414	Sensitive ~ Resistant						HT29	0.5	Sensitive ~ Resistant
HT29	0.23039	Sensitive ~ Resistant						HT29	0.0898876	Sensitive ~ Resistant
HT29	0.550885	Sensitive ~ Resistant						HT29	0.134615	Sensitive ~ Resistant
HT29	0.463734	Sensitive ~ Resistant						HT29	0.142857	Sensitive ~ Resistant
HT29	-0.1278	Sensitive ~ Resistant						HT29	0.0792079	Sensitive ~ Resistant
HT29	0.28776	Sensitive ~ Resistant						HT29	0.0506329	Sensitive ~ Resistant
HT29	0.754344	Sensitive ~ Resistant						HT29	0.11828	Sensitive ~ Resistant
HT29	0.492255	Sensitive ~ Resistant						HT29	0.171429	Sensitive ~ Resistant
HT29	-0.0112918	Sensitive ~ Resistant						HT29	0.0555556	Sensitive ~ Resistant
MCF7	0.317408	Sensitive						MCF7	0.0851064	Sensitive
MCF7	0.0931922	Sensitive						MCF7	0.02	Sensitive
MCF7	0.499608	Sensitive						MCF7	0.0983607	Sensitive
MCF7	0.27623	Sensitive						MCF7	0.0705882	Sensitive
MCF7	0.26455	Sensitive						MCF7	0.179104	Sensitive
MCF7	0.202248	Sensitive						MCF7	0.0795455	Sensitive
MCF7	0.299898	Sensitive						MCF7	0.0869565	Sensitive
MCF7	0.410587	Sensitive						MCF7	0.0857143	Sensitive
MCF7	0.514149	Sensitive						MCF7	0.0769231	Sensitive
MCF7	0.296977	Sensitive						MCF7	0.103448	Sensitive
MCF7	0.38381	Sensitive						MCF7	0.0609756	Sensitive
MCF7	0.436482	Sensitive						MCF7	0.136364	Sensitive
MCF7	0.407169	Sensitive						MCF7	0.134146	Sensitive
MCF7	0.465533	Sensitive						MCF7	0.166667	Sensitive
MCF7	0.239138	Sensitive						MCF7	0.0958904	Sensitive
MCF7	0.476948	Sensitive						MCF7	0.192308	Sensitive
MCF7	0.815804	Sensitive						MCF7	0.15625	Sensitive
MCF7	0.146361	Sensitive						MCF7	0.0909091	Sensitive
MCF7	0.39654	Sensitive						MCF7	0.181818	Sensitive
MCF7	0.283079	Sensitive						MCF7	0.1	Sensitive
MCF7	0.077833	Sensitive						MCF7	0.0779221	Sensitive
MCF7	0.388915	Sensitive						MCF7	0.151163	Sensitive
MCF7	0.297091	Sensitive						MCF7	0.160377	Sensitive
MCF7	0.211575	Sensitive						MCF7	0.15625	Sensitive
MCF7	0.281738	Sensitive						MCF7	0.133929	Sensitive
MCF7	0.230252	Sensitive						MCF7	0.103093	Sensitive
MCF7	0.354704	Sensitive						MCF7	0.173913	Sensitive
MCF7	0.420389	Sensitive						MCF7	0.133333	Sensitive
MCF7	0.316277	Sensitive						MCF7	0.113043	Sensitive
MCF7	0.416192	Sensitive						MCF7	0.0917431	Sensitive
MCF7	0.377397	Sensitive						MCF7	0.138298	Sensitive
MCF7	0.29573	Sensitive						MCF7	0.179245	Sensitive
MCF7	0.423282	Sensitive						MCF7	0.118182	Sensitive
MCF7	0.317444	Sensitive						MCF7	0.178947	Sensitive
MCF7	0.473874	Sensitive						MCF7	0.105882	Sensitive
MCF7	0.318158	Sensitive						MCF7	0.164835	Sensitive
MCF7	0.0669642	Sensitive						MCF7	0.103448	Sensitive
MCF7	0.249361	Sensitive						MCF7	0.1	Sensitive
MCF7	0.304376	Sensitive						MCF7	0.121495	Sensitive
MCF7	0.0776612	Sensitive						MCF7	0.0434783	Sensitive
MCF7	0.181111	Sensitive						MCF7	0.0434783	Sensitive
MCF7	0.105127	Sensitive						MCF7	0.0344828	Sensitive
MCF7	-0.014733	Sensitive						MCF7	0.101449	Sensitive
MCF7	0.150458	Sensitive						MCF7	0.0980392	Sensitive
MCF7	0.0797014	Sensitive						MCF7	0.0363636	Sensitive
MCF7	0.143133	Sensitive						MCF7	0.02	Sensitive
MCF7	0.0270974	Sensitive						MCF7	0.084507	Sensitive
MCF7	0.103511	Sensitive						MCF7	0.0461538	Sensitive
MCF7	0.119193	Sensitive						MCF7	0.0181818	Sensitive
MCF7	0.111064	Sensitive						MCF7	0.0724638	Sensitive
MCF7	0.0541321	Sensitive						MCF7	0.0746269	Sensitive
MCF7	0.131463	Sensitive						MCF7	0.109091	Sensitive
MCF7	0.0979951	Sensitive						MCF7	0.102564	Sensitive
MCF7	0.0964352	Sensitive						MCF7	0.0185185	Sensitive
MCF7	0.402938	Sensitive						MCF7	0.0266667	Sensitive
MCF7	0.157033	Sensitive						MCF7	0.0535714	Sensitive
MCF7	0.109074	Sensitive						MCF7	0.0952381	Sensitive
MCF7	0.369728	Sensitive						MCF7	0.1	Sensitive
MCF7	0.402582	Sensitive						MCF7	0.101449	Sensitive
MCF7	0.537012	Sensitive						MCF7	0.0952381	Sensitive
MCF7	0.225842	Sensitive						MCF7	0.107692	Sensitive
MCF7	0.410058	Sensitive						MCF7	0.15873	Sensitive
MCF7	0.703913	Sensitive						MCF7	0.0983607	Sensitive
MCF7	0.690856	Sensitive						MCF7	0.0941176	Sensitive
MCF7	0.655675	Sensitive						MCF7	0.0632911	Sensitive
MCF7	0.738275	Sensitive						MCF7	0.0909091	Sensitive
MCF7	0.598365	Sensitive						MCF7	0.125	Sensitive
MCF7	0.766575	Sensitive						MCF7	0.1	Sensitive
MCF7	0.329837	Sensitive						MCF7	0.166667	Sensitive
MCF7	0.553948	Sensitive						MCF7	0.0925926	Sensitive
MCF7	0.419893	Sensitive						MCF7	0.126984	Sensitive
MCF7	0.0805262	Sensitive						MCF7	0.134146	Sensitive
MCF7	0.62684	Sensitive						MCF7	0.0869565	Sensitive
MCF7	0.315014	Sensitive						MCF7	0.0897436	Sensitive
MCF7	0.280563	Sensitive						MCF7	0.0989011	Sensitive
MCF7	0.298919	Sensitive						MCF7	0.104762	Sensitive
MCF7	0.208494	Sensitive						MCF7	0.0786517	Sensitive
MCF7	0.292714	Sensitive						MCF7	0.114943	Sensitive
MCF7	0.478616	Sensitive						MCF7	0.1375	Sensitive
MCF7	0.411246	Sensitive						MCF7	0.125	Sensitive
MCF7	0.502726	Sensitive						MCF7	0.102041	Sensitive
MCF7	0.479297	Sensitive						MCF7	0.142857	Sensitive
MCF7	0.452696	Sensitive						MCF7	0.14	Sensitive
MCF7	0.439724	Sensitive						MCF7	0.0873786	Sensitive
MCF7	0.399738	Sensitive						MCF7	0.122222	Sensitive
MCF7	0.445534	Sensitive						MCF7	0.0779221	Sensitive
MCF7	0.253063	Sensitive						MCF7	0.130952	Sensitive
MCF7	0.0539273	Sensitive						MCF7	0.103774	Sensitive
MCF7	0.232022	Sensitive						MCF7	0.076087	Sensitive
MCF7	0.336344	Sensitive						MCF7	0.10101	Sensitive
MCF7	0.374397	Sensitive						MCF7	0.0947368	Sensitive
MCF7	0.273333	Sensitive						MCF7	0.0909091	Sensitive
MCF7	0.25141	Sensitive						MCF7	0.0625	Sensitive
MCF7	0.426124	Sensitive						MCF7	0.144928	Sensitive
MCF7	0.419434	Sensitive						MCF7	0.117021	Sensitive
MCF7	0.421681	Sensitive						MCF7	0.116279	Sensitive
MCF7	0.440397	Sensitive						MCF7	0.150685	Sensitive
MCF7	0.436404	Sensitive						MCF7	0.159091	Sensitive
MCF7	0.454267	Sensitive						MCF7	0.176471	Sensitive
MCF7	0.319242	Sensitive						MCF7	0.0987654	Sensitive
MCF7	0.356286	Sensitive						MCF7	0.145161	Sensitive
MCF7	0.293799	Sensitive						MCF7	0.220588	Sensitive
MCF7	0.0612654	Sensitive						MCF7	0.129032	Sensitive
MCF7	0.238462	Sensitive						MCF7	0.208333	Sensitive
MCF7	0.857883	Sensitive						MCF7	0.114943	Sensitive
MCF7	0.270416	Sensitive						MCF7	0.0989011	Sensitive
MCF7	0.176874	Sensitive						MCF7	0.10989	Sensitive
MCF7	0.444361	Sensitive						MCF7	0.0795455	Sensitive
MCF7	0.862874	Sensitive						MCF7	0.130841	Sensitive
MCF7	0.536103	Sensitive						MCF7	0.0873786	Sensitive
MCF7	0.598007	Sensitive						MCF7	0.0869565	Sensitive
MCF7	0.611741	Sensitive						MCF7	0.102804	Sensitive
MCF7	0.775209	Sensitive						MCF7	0.171717	Sensitive
MCF7	0.332869	Sensitive						MCF7	0.166667	Sensitive
MCF7	0.365773	Sensitive						MCF7	0.16	Sensitive
MCF7	0.267345	Sensitive						MCF7	0.0879121	Sensitive
MCF7	0.0679544	Sensitive						MCF7	0.141509	Sensitive
MCF7	0.168205	Sensitive						MCF7	0.119565	Sensitive
MCF7	0.332906	Sensitive						MCF7	0.118812	Sensitive
MCF7	0.247117	Sensitive						MCF7	0.125	Sensitive
MCF7	0.379108	Sensitive						MCF7	0.0869565	Sensitive
MCF7	0.300127	Sensitive						MCF7	0.0744681	Sensitive
MCF7	0.376496	Sensitive						MCF7	0.0823529	Sensitive
MCF7	0.302168	Sensitive						MCF7	0.0666667	Sensitive
MCF7	0.259244	Sensitive						MCF7	0.113636	Sensitive
MCF7	0.347745	Sensitive						MCF7	0.116279	Sensitive
MCF7	0.354132	Sensitive						MCF7	0.148649	Sensitive
MCF7	0.336262	Sensitive						MCF7	0.155172	Sensitive
MCF7	0.342589	Sensitive						MCF7	0.0675676	Sensitive
MCF7	0.210676	Sensitive						MCF7	0.0631579	Sensitive
MCF7	0.203213	Sensitive						MCF7	0.152778	Sensitive
MCF7	0.341152	Sensitive						MCF7	0.1625	Sensitive
MCF7	0.402338	Sensitive						MCF7	0.0704225	Sensitive
MCF7	0.268052	Sensitive						MCF7	0.0967742	Sensitive
MCF7	0.40585	Sensitive						MCF7	0.107143	Sensitive
MCF7	0.343258	Sensitive						MCF7	0.0945946	Sensitive
MCF7	0.334605	Sensitive						MCF7	0.125	Sensitive
MCF7	0.404363	Sensitive						MCF7	0.0898876	Sensitive
MCF7	0.297456	Sensitive						MCF7	0.162162	Sensitive
MCF7	0.484236	Sensitive						MCF7	0.0967742	Sensitive
MCF7	0.387216	Sensitive						MCF7	0.15942	Sensitive
MCF7	0.0280668	Sensitive						MCF7	0.0967742	Sensitive
MCF7	0.284258	Sensitive						MCF7	0.0909091	Sensitive
MCF7	0.344554	Sensitive						MCF7	0.0930233	Sensitive
MCF7	0.623544	Sensitive						MCF7	0.0909091	Sensitive
MCF7	0.740384	Sensitive						MCF7	0.0875	Sensitive
MCF7	0.802571	Sensitive						MCF7	0.704545	Sensitive
MCF7	0.57295	Sensitive						MCF7	0.107143	Sensitive
MCF7	0.654296	Sensitive						MCF7	0.0833333	Sensitive
MCF7	0.471042	Sensitive						MCF7	0.19403	Sensitive
MCF7	0.50212	Sensitive						MCF7	0.0877193	Sensitive
MCF7	0.431477	Sensitive						MCF7	0.0882353	Sensitive
MCF7	0.108187	Sensitive						MCF7	0.116279	Sensitive
MCF7	0.300955	Sensitive						MCF7	0.0684932	Sensitive
MCF7	0.38864	Sensitive						MCF7	0.113924	Sensitive
MCF7	0.723361	Sensitive						MCF7	0.0865385	Sensitive
MCF7	0.788812	Sensitive						MCF7	0.134831	Sensitive
MCF7	0.734846	Sensitive						MCF7	0.101852	Sensitive
MCF7	0.842959	Sensitive						MCF7	0.125	Sensitive
MCF7	0.454387	Sensitive						MCF7	0.12766	Sensitive
MCF7	0.411744	Sensitive						MCF7	0.128205	Sensitive
MCF7	0.3405	Sensitive						MCF7	0.111111	Sensitive
MCF7	0.040371	Sensitive						MCF7	0.150943	Sensitive
MCF7	0.183305	Sensitive						MCF7	0.142857	Sensitive
MCF7	0.368876	Sensitive						MCF7	0.106796	Sensitive
MCF7	0.806448	Sensitive						MCF7	0.0823529	Sensitive
MCF7	0.563451	Sensitive						MCF7	0.111111	Sensitive
MCF7	0.646387	Sensitive						MCF7	0.0693069	Sensitive
MCF7	0.474934	Sensitive						MCF7	0.0777778	Sensitive
MCF7	0.492092	Sensitive						MCF7	0.0972222	Sensitive
MCF7	0.40231	Sensitive						MCF7	0.1375	Sensitive
MCF7	0.0643276	Sensitive						MCF7	0.0660377	Sensitive
MCF7	0.235258	Sensitive						MCF7	0.0674157	Sensitive
MCF7	0.470567	Sensitive						MCF7	0.0714286	Sensitive
MCF7	0.638599	Sensitive						MCF7	0.113636	Sensitive
MCF7	0.728504	Sensitive						MCF7	0.0786517	Sensitive
MCF7	0.435373	Sensitive						MCF7	0.164384	Sensitive
MCF7	0.462041	Sensitive						MCF7	0.0983607	Sensitive
MCF7	0.369959	Sensitive						MCF7	0.112676	Sensitive
MCF7	0.106629	Sensitive						MCF7	0.134831	Sensitive
MCF7	0.253253	Sensitive						MCF7	0.106667	Sensitive
MCF7	0.384996	Sensitive						MCF7	0.120482	Sensitive
MCF7	0.732888	Sensitive						MCF7	0.163265	Sensitive
MCF7	0.466813	Sensitive						MCF7	0.144444	Sensitive
MCF7	0.452532	Sensitive						MCF7	0.118421	Sensitive
MCF7	0.35084	Sensitive						MCF7	0.2125	Sensitive
MCF7	0.109255	Sensitive						MCF7	0.144231	Sensitive
MCF7	0.248793	Sensitive						MCF7	0.10989	Sensitive
MCF7	0.39416	Sensitive						MCF7	0.11	Sensitive
MCF7	0.431153	Sensitive						MCF7	0.16092	Sensitive
MCF7	0.717388	Sensitive						MCF7	0.276923	Sensitive
MCF7	0.465342	Sensitive						MCF7	0.091954	Sensitive
MCF7	0.0936775	Sensitive						MCF7	0.114286	Sensitive
MCF7	0.361133	Sensitive						MCF7	0.207317	Sensitive
MCF7	0.429491	Sensitive						MCF7	0.159574	Sensitive
MCF7	0.421353	Sensitive						MCF7	0.142857	Sensitive
MCF7	0.304764	Sensitive						MCF7	0.135135	Sensitive
MCF7	0.069885	Sensitive						MCF7	0.12766	Sensitive
MCF7	0.142138	Sensitive						MCF7	0.157895	Sensitive
MCF7	0.445085	Sensitive						MCF7	0.152941	Sensitive
MCF7	0.417994	Sensitive						MCF7	0.157895	Sensitive
MCF7	0.107551	Sensitive						MCF7	0.0731707	Sensitive
MCF7	0.507606	Sensitive						MCF7	0.296296	Sensitive
MCF7	0.473055	Sensitive						MCF7	0.142857	Sensitive
MCF7	0.0670184	Sensitive						MCF7	0.123596	Sensitive
MCF7	0.267248	Sensitive						MCF7	0.123288	Sensitive
MCF7	0.328718	Sensitive						MCF7	0.0823529	Sensitive
MCF7	0.221	Sensitive						MCF7	0.0612245	Sensitive
MCF7	0.0616782	Sensitive						MCF7	0.0654206	Sensitive
MCF7	0.222044	Sensitive						MCF7	0.116279	Sensitive
MCF7	0.467246	Sensitive ~ Resistant						MCF7	0.111111	Sensitive ~ Resistant
MCF7	0.324283	Sensitive ~ Resistant						MCF7	0.0789474	Sensitive ~ Resistant
MCF7	0.045323	Sensitive ~ Resistant						MCF7	0.0731707	Sensitive ~ Resistant
MCF7	0.56549	Sensitive ~ Resistant						MCF7	0.0933333	Sensitive ~ Resistant
MCF7	0.472945	Sensitive ~ Resistant						MCF7	0.1	Sensitive ~ Resistant
MCF7	0.271378	Sensitive ~ Resistant						MCF7	0.118644	Sensitive ~ Resistant
MCF7	0.356519	Sensitive ~ Resistant						MCF7	0.162162	Sensitive ~ Resistant
MCF7	0.126132	Sensitive ~ Resistant						MCF7	0.0705882	Sensitive ~ Resistant
MCF7	0.373423	Sensitive ~ Resistant						MCF7	0.114754	Sensitive ~ Resistant
MCF7	0.104458	Sensitive ~ Resistant						MCF7	0.1	Sensitive ~ Resistant
MCF7	0.307397	Sensitive ~ Resistant						MCF7	0.136364	Sensitive ~ Resistant
MCF7	0.237403	Sensitive ~ Resistant						MCF7	0.108434	Sensitive ~ Resistant
MCF7	-0.08373	Sensitive ~ Resistant						MCF7	0.12069	Sensitive ~ Resistant
MCF7	0.23928	Sensitive ~ Resistant						MCF7	0.125	Sensitive ~ Resistant
MCF7	0.252371	Sensitive ~ Resistant						MCF7	0.0746269	Sensitive ~ Resistant
MCF7	0.468157	Sensitive ~ Resistant						MCF7	0.120879	Sensitive ~ Resistant
MCF7	0.134521	Sensitive ~ Resistant						MCF7	0.0816327	Sensitive ~ Resistant
MCF7	0.357373	Sensitive ~ Resistant						MCF7	0.0571429	Sensitive ~ Resistant
MCF7	0.371472	Sensitive ~ Resistant						MCF7	0.107143	Sensitive ~ Resistant
MCF7	0.267651	Sensitive ~ Resistant						MCF7	0.0909091	Sensitive ~ Resistant
MCF7	0.370553	Sensitive ~ Resistant						MCF7	0.0679612	Sensitive ~ Resistant
MCF7	0.390912	Sensitive ~ Resistant						MCF7	0.142857	Sensitive ~ Resistant
MCF7	0.315487	Sensitive ~ Resistant						MCF7	0.106796	Sensitive ~ Resistant
MCF7	0.126478	Sensitive ~ Resistant						MCF7	0.132075	Sensitive ~ Resistant
MCF7	0.419216	Sensitive ~ Resistant						MCF7	0.128713	Sensitive ~ Resistant
MCF7	0.36482	Sensitive ~ Resistant						MCF7	0.154472	Sensitive ~ Resistant
MCF7	0.312939	Sensitive ~ Resistant						MCF7	0.113636	Sensitive ~ Resistant
MCF7	0.326979	Sensitive ~ Resistant						MCF7	0.156863	Sensitive ~ Resistant
MCF7	0.367754	Sensitive ~ Resistant						MCF7	0.182692	Sensitive ~ Resistant
MCF7	0.372925	Sensitive ~ Resistant						MCF7	0.0752688	Sensitive ~ Resistant
MCF7	0.346377	Sensitive ~ Resistant						MCF7	0.112245	Sensitive ~ Resistant
MCF7	0.364514	Sensitive ~ Resistant						MCF7	0.157895	Sensitive ~ Resistant
MCF7	0.193156	Sensitive ~ Resistant						MCF7	0.137615	Sensitive ~ Resistant
MCF7	0.1347	Sensitive ~ Resistant						MCF7	0.141176	Sensitive ~ Resistant
MCF7	0.0694525	Sensitive ~ Resistant						MCF7	0.173077	Sensitive ~ Resistant
MCF7	0.146907	Sensitive ~ Resistant						MCF7	0.106383	Sensitive ~ Resistant
MCF7	0.357488	Sensitive ~ Resistant						MCF7	0.175439	Sensitive ~ Resistant
MCF7	0.223048	Sensitive ~ Resistant						MCF7	0.078125	Sensitive ~ Resistant
MCF7	0.378523	Sensitive ~ Resistant						MCF7	0.06	Sensitive ~ Resistant
MCF7	0.284909	Sensitive ~ Resistant						MCF7	0.190476	Sensitive ~ Resistant
MCF7	0.413519	Sensitive ~ Resistant						MCF7	0.126214	Sensitive ~ Resistant
MCF7	0.321986	Sensitive ~ Resistant						MCF7	0.11811	Sensitive ~ Resistant
MCF7	0.067217	Sensitive ~ Resistant						MCF7	0.0701754	Sensitive ~ Resistant
MCF7	0.0308392	Sensitive ~ Resistant						MCF7	0.0327869	Sensitive ~ Resistant
MCF7	0.0201989	Sensitive ~ Resistant						MCF7	0.0298507	Sensitive ~ Resistant
MCF7	0.168542	Sensitive ~ Resistant						MCF7	0.125	Sensitive ~ Resistant
MCF7	0.213733	Sensitive ~ Resistant						MCF7	0.0581395	Sensitive ~ Resistant
MCF7	0.153161	Sensitive ~ Resistant						MCF7	0.0930233	Sensitive ~ Resistant
MCF7	0.0452224	Sensitive ~ Resistant						MCF7	0.0634921	Sensitive ~ Resistant
MCF7	0.123664	Sensitive ~ Resistant						MCF7	0.0285714	Sensitive ~ Resistant
MCF7	0.105158	Sensitive ~ Resistant						MCF7	0.0425532	Sensitive ~ Resistant
MCF7	0.236697	Sensitive ~ Resistant						MCF7	0.0740741	Sensitive ~ Resistant
MCF7	0.139741	Sensitive ~ Resistant						MCF7	0.0657895	Sensitive ~ Resistant
MCF7	0.0479154	Sensitive ~ Resistant						MCF7	0.057971	Sensitive ~ Resistant
MCF7	0.0621689	Sensitive ~ Resistant						MCF7	0.0952381	Sensitive ~ Resistant
MCF7	-0.0169488	Sensitive ~ Resistant						MCF7	0.0597015	Sensitive ~ Resistant
MCF7	0.11844	Sensitive ~ Resistant						MCF7	0.0192308	Sensitive ~ Resistant
MCF7	0.17246	Sensitive ~ Resistant						MCF7	0.0641026	Sensitive ~ Resistant
MCF7	0.176928	Sensitive ~ Resistant						MCF7	0.0609756	Sensitive ~ Resistant
MCF7	0.112392	Sensitive ~ Resistant						MCF7	0.0784314	Sensitive ~ Resistant
MCF7	0.109761	Sensitive ~ Resistant						MCF7	0.0882353	Sensitive ~ Resistant
MCF7	0.0276132	Sensitive ~ Resistant						MCF7	0.0655738	Sensitive ~ Resistant
MCF7	0.177788	Sensitive ~ Resistant						MCF7	0.0581395	Sensitive ~ Resistant
MCF7	0.754962	Sensitive ~ Resistant						MCF7	0.132353	Sensitive ~ Resistant
MCF7	0.512259	Sensitive ~ Resistant						MCF7	0.0972222	Sensitive ~ Resistant
MCF7	0.0364398	Sensitive ~ Resistant						MCF7	0.118421	Sensitive ~ Resistant
MCF7	0.46266	Sensitive ~ Resistant						MCF7	0.128571	Sensitive ~ Resistant
MCF7	0.56151	Sensitive ~ Resistant						MCF7	0.126316	Sensitive ~ Resistant
MCF7	0.324698	Sensitive ~ Resistant						MCF7	0.0862069	Sensitive ~ Resistant
MCF7	0.437825	Sensitive ~ Resistant						MCF7	0.0921053	Sensitive ~ Resistant
MCF7	0.249185	Sensitive ~ Resistant						MCF7	0.0731707	Sensitive ~ Resistant
MCF7	0.485406	Sensitive ~ Resistant						MCF7	0.101695	Sensitive ~ Resistant
MCF7	0.314956	Sensitive ~ Resistant						MCF7	0.0882353	Sensitive ~ Resistant
MCF7	0.371347	Sensitive ~ Resistant						MCF7	0.141176	Sensitive ~ Resistant
MCF7	0.238354	Sensitive ~ Resistant						MCF7	0.126582	Sensitive ~ Resistant
MCF7	0.040665	Sensitive ~ Resistant						MCF7	0.169811	Sensitive ~ Resistant
MCF7	0.044287	Sensitive ~ Resistant						MCF7	0.101266	Sensitive ~ Resistant
MCF7	0.155339	Sensitive ~ Resistant						MCF7	0.0615385	Sensitive ~ Resistant
MCF7	0.56429	Sensitive ~ Resistant						MCF7	0.0879121	Sensitive ~ Resistant
MCF7	0.153339	Sensitive ~ Resistant						MCF7	0.0618557	Sensitive ~ Resistant
MCF7	0.331028	Sensitive ~ Resistant						MCF7	0.0441176	Sensitive ~ Resistant
MCF7	0.35406	Sensitive ~ Resistant						MCF7	0.168831	Sensitive ~ Resistant
MCF7	0.736008	Sensitive ~ Resistant						MCF7	0.0945946	Sensitive ~ Resistant
MCF7	0.336169	Sensitive ~ Resistant						MCF7	0.150538	Sensitive ~ Resistant
MCF7	0.41636	Sensitive ~ Resistant						MCF7	0.0978261	Sensitive ~ Resistant
MCF7	0.273391	Sensitive ~ Resistant						MCF7	0.0957447	Sensitive ~ Resistant
MCF7	-0.0164925	Sensitive ~ Resistant						MCF7	0.112245	Sensitive ~ Resistant
MCF7	0.248514	Sensitive ~ Resistant						MCF7	0.107527	Sensitive ~ Resistant
MCF7	0.316352	Sensitive ~ Resistant						MCF7	0.10084	Sensitive ~ Resistant
MCF7	0.243149	Sensitive ~ Resistant						MCF7	0.0740741	Sensitive ~ Resistant
MCF7	0.419142	Sensitive ~ Resistant						MCF7	0.0918367	Sensitive ~ Resistant
MCF7	0.57705	Sensitive ~ Resistant						MCF7	0.142857	Sensitive ~ Resistant
MCF7	0.405799	Sensitive ~ Resistant						MCF7	0.0853659	Sensitive ~ Resistant
MCF7	0.500648	Sensitive ~ Resistant						MCF7	0.139535	Sensitive ~ Resistant
MCF7	0.457553	Sensitive ~ Resistant						MCF7	0.12037	Sensitive ~ Resistant
MCF7	0.0785841	Sensitive ~ Resistant						MCF7	0.118812	Sensitive ~ Resistant
MCF7	0.241723	Sensitive ~ Resistant						MCF7	0.0617284	Sensitive ~ Resistant
MCF7	-0.0304672	Sensitive ~ Resistant						MCF7	0.11	Sensitive ~ Resistant
MCF7	0.0798793	Sensitive ~ Resistant						MCF7	0.134146	Sensitive ~ Resistant
MCF7	0.429099	Sensitive ~ Resistant						MCF7	0.118182	Sensitive ~ Resistant
MCF7	0.214426	Sensitive ~ Resistant						MCF7	0.0948276	Sensitive ~ Resistant
MCF7	0.423811	Sensitive ~ Resistant						MCF7	0.0795455	Sensitive ~ Resistant
MCF7	0.333079	Sensitive ~ Resistant						MCF7	0.0857143	Sensitive ~ Resistant
MCF7	0.479339	Sensitive ~ Resistant						MCF7	0.141304	Sensitive ~ Resistant
MCF7	0.32319	Sensitive ~ Resistant						MCF7	0.0916667	Sensitive ~ Resistant
MCF7	0.393465	Sensitive ~ Resistant						MCF7	0.0853659	Sensitive ~ Resistant
MCF7	0.269506	Sensitive ~ Resistant						MCF7	0.0963855	Sensitive ~ Resistant
MCF7	0.0251942	Sensitive ~ Resistant						MCF7	0.114943	Sensitive ~ Resistant
MCF7	0.260656	Sensitive ~ Resistant						MCF7	0.0963855	Sensitive ~ Resistant
MCF7	0.390438	Sensitive ~ Resistant						MCF7	0.214286	Sensitive ~ Resistant
MCF7	0.234697	Sensitive ~ Resistant						MCF7	0.171875	Sensitive ~ Resistant
MCF7	0.297476	Sensitive ~ Resistant						MCF7	0.1875	Sensitive ~ Resistant
MCF7	0.333278	Sensitive ~ Resistant						MCF7	0.136364	Sensitive ~ Resistant
MCF7	0.311098	Sensitive ~ Resistant						MCF7	0.132353	Sensitive ~ Resistant
MCF7	0.305465	Sensitive ~ Resistant						MCF7	0.102564	Sensitive ~ Resistant
MCF7	0.291109	Sensitive ~ Resistant						MCF7	0.135417	Sensitive ~ Resistant
MCF7	0.145618	Sensitive ~ Resistant						MCF7	0.0860215	Sensitive ~ Resistant
MCF7	0.0903646	Sensitive ~ Resistant						MCF7	0.104478	Sensitive ~ Resistant
MCF7	0.0286102	Sensitive ~ Resistant						MCF7	0.207317	Sensitive ~ Resistant
MCF7	0.107038	Sensitive ~ Resistant						MCF7	0.109589	Sensitive ~ Resistant
MCF7	0.404012	Sensitive ~ Resistant						MCF7	0.168421	Sensitive ~ Resistant
MCF7	0.128728	Sensitive ~ Resistant						MCF7	0.0747664	Sensitive ~ Resistant
MCF7	0.270698	Sensitive ~ Resistant						MCF7	0.0641026	Sensitive ~ Resistant
MCF7	0.310502	Sensitive ~ Resistant						MCF7	0.146067	Sensitive ~ Resistant
MCF7	0.394768	Sensitive ~ Resistant						MCF7	0.177215	Sensitive ~ Resistant
MCF7	0.278466	Sensitive ~ Resistant						MCF7	0.0917431	Sensitive ~ Resistant
MCF7	0.541035	Sensitive ~ Resistant						MCF7	0.117021	Sensitive ~ Resistant
MCF7	0.347335	Sensitive ~ Resistant						MCF7	0.07	Sensitive ~ Resistant
MCF7	-0.116293	Sensitive ~ Resistant						MCF7	0.107843	Sensitive ~ Resistant
MCF7	0.182392	Sensitive ~ Resistant						MCF7	0.244186	Sensitive ~ Resistant
MCF7	0.286563	Sensitive ~ Resistant						MCF7	0.125	Sensitive ~ Resistant
MCF7	0.239435	Sensitive ~ Resistant						MCF7	0.151899	Sensitive ~ Resistant
MCF7	0.340567	Sensitive ~ Resistant						MCF7	0.121212	Sensitive ~ Resistant
MCF7	0.489435	Sensitive ~ Resistant						MCF7	0.115385	Sensitive ~ Resistant
MCF7	0.304769	Sensitive ~ Resistant						MCF7	0.120482	Sensitive ~ Resistant
MCF7	0.361517	Sensitive ~ Resistant						MCF7	0.0967742	Sensitive ~ Resistant
MCF7	0.343587	Sensitive ~ Resistant						MCF7	0.213592	Sensitive ~ Resistant
MCF7	0.0764841	Sensitive ~ Resistant						MCF7	0.114286	Sensitive ~ Resistant
MCF7	0.244996	Sensitive ~ Resistant						MCF7	0.111111	Sensitive ~ Resistant
MCF7	-0.0122427	Sensitive ~ Resistant						MCF7	0.0952381	Sensitive ~ Resistant
MCF7	0.0205233	Sensitive ~ Resistant						MCF7	0.182927	Sensitive ~ Resistant
MCF7	0.378479	Sensitive ~ Resistant						MCF7	0.133929	Sensitive ~ Resistant
MCF7	0.237793	Sensitive ~ Resistant						MCF7	0.119658	Sensitive ~ Resistant
MCF7	0.294949	Sensitive ~ Resistant						MCF7	0.0645161	Sensitive ~ Resistant
MCF7	0.332414	Sensitive ~ Resistant						MCF7	0.204082	Sensitive ~ Resistant
MCF7	0.572444	Sensitive ~ Resistant						MCF7	0.112245	Sensitive ~ Resistant
MCF7	0.285472	Sensitive ~ Resistant						MCF7	0.125	Sensitive ~ Resistant
MCF7	0.248308	Sensitive ~ Resistant						MCF7	0.180556	Sensitive ~ Resistant
MCF7	0.154109	Sensitive ~ Resistant						MCF7	0.115385	Sensitive ~ Resistant
MCF7	0.00988447	Sensitive ~ Resistant						MCF7	0.0941176	Sensitive ~ Resistant
MCF7	0.341514	Sensitive ~ Resistant						MCF7	0.26087	Sensitive ~ Resistant
MCF7	0.372599	Sensitive ~ Resistant						MCF7	0.116505	Sensitive ~ Resistant
MCF7	0.194917	Sensitive ~ Resistant						MCF7	0.183333	Sensitive ~ Resistant
MCF7	0.210585	Sensitive ~ Resistant						MCF7	0.0833333	Sensitive ~ Resistant
MCF7	0.303763	Sensitive ~ Resistant						MCF7	0.0786517	Sensitive ~ Resistant
MCF7	0.233089	Sensitive ~ Resistant						MCF7	0.0895522	Sensitive ~ Resistant
MCF7	0.2652	Sensitive ~ Resistant						MCF7	0.123288	Sensitive ~ Resistant
MCF7	0.153765	Sensitive ~ Resistant						MCF7	0.105263	Sensitive ~ Resistant
MCF7	0.110335	Sensitive ~ Resistant						MCF7	0.102273	Sensitive ~ Resistant
MCF7	0.149102	Sensitive ~ Resistant						MCF7	0.147541	Sensitive ~ Resistant
MCF7	-0.0211542	Sensitive ~ Resistant						MCF7	0.130952	Sensitive ~ Resistant
MCF7	0.329722	Sensitive ~ Resistant						MCF7	0.084507	Sensitive ~ Resistant
MCF7	0.30534	Sensitive ~ Resistant						MCF7	0.114583	Sensitive ~ Resistant
MCF7	0.199169	Sensitive ~ Resistant						MCF7	0.0990099	Sensitive ~ Resistant
MCF7	0.396082	Sensitive ~ Resistant						MCF7	0.0821918	Sensitive ~ Resistant
MCF7	0.366642	Sensitive ~ Resistant						MCF7	0.0888889	Sensitive ~ Resistant
MCF7	0.179495	Sensitive ~ Resistant						MCF7	0.0987654	Sensitive ~ Resistant
MCF7	0.345937	Sensitive ~ Resistant						MCF7	0.138614	Sensitive ~ Resistant
MCF7	0.472444	Sensitive ~ Resistant						MCF7	0.194444	Sensitive ~ Resistant
MCF7	0.360835	Sensitive ~ Resistant						MCF7	0.0864198	Sensitive ~ Resistant
MCF7	0.0890564	Sensitive ~ Resistant						MCF7	0.119048	Sensitive ~ Resistant
MCF7	0.405253	Sensitive ~ Resistant						MCF7	0.157895	Sensitive ~ Resistant
MCF7	0.32976	Sensitive ~ Resistant						MCF7	0.0943396	Sensitive ~ Resistant
MCF7	0.288027	Sensitive ~ Resistant						MCF7	0.0909091	Sensitive ~ Resistant
MCF7	0.328013	Sensitive ~ Resistant						MCF7	0.0823529	Sensitive ~ Resistant
MCF7	0.254706	Sensitive ~ Resistant						MCF7	0.102273	Sensitive ~ Resistant
MCF7	0.406417	Sensitive ~ Resistant						MCF7	0.0724638	Sensitive ~ Resistant
MCF7	0.230531	Sensitive ~ Resistant						MCF7	0.0779221	Sensitive ~ Resistant
MCF7	0.276561	Sensitive ~ Resistant						MCF7	0.115789	Sensitive ~ Resistant
MCF7	0.626365	Sensitive ~ Resistant						MCF7	0.113636	Sensitive ~ Resistant
MCF7	0.0502206	Sensitive ~ Resistant						MCF7	0.145161	Sensitive ~ Resistant
MCF7	0.105199	Sensitive ~ Resistant						MCF7	0.0909091	Sensitive ~ Resistant
MCF7	0.125955	Sensitive ~ Resistant						MCF7	0.114286	Sensitive ~ Resistant
MCF7	0.372096	Sensitive ~ Resistant						MCF7	0.125	Sensitive ~ Resistant
MCF7	0.141722	Sensitive ~ Resistant						MCF7	0.0666667	Sensitive ~ Resistant
MCF7	0.267787	Sensitive ~ Resistant						MCF7	0.025641	Sensitive ~ Resistant
MCF7	0.322166	Sensitive ~ Resistant						MCF7	0.137931	Sensitive ~ Resistant
MCF7	0.396118	Sensitive ~ Resistant						MCF7	0.0588235	Sensitive ~ Resistant
MCF7	0.324603	Sensitive ~ Resistant						MCF7	0.0943396	Sensitive ~ Resistant
MCF7	0.694685	Sensitive ~ Resistant						MCF7	0.0958904	Sensitive ~ Resistant
MCF7	0.257629	Sensitive ~ Resistant						MCF7	0.123288	Sensitive ~ Resistant
MCF7	0.0329775	Sensitive ~ Resistant						MCF7	0.128205	Sensitive ~ Resistant
MCF7	0.443092	Sensitive ~ Resistant						MCF7	0.0789474	Sensitive ~ Resistant
MCF7	0.54014	Sensitive ~ Resistant						MCF7	0.1	Sensitive ~ Resistant
MCF7	0.287418	Sensitive ~ Resistant						MCF7	0.0645161	Sensitive ~ Resistant
MCF7	0.402494	Sensitive ~ Resistant						MCF7	0.0886076	Sensitive ~ Resistant
MCF7	0.460186	Sensitive ~ Resistant						MCF7	0.166667	Sensitive ~ Resistant
MCF7	0.381691	Sensitive ~ Resistant						MCF7	0.0967742	Sensitive ~ Resistant
MCF7	0.47962	Sensitive ~ Resistant						MCF7	0.132353	Sensitive ~ Resistant
MCF7	0.454486	Sensitive ~ Resistant						MCF7	0.0869565	Sensitive ~ Resistant
MCF7	0.203421	Sensitive ~ Resistant						MCF7	0.0823529	Sensitive ~ Resistant
MCF7	0.182158	Sensitive ~ Resistant						MCF7	0.140351	Sensitive ~ Resistant
MCF7	-0.0510754	Sensitive ~ Resistant						MCF7	0.125	Sensitive ~ Resistant
MCF7	0.244598	Sensitive ~ Resistant						MCF7	0.125	Sensitive ~ Resistant
MCF7	0.568219	Sensitive ~ Resistant						MCF7	0.108696	Sensitive ~ Resistant
MCF7	0.190798	Sensitive ~ Resistant						MCF7	0.0392157	Sensitive ~ Resistant
MCF7	0.565334	Sensitive ~ Resistant						MCF7	0.0277778	Sensitive ~ Resistant
MCF7	0.469882	Sensitive ~ Resistant						MCF7	0.0568182	Sensitive ~ Resistant
MCF7	0.661847	Sensitive ~ Resistant						MCF7	0.217391	Sensitive ~ Resistant
MCF7	0.497532	Sensitive ~ Resistant						MCF7	0.0679612	Sensitive ~ Resistant
MCF7	0.741082	Sensitive ~ Resistant						MCF7	0.0816327	Sensitive ~ Resistant
MCF7	0.337415	Sensitive ~ Resistant						MCF7	0.0693069	Sensitive ~ Resistant
MCF7	-0.162877	Sensitive ~ Resistant						MCF7	0.106796	Sensitive ~ Resistant
MCF7	0.280647	Sensitive ~ Resistant						MCF7	0.113402	Sensitive ~ Resistant
MCF7	0.352336	Sensitive ~ Resistant						MCF7	0.123967	Sensitive ~ Resistant
MCF7	0.28051	Sensitive ~ Resistant						MCF7	0.108434	Sensitive ~ Resistant
MCF7	0.441952	Sensitive ~ Resistant						MCF7	0.166667	Sensitive ~ Resistant
MCF7	0.494227	Sensitive ~ Resistant						MCF7	0.0934579	Sensitive ~ Resistant
MCF7	0.325661	Sensitive ~ Resistant						MCF7	0.105882	Sensitive ~ Resistant
MCF7	0.437236	Sensitive ~ Resistant						MCF7	0.131868	Sensitive ~ Resistant
MCF7	0.394231	Sensitive ~ Resistant						MCF7	0.145455	Sensitive ~ Resistant
MCF7	0.107865	Sensitive ~ Resistant						MCF7	0.102804	Sensitive ~ Resistant
MCF7	0.268534	Sensitive ~ Resistant						MCF7	0.0833333	Sensitive ~ Resistant
MCF7	-0.0271407	Sensitive ~ Resistant						MCF7	0.126214	Sensitive ~ Resistant
MCF7	-0.00753999	Sensitive ~ Resistant						MCF7	0.0888889	Sensitive ~ Resistant
MCF7	0.49813	Sensitive ~ Resistant						MCF7	0.153153	Sensitive ~ Resistant
MCF7	0.253708	Sensitive ~ Resistant						MCF7	0.1	Sensitive ~ Resistant
MCF7	0.414885	Sensitive ~ Resistant						MCF7	0.0752688	Sensitive ~ Resistant
MCF7	0.444195	Sensitive ~ Resistant						MCF7	0.144231	Sensitive ~ Resistant
MCF7	0.735762	Sensitive ~ Resistant						MCF7	0.145833	Sensitive ~ Resistant
MCF7	0.378526	Sensitive ~ Resistant						MCF7	0.114754	Sensitive ~ Resistant
MCF7	0.744761	Sensitive ~ Resistant						MCF7	0.0659341	Sensitive ~ Resistant
MCF7	0.249453	Sensitive ~ Resistant						MCF7	0.076087	Sensitive ~ Resistant
MCF7	-0.0209333	Sensitive ~ Resistant						MCF7	0.0714286	Sensitive ~ Resistant
MCF7	0.416499	Sensitive ~ Resistant						MCF7	0.1	Sensitive ~ Resistant
MCF7	0.381728	Sensitive ~ Resistant						MCF7	0.114035	Sensitive ~ Resistant
MCF7	0.331631	Sensitive ~ Resistant						MCF7	0.0921053	Sensitive ~ Resistant
MCF7	0.391443	Sensitive ~ Resistant						MCF7	0.0842105	Sensitive ~ Resistant
MCF7	0.529348	Sensitive ~ Resistant						MCF7	0.113402	Sensitive ~ Resistant
MCF7	0.355298	Sensitive ~ Resistant						MCF7	0.0625	Sensitive ~ Resistant
MCF7	0.6318	Sensitive ~ Resistant						MCF7	0.0804598	Sensitive ~ Resistant
MCF7	0.390827	Sensitive ~ Resistant						MCF7	0.114286	Sensitive ~ Resistant
MCF7	0.228832	Sensitive ~ Resistant						MCF7	0.0686275	Sensitive ~ Resistant
MCF7	0.240177	Sensitive ~ Resistant						MCF7	0.0933333	Sensitive ~ Resistant
MCF7	-0.014839	Sensitive ~ Resistant						MCF7	0.126316	Sensitive ~ Resistant
MCF7	0.190734	Sensitive ~ Resistant						MCF7	0.0853659	Sensitive ~ Resistant
MCF7	0.509037	Sensitive ~ Resistant						MCF7	0.0720721	Sensitive ~ Resistant
MCF7	0.349937	Sensitive ~ Resistant						MCF7	0.0512821	Sensitive ~ Resistant
MCF7	0.571641	Sensitive ~ Resistant						MCF7	0.0224719	Sensitive ~ Resistant
MCF7	0.427207	Sensitive ~ Resistant						MCF7	0.0784314	Sensitive ~ Resistant
MCF7	0.733095	Sensitive ~ Resistant						MCF7	0.147727	Sensitive ~ Resistant
MCF7	0.441466	Sensitive ~ Resistant						MCF7	0.0948276	Sensitive ~ Resistant
MCF7	0.793649	Sensitive ~ Resistant						MCF7	0.103896	Sensitive ~ Resistant
MCF7	0.255698	Sensitive ~ Resistant						MCF7	0.115385	Sensitive ~ Resistant
MCF7	-0.0668451	Sensitive ~ Resistant						MCF7	0.134146	Sensitive ~ Resistant
MCF7	0.388155	Sensitive ~ Resistant						MCF7	0.0740741	Sensitive ~ Resistant
MCF7	0.42883	Sensitive ~ Resistant						MCF7	0.0849057	Sensitive ~ Resistant
MCF7	0.318902	Sensitive ~ Resistant						MCF7	0.0923077	Sensitive ~ Resistant
MCF7	0.362797	Sensitive ~ Resistant						MCF7	0.123457	Sensitive ~ Resistant
MCF7	0.469466	Sensitive ~ Resistant						MCF7	0.142857	Sensitive ~ Resistant
MCF7	0.362234	Sensitive ~ Resistant						MCF7	0.106061	Sensitive ~ Resistant
MCF7	0.50621	Sensitive ~ Resistant						MCF7	0.138889	Sensitive ~ Resistant
MCF7	0.433273	Sensitive ~ Resistant						MCF7	0.129032	Sensitive ~ Resistant
MCF7	0.164554	Sensitive ~ Resistant						MCF7	0.0898876	Sensitive ~ Resistant
MCF7	0.187338	Sensitive ~ Resistant						MCF7	0.09375	Sensitive ~ Resistant
MCF7	-0.0291833	Sensitive ~ Resistant						MCF7	0.104651	Sensitive ~ Resistant
MCF7	0.120155	Sensitive ~ Resistant						MCF7	0.149254	Sensitive ~ Resistant
MCF7	0.570656	Sensitive ~ Resistant						MCF7	0.126316	Sensitive ~ Resistant
MCF7	0.249262	Sensitive ~ Resistant						MCF7	0.0571429	Sensitive ~ Resistant
MCF7	0.486559	Sensitive ~ Resistant						MCF7	0.0533333	Sensitive ~ Resistant
MCF7	0.426164	Sensitive ~ Resistant						MCF7	0.0888889	Sensitive ~ Resistant
MCF7	0.707539	Sensitive ~ Resistant						MCF7	0.202703	Sensitive ~ Resistant
MCF7	0.416544	Sensitive ~ Resistant						MCF7	0.0747664	Sensitive ~ Resistant
MCF7	0.641974	Sensitive ~ Resistant						MCF7	0.119565	Sensitive ~ Resistant
MCF7	0.421123	Sensitive ~ Resistant						MCF7	0.193182	Sensitive ~ Resistant
MCF7	-0.108576	Sensitive ~ Resistant						MCF7	0.11	Sensitive ~ Resistant
MCF7	0.382868	Sensitive ~ Resistant						MCF7	0.117021	Sensitive ~ Resistant
MCF7	0.434556	Sensitive ~ Resistant						MCF7	0.136752	Sensitive ~ Resistant
MCF7	0.423279	Sensitive ~ Resistant						MCF7	0.202703	Sensitive ~ Resistant
MCF7	0.505404	Sensitive ~ Resistant						MCF7	0.184783	Sensitive ~ Resistant
MCF7	0.409215	Sensitive ~ Resistant						MCF7	0.117647	Sensitive ~ Resistant
MCF7	0.413762	Sensitive ~ Resistant						MCF7	0.0833333	Sensitive ~ Resistant
MCF7	0.319671	Sensitive ~ Resistant						MCF7	0.136364	Sensitive ~ Resistant
MCF7	0.492842	Sensitive ~ Resistant						MCF7	0.160377	Sensitive ~ Resistant
MCF7	0.136285	Sensitive ~ Resistant						MCF7	0.127451	Sensitive ~ Resistant
MCF7	0.188206	Sensitive ~ Resistant						MCF7	0.0864198	Sensitive ~ Resistant
MCF7	0.0628873	Sensitive ~ Resistant						MCF7	0.202128	Sensitive ~ Resistant
MCF7	0.0245003	Sensitive ~ Resistant						MCF7	0.130952	Sensitive ~ Resistant
MCF7	0.687075	Sensitive ~ Resistant						MCF7	0.157407	Sensitive ~ Resistant
MCF7	0.22691	Sensitive ~ Resistant						MCF7	0.102564	Sensitive ~ Resistant
MCF7	0.425054	Sensitive ~ Resistant						MCF7	0.0659341	Sensitive ~ Resistant
MCF7	0.467161	Sensitive ~ Resistant						MCF7	0.16	Sensitive ~ Resistant
MCF7	0.604444	Sensitive ~ Resistant						MCF7	0.103093	Sensitive ~ Resistant
MCF7	0.441053	Sensitive ~ Resistant						MCF7	0.136752	Sensitive ~ Resistant
MCF7	0.748318	Sensitive ~ Resistant						MCF7	0.10989	Sensitive ~ Resistant
MCF7	0.624382	Sensitive ~ Resistant						MCF7	0.107527	Sensitive ~ Resistant
MCF7	0.01539	Sensitive ~ Resistant						MCF7	0.09	Sensitive ~ Resistant
MCF7	0.386282	Sensitive ~ Resistant						MCF7	0.131868	Sensitive ~ Resistant
MCF7	0.474536	Sensitive ~ Resistant						MCF7	0.169643	Sensitive ~ Resistant
MCF7	0.405816	Sensitive ~ Resistant						MCF7	0.144737	Sensitive ~ Resistant
MCF7	0.522065	Sensitive ~ Resistant						MCF7	0.188889	Sensitive ~ Resistant
MCF7	0.447387	Sensitive ~ Resistant						MCF7	0.0769231	Sensitive ~ Resistant
MCF7	0.667865	Sensitive ~ Resistant						MCF7	0.141026	Sensitive ~ Resistant
MCF7	0.420304	Sensitive ~ Resistant						MCF7	0.101124	Sensitive ~ Resistant
MCF7	0.438467	Sensitive ~ Resistant						MCF7	0.174757	Sensitive ~ Resistant
MCF7	0.192565	Sensitive ~ Resistant						MCF7	0.13	Sensitive ~ Resistant
MCF7	0.144758	Sensitive ~ Resistant						MCF7	0.178082	Sensitive ~ Resistant
MCF7	0.0113896	Sensitive ~ Resistant						MCF7	0.193548	Sensitive ~ Resistant
MCF7	0.109807	Sensitive ~ Resistant						MCF7	0.0813953	Sensitive ~ Resistant
MCF7	0.561474	Sensitive ~ Resistant						MCF7	0.118182	Sensitive ~ Resistant
MCF7	0.243277	Sensitive ~ Resistant						MCF7	0.123894	Sensitive ~ Resistant
MCF7	0.455141	Sensitive ~ Resistant						MCF7	0.0674157	Sensitive ~ Resistant
MCF7	0.444094	Sensitive ~ Resistant						MCF7	0.106796	Sensitive ~ Resistant
MCF7	0.707061	Sensitive ~ Resistant						MCF7	0.105263	Sensitive ~ Resistant
MCF7	0.439211	Sensitive ~ Resistant						MCF7	0.119658	Sensitive ~ Resistant
MCF7	0.453135	Sensitive ~ Resistant						MCF7	0.184211	Sensitive ~ Resistant
MCF7	0.229024	Sensitive ~ Resistant						MCF7	0.0952381	Sensitive ~ Resistant
MCF7	-0.0481586	Sensitive ~ Resistant						MCF7	0.126437	Sensitive ~ Resistant
MCF7	0.301814	Sensitive ~ Resistant						MCF7	0.15	Sensitive ~ Resistant
MCF7	0.392209	Sensitive ~ Resistant						MCF7	0.2	Sensitive ~ Resistant
MCF7	0.25799	Sensitive ~ Resistant						MCF7	0.151515	Sensitive ~ Resistant
MCF7	0.414342	Sensitive ~ Resistant						MCF7	0.156627	Sensitive ~ Resistant
MCF7	0.486466	Sensitive ~ Resistant						MCF7	0.134831	Sensitive ~ Resistant
MCF7	0.28117	Sensitive ~ Resistant						MCF7	0.114286	Sensitive ~ Resistant
MCF7	0.448714	Sensitive ~ Resistant						MCF7	0.12987	Sensitive ~ Resistant
MCF7	0.398598	Sensitive ~ Resistant						MCF7	0.145833	Sensitive ~ Resistant
MCF7	0.171122	Sensitive ~ Resistant						MCF7	0.159091	Sensitive ~ Resistant
MCF7	0.27432	Sensitive ~ Resistant						MCF7	0.209677	Sensitive ~ Resistant
MCF7	-0.0644033	Sensitive ~ Resistant						MCF7	0.149425	Sensitive ~ Resistant
MCF7	0.031814	Sensitive ~ Resistant						MCF7	0.123288	Sensitive ~ Resistant
MCF7	0.49484	Sensitive ~ Resistant						MCF7	0.166667	Sensitive ~ Resistant
MCF7	0.190698	Sensitive ~ Resistant						MCF7	0.0943396	Sensitive ~ Resistant
MCF7	0.470552	Sensitive ~ Resistant						MCF7	0.0632911	Sensitive ~ Resistant
MCF7	0.873742	Sensitive ~ Resistant						MCF7	0.170455	Sensitive ~ Resistant
MCF7	0.5075	Sensitive ~ Resistant						MCF7	0.119048	Sensitive ~ Resistant
MCF7	0.430569	Sensitive ~ Resistant						MCF7	0.153846	Sensitive ~ Resistant
MCF7	0.509175	Sensitive ~ Resistant						MCF7	0.125	Sensitive ~ Resistant
MCF7	0.843495	Sensitive ~ Resistant						MCF7	0.104478	Sensitive ~ Resistant
MCF7	0.139646	Sensitive ~ Resistant						MCF7	0.0666667	Sensitive ~ Resistant
MCF7	0.449955	Sensitive ~ Resistant						MCF7	0.138462	Sensitive ~ Resistant
MCF7	0.469553	Sensitive ~ Resistant						MCF7	0.120879	Sensitive ~ Resistant
MCF7	0.442057	Sensitive ~ Resistant						MCF7	0.234043	Sensitive ~ Resistant
MCF7	0.435212	Sensitive ~ Resistant						MCF7	0.181818	Sensitive ~ Resistant
MCF7	0.423333	Sensitive ~ Resistant						MCF7	0.0921053	Sensitive ~ Resistant
MCF7	0.924181	Sensitive ~ Resistant						MCF7	0.111111	Sensitive ~ Resistant
MCF7	0.442337	Sensitive ~ Resistant						MCF7	0.169492	Sensitive ~ Resistant
MCF7	0.421166	Sensitive ~ Resistant						MCF7	0.135802	Sensitive ~ Resistant
MCF7	0.282767	Sensitive ~ Resistant						MCF7	0.135135	Sensitive ~ Resistant
MCF7	0.0934996	Sensitive ~ Resistant						MCF7	0.14	Sensitive ~ Resistant
MCF7	0.11732	Sensitive ~ Resistant						MCF7	0.188406	Sensitive ~ Resistant
MCF7	0.190643	Sensitive ~ Resistant						MCF7	0.0847458	Sensitive ~ Resistant
MCF7	0.518588	Sensitive ~ Resistant						MCF7	0.160494	Sensitive ~ Resistant
MCF7	0.298802	Sensitive ~ Resistant						MCF7	0.126437	Sensitive ~ Resistant
MCF7	0.44285	Sensitive ~ Resistant						MCF7	0.0645161	Sensitive ~ Resistant
MCF7	0.420407	Sensitive ~ Resistant						MCF7	0.164384	Sensitive ~ Resistant
MCF7	0.526872	Sensitive ~ Resistant						MCF7	0.1875	Sensitive ~ Resistant
MCF7	0.409479	Sensitive ~ Resistant						MCF7	0.0851064	Sensitive ~ Resistant
MCF7	0.448146	Sensitive ~ Resistant						MCF7	0.105263	Sensitive ~ Resistant
MCF7	0.283284	Sensitive ~ Resistant						MCF7	0.131579	Sensitive ~ Resistant
MCF7	0.00456344	Sensitive ~ Resistant						MCF7	0.0823529	Sensitive ~ Resistant
MCF7	0.441368	Sensitive ~ Resistant						MCF7	0.0886076	Sensitive ~ Resistant
MCF7	0.394071	Sensitive ~ Resistant						MCF7	0.117647	Sensitive ~ Resistant
MCF7	0.221899	Sensitive ~ Resistant						MCF7	0.186441	Sensitive ~ Resistant
MCF7	0.344036	Sensitive ~ Resistant						MCF7	0.153846	Sensitive ~ Resistant
MCF7	0.267124	Sensitive ~ Resistant						MCF7	0.091954	Sensitive ~ Resistant
MCF7	0.327556	Sensitive ~ Resistant						MCF7	0.0588235	Sensitive ~ Resistant
MCF7	0.20115	Sensitive ~ Resistant						MCF7	0.109589	Sensitive ~ Resistant
MCF7	0.310758	Sensitive ~ Resistant						MCF7	0.130435	Sensitive ~ Resistant
MCF7	0.189857	Sensitive ~ Resistant						MCF7	0.116279	Sensitive ~ Resistant
MCF7	0.0189121	Sensitive ~ Resistant						MCF7	0.112903	Sensitive ~ Resistant
MCF7	0.328174	Sensitive ~ Resistant						MCF7	0.13253	Sensitive ~ Resistant
MCF7	0.2326	Sensitive ~ Resistant						MCF7	0.134328	Sensitive ~ Resistant
MCF7	0.363271	Sensitive ~ Resistant						MCF7	0.261905	Sensitive ~ Resistant
MCF7	0.134669	Sensitive ~ Resistant						MCF7	0.0679612	Sensitive ~ Resistant
MCF7	0.325997	Sensitive ~ Resistant						MCF7	0.0263158	Sensitive ~ Resistant
MCF7	0.378115	Sensitive ~ Resistant						MCF7	0.154762	Sensitive ~ Resistant
MCF7	0.308765	Sensitive ~ Resistant						MCF7	0.1	Sensitive ~ Resistant
MCF7	0.358262	Sensitive ~ Resistant						MCF7	0.0754717	Sensitive ~ Resistant
MCF7	0.0287686	Sensitive ~ Resistant						MCF7	0.115789	Sensitive ~ Resistant
MCF7	0.0541769	Sensitive ~ Resistant						MCF7	0.136842	Sensitive ~ Resistant
MCF7	0.108759	Sensitive ~ Resistant						MCF7	0.106796	Sensitive ~ Resistant
MCF7	0.2719	Sensitive ~ Resistant						MCF7	0.113402	Sensitive ~ Resistant
MCF7	0.180333	Sensitive ~ Resistant						MCF7	0.133333	Sensitive ~ Resistant
MCF7	0.249878	Sensitive ~ Resistant						MCF7	0.108434	Sensitive ~ Resistant
MCF7	0.0126546	Sensitive ~ Resistant						MCF7	0.0980392	Sensitive ~ Resistant
MCF7	0.033915	Sensitive ~ Resistant						MCF7	0.103774	Sensitive ~ Resistant
MCF7	0.0949335	Sensitive ~ Resistant						MCF7	0.253333	Sensitive ~ Resistant
MCF7	0.228118	Sensitive ~ Resistant						MCF7	0.107527	Sensitive ~ Resistant
MCF7	0.133685	Sensitive ~ Resistant						MCF7	0.17757	Sensitive ~ Resistant
MCF7	0.0451969	Sensitive ~ Resistant						MCF7	0.113208	Sensitive ~ Resistant
MCF7	-0.0207884	Sensitive ~ Resistant						MCF7	0.0963855	Sensitive ~ Resistant
MCF7	0.0722634	Sensitive ~ Resistant						MCF7	0.0841121	Sensitive ~ Resistant
MCF7	0.221539	Sensitive ~ Resistant						MCF7	0.195122	Sensitive ~ Resistant
MCF7	0.206278	Sensitive ~ Resistant						MCF7	0.122807	Sensitive ~ Resistant
MCF7	0.333857	Sensitive ~ Resistant						MCF7	0.0819672	Sensitive ~ Resistant
MCF7	0.169737	Sensitive ~ Resistant						MCF7	0.0638298	Sensitive ~ Resistant
MCF7	0.0768306	Sensitive ~ Resistant						MCF7	0.133333	Sensitive ~ Resistant
MCF7	-0.0685736	Sensitive ~ Resistant						MCF7	0.1	Sensitive ~ Resistant
MCF7	0.142716	Sensitive ~ Resistant						MCF7	0.105691	Sensitive ~ Resistant
MCF7	0.290069	Sensitive ~ Resistant						MCF7	0.113924	Sensitive ~ Resistant
MCF7	0.476044	Sensitive ~ Resistant						MCF7	0.0843373	Sensitive ~ Resistant
MCF7	0.164363	Sensitive ~ Resistant						MCF7	0.0909091	Sensitive ~ Resistant
MCF7	0.339495	Sensitive ~ Resistant						MCF7	0.111111	Sensitive ~ Resistant
MCF7	0.59783	Sensitive ~ Resistant						MCF7	0.134615	Sensitive ~ Resistant
MCF7	0.252511	Sensitive ~ Resistant						MCF7	0.15625	Sensitive ~ Resistant
MCF7	0.206796	Sensitive ~ Resistant						MCF7	0.175	Sensitive ~ Resistant
MCF7	0.0798308	Sensitive ~ Resistant						MCF7	0.0879121	Sensitive ~ Resistant
MCF7	0.488557	Sensitive ~ Resistant						MCF7	0.0857143	Sensitive ~ Resistant
MCF7	0.194766	Sensitive ~ Resistant						MCF7	0.118421	Sensitive ~ Resistant
MCF7	0.234757	Sensitive ~ Resistant						MCF7	0.136842	Sensitive ~ Resistant
MCF7	0.233005	Sensitive ~ Resistant						MCF7	0.149425	Sensitive ~ Resistant
MCF7	-0.0476228	Sensitive ~ Resistant						MCF7	0.0895522	Sensitive ~ Resistant
MCF7	0.135543	Sensitive ~ Resistant						MCF7	0.180723	Sensitive ~ Resistant
MCF7	0.190821	Sensitive ~ Resistant						MCF7	0.0810811	Sensitive ~ Resistant
MCF7	0.38716	Sensitive ~ Resistant						MCF7	0.145833	Sensitive ~ Resistant
MCF7	0.193149	Sensitive ~ Resistant						MCF7	0.14	Sensitive ~ Resistant
MCF7	0.246519	Sensitive ~ Resistant						MCF7	0.0789474	Sensitive ~ Resistant
MCF7	0.179558	Sensitive ~ Resistant						MCF7	0.134831	Sensitive ~ Resistant
MCF7	0.282385	Sensitive ~ Resistant						MCF7	0.226667	Sensitive ~ Resistant
MCF7	0.162906	Sensitive ~ Resistant						MCF7	0.0727273	Sensitive ~ Resistant
MCF7	0.417486	Sensitive ~ Resistant						MCF7	0.126437	Sensitive ~ Resistant
MCF7	0.296204	Sensitive ~ Resistant						MCF7	0.0989011	Sensitive ~ Resistant
MCF7	0.0532152	Sensitive ~ Resistant						MCF7	0.139785	Sensitive ~ Resistant
MCF7	0.361587	Sensitive ~ Resistant						MCF7	0.162791	Sensitive ~ Resistant
MCF7	0.349856	Sensitive ~ Resistant						MCF7	0.132743	Sensitive ~ Resistant
MCF7	0.324243	Sensitive ~ Resistant						MCF7	0.12	Sensitive ~ Resistant
MCF7	0.390999	Sensitive ~ Resistant						MCF7	0.142857	Sensitive ~ Resistant
MCF7	0.428971	Sensitive ~ Resistant						MCF7	0.09	Sensitive ~ Resistant
MCF7	0.340272	Sensitive ~ Resistant						MCF7	0.075	Sensitive ~ Resistant
MCF7	0.377097	Sensitive ~ Resistant						MCF7	0.091954	Sensitive ~ Resistant
MCF7	0.322108	Sensitive ~ Resistant						MCF7	0.113208	Sensitive ~ Resistant
MCF7	0.198078	Sensitive ~ Resistant						MCF7	0.122449	Sensitive ~ Resistant
MCF7	0.114567	Sensitive ~ Resistant						MCF7	0.121622	Sensitive ~ Resistant
MCF7	0.0455329	Sensitive ~ Resistant						MCF7	0.16129	Sensitive ~ Resistant
MCF7	0.139148	Sensitive ~ Resistant						MCF7	0.097561	Sensitive ~ Resistant
MCF7	0.389981	Sensitive ~ Resistant						MCF7	0.121495	Sensitive ~ Resistant
MCF7	0.230299	Sensitive ~ Resistant						MCF7	0.0689655	Sensitive ~ Resistant
MCF7	0.359821	Sensitive ~ Resistant						MCF7	0.0697674	Sensitive ~ Resistant
MCF7	0.417459	Sensitive ~ Resistant						MCF7	0.0990099	Sensitive ~ Resistant
MCF7	0.409067	Sensitive ~ Resistant						MCF7	0.0967742	Sensitive ~ Resistant
MCF7	0.395132	Sensitive ~ Resistant						MCF7	0.113043	Sensitive ~ Resistant
PC3	0.126438	Sensitive						PC3	0.166667	Sensitive
PC3	0.194705	Sensitive						PC3	0.0989011	Sensitive
PC3	0.240183	Sensitive						PC3	0.0909091	Sensitive
PC3	0.405434	Sensitive						PC3	0.16	Sensitive
PC3	0.194012	Sensitive						PC3	0.0744681	Sensitive
PC3	0.722892	Sensitive						PC3	0.153846	Sensitive
PC3	0.11603	Sensitive						PC3	0.105882	Sensitive
PC3	0.165507	Sensitive						PC3	0.0666667	Sensitive
PC3	0.260815	Sensitive						PC3	0.0561798	Sensitive
PC3	0.224377	Sensitive						PC3	0.0823529	Sensitive
PC3	0.308374	Sensitive						PC3	0.0869565	Sensitive
PC3	-0.0180933	Sensitive						PC3	0.102804	Sensitive
PC3	0.522891	Sensitive						PC3	0.120879	Sensitive
PC3	0.396381	Sensitive						PC3	0.141304	Sensitive
PC3	0.555826	Sensitive						PC3	0.101852	Sensitive
PC3	-0.114167	Sensitive						PC3	0.227273	Sensitive
PC3	0.472198	Sensitive						PC3	0.178947	Sensitive
PC3	0.482255	Sensitive						PC3	0.101124	Sensitive
PC3	0.447045	Sensitive						PC3	0.0980392	Sensitive
PC3	0.399382	Sensitive						PC3	0.0679612	Sensitive
PC3	0.420868	Sensitive						PC3	0.0941176	Sensitive
PC3	0.24712	Sensitive						PC3	0.106383	Sensitive
PC3	0.0570502	Sensitive						PC3	0.126316	Sensitive
PC3	0.228167	Sensitive						PC3	0.1	Sensitive
PC3	0.183448	Sensitive						PC3	0.1	Sensitive
PC3	0.184168	Sensitive						PC3	0.106796	Sensitive
PC3	0.200214	Sensitive						PC3	0.0869565	Sensitive
PC3	0.308537	Sensitive						PC3	0.106796	Sensitive
PC3	0.369476	Sensitive						PC3	0.0980392	Sensitive
PC3	0.156459	Sensitive						PC3	0.091954	Sensitive
PC3	0.287422	Sensitive						PC3	0.0963855	Sensitive
PC3	0.920219	Sensitive						PC3	0.117021	Sensitive
PC3	0.0442037	Sensitive						PC3	0.146341	Sensitive
PC3	0.903406	Sensitive						PC3	0.166667	Sensitive
PC3	0.958167	Sensitive						PC3	0.150685	Sensitive
PC3	0.759701	Sensitive						PC3	0.101124	Sensitive
PC3	0.868115	Sensitive						PC3	0.116279	Sensitive
PC3	0.713272	Sensitive						PC3	0.144928	Sensitive
PC3	0.246079	Sensitive						PC3	0.148936	Sensitive
PC3	0.261241	Sensitive						PC3	0.25974	Sensitive
PC3	0.150301	Sensitive						PC3	0.16092	Sensitive
PC3	0.27615	Sensitive						PC3	0.0875	Sensitive
PC3	0.306613	Sensitive						PC3	0.147727	Sensitive
PC3	0.313758	Sensitive						PC3	0.0879121	Sensitive
PC3	0.427251	Sensitive						PC3	0.108108	Sensitive
PC3	-0.0401276	Sensitive						PC3	0.14433	Sensitive
PC3	0.885473	Sensitive						PC3	0.138614	Sensitive
PC3	0.865533	Sensitive						PC3	0.134831	Sensitive
PC3	0.754519	Sensitive						PC3	0.116505	Sensitive
PC3	0.791777	Sensitive						PC3	0.0865385	Sensitive
PC3	0.62763	Sensitive						PC3	0.0909091	Sensitive
PC3	-0.0271779	Sensitive						PC3	0.209302	Sensitive
PC3	0.0380522	Sensitive						PC3	0.125	Sensitive
PC3	-0.000787167	Sensitive						PC3	0.142857	Sensitive
PC3	0.0689034	Sensitive						PC3	0.0967742	Sensitive
PC3	0.198059	Sensitive						PC3	0.118421	Sensitive
PC3	0.895519	Sensitive						PC3	0.13253	Sensitive
PC3	0.6187	Sensitive						PC3	0.113402	Sensitive
PC3	0.791065	Sensitive						PC3	0.0927835	Sensitive
PC3	0.584468	Sensitive						PC3	0.126582	Sensitive
PC3	0.724822	Sensitive						PC3	0.119048	Sensitive
PC3	0.86535	Sensitive						PC3	0.0823529	Sensitive
PC3	0.754622	Sensitive						PC3	0.704545	Sensitive
PC3	0.637985	Sensitive						PC3	0.0707071	Sensitive
PC3	0.61951	Sensitive						PC3	0.0987654	Sensitive
PC3	0.63412	Sensitive						PC3	0.0875	Sensitive
PC3	0.2834	Sensitive ~ Resistant						PC3	0.2	Sensitive ~ Resistant
PC3	0.17912	Sensitive ~ Resistant						PC3	0.123288	Sensitive ~ Resistant
PC3	0.188661	Sensitive ~ Resistant						PC3	0.0740741	Sensitive ~ Resistant
PC3	0.0968413	Sensitive ~ Resistant						PC3	0.15942	Sensitive ~ Resistant
PC3	0.33184	Sensitive ~ Resistant						PC3	0.113636	Sensitive ~ Resistant
PC3	0.202415	Sensitive ~ Resistant						PC3	0.162162	Sensitive ~ Resistant
PC3	0.301101	Sensitive ~ Resistant						PC3	0.132353	Sensitive ~ Resistant
PC3	0.237813	Sensitive ~ Resistant						PC3	0.0945946	Sensitive ~ Resistant
PC3	0.228724	Sensitive ~ Resistant						PC3	0.173913	Sensitive ~ Resistant
PC3	0.290265	Sensitive ~ Resistant						PC3	0.163636	Sensitive ~ Resistant
PC3	0.321643	Sensitive ~ Resistant						PC3	0.0705882	Sensitive ~ Resistant
PC3	0.299831	Sensitive ~ Resistant						PC3	0.101449	Sensitive ~ Resistant
PC3	0.521253	Sensitive ~ Resistant						PC3	0.156627	Sensitive ~ Resistant
PC3	0.194556	Sensitive ~ Resistant						PC3	0.111111	Sensitive ~ Resistant
PC3	0.801599	Sensitive ~ Resistant						PC3	0.105263	Sensitive ~ Resistant
PC3	0.519589	Sensitive ~ Resistant						PC3	0.126437	Sensitive ~ Resistant
PC3	-0.0823034	Sensitive ~ Resistant						PC3	0.137255	Sensitive ~ Resistant
PC3	0.184805	Sensitive ~ Resistant						PC3	0.168539	Sensitive ~ Resistant
PC3	0.35185	Sensitive ~ Resistant						PC3	0.144578	Sensitive ~ Resistant
PC3	0.498089	Sensitive ~ Resistant						PC3	0.137931	Sensitive ~ Resistant
PC3	0.179319	Sensitive ~ Resistant						PC3	0.285714	Sensitive ~ Resistant
PC3	0.192217	Sensitive ~ Resistant						PC3	0.171429	Sensitive ~ Resistant
PC3	0.168761	Sensitive ~ Resistant						PC3	0.0582524	Sensitive ~ Resistant
PC3	0.301273	Sensitive ~ Resistant						PC3	0.105882	Sensitive ~ Resistant
PC3	0.22507	Sensitive ~ Resistant						PC3	0.101124	Sensitive ~ Resistant
PC3	0.242664	Sensitive ~ Resistant						PC3	0.0851064	Sensitive ~ Resistant
PC3	0.140962	Sensitive ~ Resistant						PC3	0.114583	Sensitive ~ Resistant
PC3	0.135443	Sensitive ~ Resistant						PC3	0.0989011	Sensitive ~ Resistant
PC3	0.442478	Sensitive ~ Resistant						PC3	0.102804	Sensitive ~ Resistant
PC3	0.312872	Sensitive ~ Resistant						PC3	0.115789	Sensitive ~ Resistant
PC3	0.190804	Sensitive ~ Resistant						PC3	0.154762	Sensitive ~ Resistant
PC3	0.224469	Sensitive ~ Resistant						PC3	0.122222	Sensitive ~ Resistant
PC3	-0.00415623	Sensitive ~ Resistant						PC3	0.122222	Sensitive ~ Resistant
PC3	0.209237	Sensitive ~ Resistant						PC3	0.150685	Sensitive ~ Resistant
PC3	0.362926	Sensitive ~ Resistant						PC3	0.0673077	Sensitive ~ Resistant
PC3	-0.0579292	Sensitive ~ Resistant						PC3	0.116279	Sensitive ~ Resistant
PC3	0.622663	Sensitive ~ Resistant						PC3	0.108108	Sensitive ~ Resistant
PC3	0.332688	Sensitive ~ Resistant						PC3	0.162162	Sensitive ~ Resistant
PC3	0.460511	Sensitive ~ Resistant						PC3	0.0963855	Sensitive ~ Resistant
PC3	0.889439	Sensitive ~ Resistant						PC3	0.0909091	Sensitive ~ Resistant
PC3	0.121407	Sensitive ~ Resistant						PC3	0.0851064	Sensitive ~ Resistant
PC3	0.0852011	Sensitive ~ Resistant						PC3	0.125	Sensitive ~ Resistant
PC3	0.546973	Sensitive ~ Resistant						PC3	0.157143	Sensitive ~ Resistant
PC3	0.739239	Sensitive ~ Resistant						PC3	0.118421	Sensitive ~ Resistant
PC3	0.207686	Sensitive ~ Resistant						PC3	0.231884	Sensitive ~ Resistant
PC3	0.282366	Sensitive ~ Resistant						PC3	0.133333	Sensitive ~ Resistant
PC3	0.344575	Sensitive ~ Resistant						PC3	0.0674157	Sensitive ~ Resistant
PC3	0.195296	Sensitive ~ Resistant						PC3	0.142857	Sensitive ~ Resistant
PC3	0.432754	Sensitive ~ Resistant						PC3	0.197183	Sensitive ~ Resistant
PC3	0.289563	Sensitive ~ Resistant						PC3	0.1125	Sensitive ~ Resistant
PC3	0.455848	Sensitive ~ Resistant						PC3	0.13253	Sensitive ~ Resistant
PC3	0.140952	Sensitive ~ Resistant						PC3	0.208333	Sensitive ~ Resistant
PC3	0.232065	Sensitive ~ Resistant						PC3	0.153846	Sensitive ~ Resistant
PC3	0.331652	Sensitive ~ Resistant						PC3	0.177215	Sensitive ~ Resistant
PC3	0.536685	Sensitive ~ Resistant						PC3	0.135135	Sensitive ~ Resistant
PC3	0.327059	Sensitive ~ Resistant						PC3	0.113924	Sensitive ~ Resistant
PC3	0.329581	Sensitive ~ Resistant						PC3	0.128205	Sensitive ~ Resistant
PC3	0.324589	Sensitive ~ Resistant						PC3	0.145161	Sensitive ~ Resistant
PC3	0.286925	Sensitive ~ Resistant						PC3	0.101124	Sensitive ~ Resistant
PC3	0.814546	Sensitive ~ Resistant						PC3	0.169014	Sensitive ~ Resistant
PC3	0.59967	Sensitive ~ Resistant						PC3	0.1	Sensitive ~ Resistant
PC3	0.259223	Sensitive ~ Resistant						PC3	0.0957447	Sensitive ~ Resistant
PC3	0.451093	Sensitive ~ Resistant						PC3	0.148936	Sensitive ~ Resistant
PC3	0.905651	Sensitive ~ Resistant						PC3	0.134831	Sensitive ~ Resistant
PC3	0.0382728	Sensitive ~ Resistant						PC3	0.20202	Sensitive ~ Resistant
PC3	0.0530363	Sensitive ~ Resistant						PC3	0.202247	Sensitive ~ Resistant
PC3	0.462269	Sensitive ~ Resistant						PC3	0.152941	Sensitive ~ Resistant
PC3	0.746566	Sensitive ~ Resistant						PC3	0.120879	Sensitive ~ Resistant
PC3	0.119991	Sensitive ~ Resistant						PC3	0.0967742	Sensitive ~ Resistant
PC3	0.196462	Sensitive ~ Resistant						PC3	0.0897436	Sensitive ~ Resistant
PC3	0.329475	Sensitive ~ Resistant						PC3	0.12	Sensitive ~ Resistant
PC3	0.179476	Sensitive ~ Resistant						PC3	0.182927	Sensitive ~ Resistant
PC3	0.0785484	Sensitive ~ Resistant						PC3	0.189189	Sensitive ~ Resistant
PC3	0.0754708	Sensitive ~ Resistant						PC3	0.121951	Sensitive ~ Resistant
PC3	-0.0128207	Sensitive ~ Resistant						PC3	0.102273	Sensitive ~ Resistant
PC3	-0.0161295	Sensitive ~ Resistant						PC3	0.184211	Sensitive ~ Resistant
PC3	0.381083	Sensitive ~ Resistant						PC3	0.125	Sensitive ~ Resistant
PC3	0.166122	Sensitive ~ Resistant						PC3	0.230769	Sensitive ~ Resistant
PC3	0.167175	Sensitive ~ Resistant						PC3	0.191781	Sensitive ~ Resistant
PC3	0.0101301	Sensitive ~ Resistant						PC3	0.1375	Sensitive ~ Resistant
PC3	0.163939	Sensitive ~ Resistant						PC3	0.197368	Sensitive ~ Resistant
PC3	0.18116	Sensitive ~ Resistant						PC3	0.174603	Sensitive ~ Resistant
PC3	0.284683	Sensitive ~ Resistant						PC3	0.0744681	Sensitive ~ Resistant
PC3	0.201989	Sensitive ~ Resistant						PC3	0.211268	Sensitive ~ Resistant
PC3	0.491251	Sensitive ~ Resistant						PC3	0.135802	Sensitive ~ Resistant
PC3	0.20603	Sensitive ~ Resistant						PC3	0.142857	Sensitive ~ Resistant
PC3	0.396609	Sensitive ~ Resistant						PC3	0.134831	Sensitive ~ Resistant
PC3	0.939755	Sensitive ~ Resistant						PC3	0.220779	Sensitive ~ Resistant
PC3	0.0111993	Sensitive ~ Resistant						PC3	0.131313	Sensitive ~ Resistant
PC3	-0.0496013	Sensitive ~ Resistant						PC3	0.162791	Sensitive ~ Resistant
PC3	0.387232	Sensitive ~ Resistant						PC3	0.1375	Sensitive ~ Resistant
PC3	0.689911	Sensitive ~ Resistant						PC3	0.202532	Sensitive ~ Resistant
PC3	0.0576153	Sensitive ~ Resistant						PC3	0.217949	Sensitive ~ Resistant
PC3	0.114311	Sensitive ~ Resistant						PC3	0.147059	Sensitive ~ Resistant
PC3	0.203722	Sensitive ~ Resistant						PC3	0.0824742	Sensitive ~ Resistant
PC3	0.0868494	Sensitive ~ Resistant						PC3	0.168831	Sensitive ~ Resistant
PC3	0.583604	Sensitive ~ Resistant						PC3	0.0985915	Sensitive ~ Resistant
PC3	0.363656	Sensitive ~ Resistant						PC3	0.123288	Sensitive ~ Resistant
PC3	0.434119	Sensitive ~ Resistant						PC3	0.101266	Sensitive ~ Resistant
PC3	0.880415	Sensitive ~ Resistant						PC3	0.0810811	Sensitive ~ Resistant
PC3	0.0945247	Sensitive ~ Resistant						PC3	0.0888889	Sensitive ~ Resistant
PC3	0.0654145	Sensitive ~ Resistant						PC3	0.131579	Sensitive ~ Resistant
PC3	0.574207	Sensitive ~ Resistant						PC3	0.115942	Sensitive ~ Resistant
PC3	0.716487	Sensitive ~ Resistant						PC3	0.0657895	Sensitive ~ Resistant
PC3	0.213981	Sensitive ~ Resistant						PC3	0.109589	Sensitive ~ Resistant
PC3	0.254615	Sensitive ~ Resistant						PC3	0.103448	Sensitive ~ Resistant
PC3	0.333112	Sensitive ~ Resistant						PC3	0.0705882	Sensitive ~ Resistant
PC3	0.184656	Sensitive ~ Resistant						PC3	0.0857143	Sensitive ~ Resistant
PC3	0.647112	Sensitive ~ Resistant						PC3	0.135802	Sensitive ~ Resistant
PC3	0.538757	Sensitive ~ Resistant						PC3	0.142857	Sensitive ~ Resistant
PC3	0.39433	Sensitive ~ Resistant						PC3	0.134831	Sensitive ~ Resistant
PC3	0.623699	Sensitive ~ Resistant						PC3	0.105882	Sensitive ~ Resistant
PC3	0.154064	Sensitive ~ Resistant						PC3	0.131313	Sensitive ~ Resistant
PC3	0.325279	Sensitive ~ Resistant						PC3	0.0989011	Sensitive ~ Resistant
PC3	0.591606	Sensitive ~ Resistant						PC3	0.0833333	Sensitive ~ Resistant
PC3	0.64488	Sensitive ~ Resistant						PC3	0.091954	Sensitive ~ Resistant
PC3	0.256365	Sensitive ~ Resistant						PC3	0.091954	Sensitive ~ Resistant
PC3	0.402087	Sensitive ~ Resistant						PC3	0.0833333	Sensitive ~ Resistant
PC3	0.427003	Sensitive ~ Resistant						PC3	0.09375	Sensitive ~ Resistant
PC3	0.198891	Sensitive ~ Resistant						PC3	0.111111	Sensitive ~ Resistant
PC3	0.52644	Sensitive ~ Resistant						PC3	0.097561	Sensitive ~ Resistant
PC3	0.344561	Sensitive ~ Resistant						PC3	0.0930233	Sensitive ~ Resistant
PC3	0.429641	Sensitive ~ Resistant						PC3	0.076087	Sensitive ~ Resistant
PC3	0.739951	Sensitive ~ Resistant						PC3	0.0952381	Sensitive ~ Resistant
PC3	0.201601	Sensitive ~ Resistant						PC3	0.1	Sensitive ~ Resistant
PC3	0.189071	Sensitive ~ Resistant						PC3	0.126437	Sensitive ~ Resistant
PC3	0.587011	Sensitive ~ Resistant						PC3	0.0987654	Sensitive ~ Resistant
PC3	0.668935	Sensitive ~ Resistant						PC3	0.0449438	Sensitive ~ Resistant
PC3	0.141291	Sensitive ~ Resistant						PC3	0.0568182	Sensitive ~ Resistant
PC3	0.221673	Sensitive ~ Resistant						PC3	0.0704225	Sensitive ~ Resistant
PC3	0.420638	Sensitive ~ Resistant						PC3	0.119565	Sensitive ~ Resistant
PC3	0.175182	Sensitive ~ Resistant						PC3	0.0731707	Sensitive ~ Resistant
PC3	0.519567	Sensitive ~ Resistant						PC3	0.123077	Sensitive ~ Resistant
PC3	0.353902	Sensitive ~ Resistant						PC3	0.132353	Sensitive ~ Resistant
PC3	0.378854	Sensitive ~ Resistant						PC3	0.0789474	Sensitive ~ Resistant
PC3	0.586052	Sensitive ~ Resistant						PC3	0.102941	Sensitive ~ Resistant
PC3	0.183806	Sensitive ~ Resistant						PC3	0.0689655	Sensitive ~ Resistant
PC3	0.135942	Sensitive ~ Resistant						PC3	0.140845	Sensitive ~ Resistant
PC3	0.625707	Sensitive ~ Resistant						PC3	0.107692	Sensitive ~ Resistant
PC3	0.593136	Sensitive ~ Resistant						PC3	0.0410959	Sensitive ~ Resistant
PC3	0.347059	Sensitive ~ Resistant						PC3	0.101449	Sensitive ~ Resistant
PC3	0.378065	Sensitive ~ Resistant						PC3	0.113208	Sensitive ~ Resistant
PC3	0.405758	Sensitive ~ Resistant						PC3	0.075	Sensitive ~ Resistant
PC3	0.309585	Sensitive ~ Resistant						PC3	0.0597015	Sensitive ~ Resistant
