# Supplementary material for: Deep representation learning of chemical-induced transcriptional profile for phenotype-based drug discovery
Source: Nat Commun. 2024 Jun 25;15:5378. doi: 10.1038/s41467-024-49620-3 (PMC11199551; doi:10.1038/s41467-024-49620-3)
Supplement: Supplementary file 4 — Source Data [file 41467_2024_49620_MOESM4_ESM.zip › Source Data/Fig. 6.xlsx]

## Sheet: Sheet1
name	TranSiGen_DISEASE	TranSiGen_DRUG	ECFP4_DRUG	label
SB-939	-0.333461	0.0561421	0.134146	1
thiostrepton	-0.324841	0.212709	0.0862944	0
panobinostat	-0.323425	0.0552134	0.159091	1
belinostat	-0.318648	0.0532356	0.118421	0
dacinostat	-0.288337	0.0628109	0.153846	0
BNTX	-0.287359	0.189559	0.148515	0
acetarsol	-0.271792	0.165724	0.0921053	0
diroximel-fumarate	-0.267463	0.0694475	0.109375	0
pelitinib	-0.262391	0.196017	0.208333	0
resibufogenin	-0.253764	0.200777	0.135802	0
neratinib	-0.251769	0.214997	0.213592	1
trichostatin-a	-0.251656	0.0443652	0.0833333	1
cyclovalone	-0.23967	0.163677	0.109589	0
NSC-632839	-0.239461	0.196253	0.101695	0
LY2874455	-0.238583	0.167172	0.151515	1
pacritinib	-0.23587	0.130048	0.147368	0
degarelix	-0.227738	0.0628025	0.171233	0
nexturastat-a	-0.227372	0.116703	0.141026	0
rubitecan	-0.223856	0.13754	0.146067	1
resminostat	-0.221519	0.0589706	0.135135	0
harringtonine	-0.218243	0.202382	0.10101	0
abametapir	-0.218207	-0.0289395	0.105263	0
cridanimod	-0.218001	0.1315	0.19403	0
TG-02	-0.217489	0.130901	0.117647	1
GSK2126458	-0.208651	0.0685923	0.14	1
irosustat	-0.203751	0.0177005	0.108434	0
proscillaridin-a	-0.202043	0.179821	0.117021	1
merbromin	-0.195366	0.0217174	0.130435	0
nemorubicin	-0.192859	0.179506	0.138889	1
brefeldin-a	-0.191448	0.210551	0.111111	1
benurestat	-0.188488	0.0457881	0.109589	0
m-THP	-0.188241	0.0355395	0.105263	0
KT-433	-0.188012	-0.0417082	0.144578	0
chiniofon	-0.186257	-0.00234703	0.12987	0
MK-8745	-0.179019	0.063091	0.247191	1
GKT137831	-0.164237	0.0913578	0.123596	0
rosoxacin	-0.151807	0.093807	0.158537	0
RI-1	-0.151599	-0.0141976	0.117647	0
alvespimycin	-0.151311	0.112868	0.0934579	1
simeprevir	-0.151063	0.145773	0.134328	0
PP-121	-0.150232	0.0641009	0.119565	1
chidamide	-0.147026	0.0863042	0.184783	0
carnitine-(D/L)	-0.138943	0.0493301	0.057971	0
levocarnitine	-0.137352	0.0479525	0.057971	0
CUDC-101	-0.135069	0.0564736	0.671875	0
creatine	-0.132807	0.0935416	0.0714286	0
fosphenytoin	-0.13229	0.0582167	0.155844	0
alibendol	-0.132052	0.117634	0.13253	0
indium(iii)-isopropoxide	-0.130158	0.0940495	0.0222222	0
satraplatin	-0.12883	0.157759	0.0447761	0
actinoquinol	-0.128576	0.105686	0.171429	0
KPT-276	-0.127959	0.141282	0.133333	1
ameltolide	-0.126394	0.0873584	0.136364	0
thiophanate	-0.125922	0.0532953	0.126761	0
NKP-1339	-0.120296	0.217561	0.0833333	0
exatecan-mesylate	-0.120019	0.160259	0.163043	1
tecalcet	-0.11806	0.0585726	0.157895	0
rheochrysidin	-0.114968	0.00138497	0.084507	0
nifuroxazide	-0.11443	0.0694893	0.0972222	0
adiporon	-0.114108	0.0838448	0.192771	0
creatinol-phosphate	-0.113861	0.0247292	0.0735294	0
chlorindanol	-0.113543	0.113064	0.0714286	0
deslanoside	-0.109417	0.177796	0.156863	0
CID-5458317	-0.109381	0.181029	0.121951	0
MEK1-2-inhibitor	-0.108367	0.0901072	0.105263	1
N-acetylglycyl-D-glutamic-acid	-0.107845	0.0296151	0.0641026	0
octreotide	-0.105535	0.132061	0.142857	0
SU3327	-0.101335	0.108199	0.0895522	0
brivaracetam	-0.100401	0.0789549	0.123077	0
pyrithione-zinc	-0.0980529	0.0944401	0.105263	1
JK-184	-0.0971295	0.0435159	0.156627	1
carbetocin	-0.0970178	0.151314	0.133333	0
methoprene-(s)	-0.0968685	0.103879	0.0740741	0
gidazepam	-0.0967751	0.148404	0.172414	0
JNJ-7777120	-0.0957625	0.0245561	0.213333	0
quinine-ethyl-carbonate	-0.0940228	0.0663329	0.144231	0
PIK-75	-0.092607	0.103981	0.0842105	1
uracil	-0.0906689	0.031874	0.117647	0
ezatiostat	-0.0897456	0.0863123	0.138298	0
L-365260	-0.0890294	0.0744227	0.141304	0
picartamide	-0.08794	-0.0114933	0.109756	0
4E1RCat	-0.0875763	0.0664146	0.104651	0
hygromycin-b	-0.0870629	0.049317	0.154762	0
CHIR-98014	-0.0868638	0.101074	0.119565	0
PHA-680632	-0.0848862	0.131397	0.166667	1
VER-49009	-0.0832782	0.0685597	0.130435	0
scopine	-0.077926	0.0673392	0.111111	0
nepicastat	-0.0776754	0.0773846	0.154762	0
ZCL-278	-0.0768439	0.0724253	0.155556	0
IEM1754	-0.0751838	0.0987346	0.0634921	0
halothane	-0.0750664	0.0587615	0.02	0
bendazac	-0.0736012	-0.0186178	0.2	0
chloroxoquinoline	-0.0731895	0.0419733	0.142857	0
CH5132799	-0.0721941	0.119612	0.116883	0
H-89	-0.0720031	0.0397961	0.114943	0
9-aminoacridine	-0.0714294	0.212584	0.142857	0
pyronaridine	-0.0713386	0.222772	0.170455	0
BQ-123	-0.0703752	0.0896977	0.176471	0
cisplatin	-0.0687277	0.0874146	0.0222222	0
ENMD-2076	-0.068244	0.109632	0.144444	0
salicylamide	-0.0672932	-0.016582	0.140625	0
L-798,106	-0.0665801	0.137462	0.14433	0
etosalamide	-0.0647147	-0.0176955	0.181818	0
PD-318088	-0.0646909	0.0783377	0.12766	1
TIC10	-0.0643326	0.115702	0.159091	0
loxistatin-acid	-0.06308	0.140967	0.1	0
LOXO-101	-0.0615577	0.117285	0.195876	0
AP1903	-0.0607007	0.0895449	0.149123	0
silodosin	-0.0606894	0.120606	0.163462	0
cephalosporin-c-zn	-0.0597303	0.100721	0.116505	0
adefovir-dipivoxil	-0.0595726	0.02457	0.125	0
xenalipin	-0.0594627	-0.177567	0.138889	0
AR-42	-0.0590704	0.0724127	0.108108	0
pralidoxime	-0.058742	-0.00303173	0.0923077	0
1-azakenpaullone	-0.0586292	0.0601447	0.141176	0
oxotremorine-m	-0.0577435	0.0241865	0.0952381	0
betaine	-0.0567312	0.0238391	0.0625	0
chicago-sky-blue-6b	-0.0554391	0.0769367	0.108434	0
ODM-201	-0.0553592	0.0870009	0.128713	0
SDZ-220-581	-0.0549526	0.0780807	0.142857	0
bucetin	-0.0546604	0.0208635	0.161765	0
LY2452473	-0.0526456	-0.0272114	0.148515	0
hesperadin	-0.0512778	0.125028	0.177083	0
ocinaplon	-0.0511924	0.108875	0.160494	0
bimatoprost	-0.0501614	0.0393133	0.134021	0
opicapone	-0.0488519	0.253615	0.0843373	0
huperzine-a	-0.0481179	0.109558	0.140845	0
sphingosylphosphorylcholine	-0.0475488	0.0652326	0.0697674	0
paritaprevir	-0.0469768	0.115849	0.149606	0
EGF816	-0.0469592	0.111067	0.154545	0
mycophenolic-acid	-0.0469344	0.100649	0.0886076	0
TAME	-0.0462518	0.135348	0.109756	0
apratastat	-0.0460595	0.146074	0.146341	0
didox	-0.0460321	0.129167	0.101449	0
neridronic-acid	-0.0444272	-0.00523379	0.0689655	0
JNJ-42165279	-0.0440697	0.0886145	0.213483	0
methoxyamine	-0.0438688	-0.0482881	0.06	0
epothilone-a	-0.0437186	0.085643	0.157303	1
metazosin	-0.0432662	0.053105	0.149425	0
sulfanilamide	-0.0426389	0.00607144	0.117647	0
CUDC-907	-0.0422281	0.122074	0.138614	1
terguride	-0.0418487	-0.108777	0.126316	0
poziotinib	-0.0413942	0.120531	0.272727	1
diftalone	-0.0412913	-0.00775175	0.136364	0
danofloxacin	-0.0397389	-0.170465	0.197674	0
efloxate	-0.0396878	0.0783945	0.152941	0
itacitinib	-0.0387457	0.107335	0.224299	0
isoxepac	-0.0383563	0.00767532	0.181818	0
peruvoside	-0.0380348	0.16531	0.11	0
proflavine-hemisulfate	-0.0376505	0.131476	0.137255	0
linalool	-0.0369736	-0.0132233	0.0877193	0
mexeneone	-0.0356106	-0.00635994	0.118421	0
ethyl-vanillin	-0.0355462	0.0564189	0.136364	0
SB-590885	-0.0350067	0.0644538	0.115789	0
orantinib	-0.0344711	-0.0138806	0.125	0
cipemastat	-0.0344476	0.125756	0.130435	0
leteprinim	-0.0340773	-0.0560904	0.125	0
ramosetron	-0.0337979	0.0815039	0.216867	0
torcetrapib	-0.0337663	0.0747106	0.131313	0
AMG-337	-0.033527	0.086032	0.177083	0
eslicarbazepine-acetate	-0.0331445	0.0186733	0.135802	0
triazolam	-0.0319588	0.0514101	0.129412	0
ulifloxacin	-0.0310652	0.0363421	0.197674	0
broxaldine	-0.0308869	0.0886254	0.162162	0
3-carboxy-4-hydroxyphenylglycine-(R)	-0.0301156	0.0529492	0.109589	0
se-methylselenocysteine	-0.028757	0.202369	0.0727273	0
FR-139317	-0.0286326	0.0788843	0.15534	0
GSK-3-inhibitor-IX	-0.0283761	0.246651	0.119048	0
oxyfedrine	-0.0273512	0.0596285	0.139241	0
GSK3787	-0.0268153	0.0170322	0.127907	0
esaprazole	-0.0261692	0.0489419	0.135135	0
carsalam	-0.0257918	-0.0303659	0.166667	0
3-(4-methylbenzylidene)camphor	-0.024785	0.0794578	0.121212	0
vancomycin	-0.0228366	-0.0611001	0.118421	0
plurisin-#1	-0.0211481	0.10789	0.138462	0
AZD1446	-0.0206505	0.0393891	0.191781	0
methicillin	-0.0202583	0.0687825	0.148148	0
D-Phenylalanine	-0.0191509	0.0425691	0.151515	0
telaprevir	-0.0190287	0.029539	0.1	0
mycophenolate-mofetil	-0.01902	0.114762	0.0961538	0
sodium-monofluorophosphate	-0.0187397	0.0100306	0.0666667	0
adrafinil	-0.0182779	0.0567027	0.123288	0
fludrocortisone-acetate	-0.0181796	0.0659828	0.129412	0
go-6983	-0.0179933	0.0985284	0.132653	0
ethenzamide	-0.0177075	-0.0345765	0.142857	0
cerulenin	-0.0162974	0.0630125	0.145161	0
PR-619	-0.0152869	-0.00648036	0.109091	0
GDC-0879	-0.0151161	0.0794112	0.10989	0
creatinine	-0.0149077	0.0712101	0.0909091	0
NMS-E973	-0.0141928	0.0744777	0.127451	1
5-iodo-A-85380	-0.0118682	0.0739405	0.131579	0
evans-blue	-0.0116835	0.0479628	0.0933333	0
stetaderm	-0.0113953	0.0952553	0.102564	0
dacarbazine	-0.0112865	0.109059	0.0923077	0
4-iodo-L-phenylalanine	-0.00880925	0.0773467	0.128571	0
N-acetyl-tyrosine	-0.00848448	0.0095431	0.121622	0
dichlorisone-acetate	-0.00789402	0.0454253	0.11	0
JIB04	-0.00729739	0.176137	0.121951	0
beta-funaltrexamine	-0.00710795	0.131564	0.121495	0
titanocene-dichloride	-0.00659573	0.114099	0.0392157	0
PI3K-IN-2	-0.00659503	0.113737	0.142857	1
domiphen	-0.005267	0.0754579	0.166667	0
methylprednisolone-sodium-succinate	-0.00432677	0.035763	0.103774	0
D-7193	-0.00141509	0.0695708	0.0704225	0
tavaborole	-0.00114421	0.0650003	0.111111	0
flindokalner	-0.000923734	0.115144	0.136986	0
apraclonidine	-0.000880387	0.042204	0.1	0
golgicide-a	-0.000714996	0.0787458	0.164706	0
oxiniacic-acid	-0.000169498	0.0352257	0.115942	0
sitafloxacin	-0.000127154	0.0317623	0.15625	0
cytochlor	0	0.120485	0.372881	0
XL-647	0	0.127926	0.333333	1
CP-724714	0	0.132936	0.295455	0
5-Amino-3-D-ribofuranosylthiazolo[4,5-d]pyrimidin-2,7(3H,6H)-dione	0	0.102239	0.276923	0
clevudine	0	-0.0075955	0.269841	0
CV-1808	0	0.0752467	0.267606	0
entrectinib	0	0.0983964	0.265306	0
fruquintinib	0	0.0746201	0.253165	0
SKLB1002	0	0.0536508	0.25	0
JNJ-37822681	0	0.0144017	0.222222	0
CNX-2006	0	0.130298	0.212121	0
morniflumate	0	0.0975549	0.211765	0
diadenosine-tetraphosphate	0	0.0296585	0.202703	0
lactulose	0	-0.171434	0.193548	0
N-acetylmannosamine	0	0.0623976	0.192982	0
DRF053-(R)	0	0.174633	0.188889	0
TAK-632	0	0.0753491	0.188679	0
besifloxacin	0	0.0467627	0.186813	0
K-Ras(G12C)-inhibitor-6	0	0.0327117	0.186047	0
XL388	0	0.119022	0.185567	1
bedaquiline	0	0.165722	0.179775	0
isobutamben	0	0.127263	0.175439	0
dextran	0	-0.0748287	0.173913	0
barnidipine	0	0.128116	0.171717	0
bunazosin	0	-0.0828789	0.170732	0
AMG319	0	0.135281	0.170455	0
LB-100	0	-0.0448889	0.166667	0
NVP-BVU972	0	0.121899	0.166667	0
AZD1208	0	0.102714	0.166667	0
enisamium-iodide	0	0.081443	0.166667	0
terlipressin	0	-0.0186028	0.166667	0
3-indolebutyric-acid	0	0.0092715	0.164384	0
crizotinib-(S)	0	0.166563	0.163265	0
R306465	0	0.0739276	0.162791	0
A-33903	0	0.0889196	0.1625	0
menbutone	0	-0.0261561	0.162162	0
moprolol	0	-0.0509492	0.161765	0
ascorbic-acid	0	0.00941213	0.160714	0
benznidazole	0	-0.140253	0.160494	0
tandospirone	0	-0.00843501	0.160494	0
fostamatinib	0	0.108944	0.158416	0
gilteritinib	0	0.120969	0.158416	0
oxiracetam	0	0.0181663	0.157895	0
fexaramine	0	-0.0653517	0.157895	0
evacetrapib	0	0.103554	0.157407	0
A-674563	0	0.154783	0.155556	0
GS-9620	0	0.13234	0.154762	0
lemborexant	0	0.0928726	0.154639	0
ONC201	0	0.142597	0.153846	0
OAC1	0	0.0812711	0.153846	0
brigatinib	0	0.125779	0.153061	0
CCT128930	0	0.0572832	0.152941	0
ICI-162846	0	0.159039	0.152778	0
EHop-016	0	0.107349	0.152174	0
ASC-J9	0	0.145982	0.151515	0
YM022	0	0.108208	0.151515	0
FPH1-(BRD-6125)	0	0.0307234	0.151163	0
procodazole	0	-0.0543938	0.150685	0
LY411575	0	0.110972	0.150538	0
vinflunine	0	0.254371	0.149254	1
monosodium-alpha-luminol	0	0.020942	0.149254	0
tolamolol	0	0.00917928	0.148148	0
valganciclovir	0	-0.0976732	0.148148	0
evatanepag	0	0.0422335	0.147368	0
adefovir	0	-0.0290386	0.146667	0
PF-06463922	0	0.133435	0.146067	0
ecamsule-triethanolamine	0	0.171132	0.144928	1
bremelanotide	0	-0.0363483	0.144928	0
RS-0481	0	0.0768083	0.144578	0
zilpaterol	0	-0.0463106	0.142857	0
inositol-hexanicotinate	0	0.162709	0.142857	0
UBP-302	0	0.00521242	0.142857	0
CPP	0	0.0488144	0.142857	0
xanthone	0	-0.0663956	0.142857	0
amibegron	0	0.143557	0.141414	0
PF-3274167	0	0.115112	0.141304	0
SANT-1	0	-0.0271089	0.141176	0
potassium-p-aminobenzoate	0	0.0738597	0.14	0
sophocarpine	0	0.0368909	0.139241	0
VU0364439	0	-0.00331115	0.139241	0
ilepcimide	0	0.0518502	0.139241	0
mezlocillin	0	0.0896354	0.138614	0
WZ8040	0	0.139321	0.138614	1
Ro-60-0175	0	0.0667723	0.138462	0
ADD-233089	0	0.0227427	0.138462	0
selexipag	0	0.154057	0.138298	0
STA-5326	0	0.0798138	0.138298	0
LDN-57444	0	0.126486	0.137931	0
FPA-124	0	0.0770548	0.1375	0
GSK2656157	0	0.170323	0.137255	0
troxerutin	0	-0.0776976	0.137255	0
arsanilic-acid	0	0.173141	0.137255	0
aminolevulinic-acid-benzyl-ester	0	0.0587311	0.136986	0
ICI-118,551	0	0.0693819	0.136986	0
ethoxzolamide	0	0.107466	0.136986	0
mirabegron	0	0.1134	0.135802	0
GR46611	0	-0.0806092	0.135417	0
examorelin	0	-0.150006	0.134454	0
quinolinic-acid	0	-0.109573	0.134328	0
PIK-294	0	0.015147	0.134021	0
lappaconite	0	-0.0404015	0.133929	0
CCT129202	0	0.178245	0.133333	0
litronesib	0	0.146054	0.132653	0
fexinidazole	0	0.134311	0.131579	0
pentagastrin	0	-0.0312174	0.131579	1
NCS-382	0	-0.0473486	0.131579	0
naloxone-benzoylhydrazone	0	0.0350886	0.130841	0
thiothixene	0	0.0521332	0.130435	0
1,5-dicaffeoylquinic-acid	0	0.045735	0.12987	0
fluvoxamine	0	0.151746	0.12987	0
WP1130	0	0.200175	0.129412	1
delamanid	0	0.154011	0.129032	0
landiolol	0	0.109549	0.12844	0
echinomycin	0	0.179328	0.128205	1
1-acetyl-4-methylpiperazine	0	-0.01873	0.126984	0
broxaterol	0	-0.103076	0.126984	0
prinaberel	0	0.0144628	0.126761	0
adrenalone	0	-0.00542951	0.126761	0
MK-571	0	0.073817	0.126437	0
ixabepilone	0	0.0610884	0.126316	1
ki16198	0	0.122392	0.126214	0
isavuconazole	0	0.124733	0.126214	0
ravuconazole	0	0.0962139	0.126214	0
elagolix	0	-0.000954368	0.126126	0
PNU-74654	0	-0.103577	0.125	0
ardeparin	0	0.0534782	0.125	0
methylprednisolone-aceponate	0	0.0437424	0.12381	0
lanoconazole	0	0.0956467	0.123596	0
CH223191	0	-0.0102982	0.123596	0
TC2559	0	0.202093	0.123288	0
LTA	0	-0.00552452	0.123077	0
TMC-353121	0	0.0370863	0.122807	0
benfotiamine	0	0.0857139	0.122222	0
ethimizol	0	0.0269706	0.121622	0
PF-04937319	0	0.155941	0.120879	0
k-strophanthidin	0	0.189653	0.120482	0
rosmarinic-acid	0	0.0319781	0.120482	0
solamargine	0	0.166008	0.12037	0
SCS	0	0.141279	0.12	0
cloprostenol-(+/-)	0	-0.101791	0.12	0
tenofovir-disoproxil	0	0.0485283	0.119048	0
DIPT	0	-0.0915355	0.118421	0
suritozole	0	0.0369659	0.118421	0
phenylmercuric-acetate	0	0.26251	0.117647	0
VLX600	0	0.225969	0.117647	1
BNC105	0	0.082772	0.116883	1
alprostadil	0	-0.0116314	0.116883	0
montelukast	0	0.056837	0.115044	0
3,3'-dichlorobenzaldazine	0	-0.0193401	0.114754	0
azimilide	0	-0.0214472	0.114583	0
everolimus	0	0.121217	0.114504	0
octocrylene	0	0.086957	0.1125	0
benzoquinonium-dibromide	0	0.193611	0.1125	0
AMPA-(RS)	0	-0.176746	0.111111	0
hydroxypropyl-beta-cyclodextrin	0	-0.0616966	0.111111	0
indirubin	0	-0.094388	0.111111	0
adarotene	0	0.246861	0.111111	0
estradiol-acetate	0	-0.0291446	0.10989	0
WP1066	0	0.192665	0.109756	1
selinexor	0	0.123973	0.109756	1
sulbactam-pivoxil	0	-0.0223798	0.109589	0
cresopirine	0	-0.0988706	0.109589	0
3-carboxy-4-hydroxyphenylglycine-(S)	0	0.0230493	0.109589	0
I-BZA	0	0.0112588	0.109375	0
NXY-059	0	-0.00325108	0.107692	0
icatibant-acetate	0	0.104453	0.107383	0
igmesine	0	0.158125	0.107143	0
sucrose-octaacetate	0	0.11306	0.106667	0
limaprost-alfadex	0	-0.00274292	0.105882	0
gambogic-acid	0	0.151277	0.104762	0
butein	0	0.110382	0.103896	0
fudosteine	0	0.242554	0.103448	0
hordenine	0	-0.118151	0.102941	0
pafuramidine	0	0.171218	0.102941	0
lubiprostone	0	-0.0390389	0.102564	0
G-15	0	0.183129	0.102273	0
entacapone	0	-0.0272534	0.102273	0
capreomycin	0	0.153619	0.101852	0
mupirocin	0	-0.122359	0.101124	0
oligomycin-a	0	0.198282	0.1	0
cefminox	0	-0.0135004	0.1	0
etoposide-phosphate	0	0.301167	0.0990099	0
DY131	0	0.128773	0.0985915	0
FERb-033	0	0.161274	0.097561	0
fidaxomicin	0	0.176993	0.0945946	0
xylose	0	-0.163455	0.0943396	0
nedaplatin	0	0.214806	0.0943396	0
AMG-9810	0	0.125761	0.0933333	0
dextrose	0	-0.16378	0.0925926	0
pipecuronium	0	-0.0539086	0.0918367	0
fenofibric-acid	0	-0.136566	0.0909091	0
oxyclozanide	0	0.304599	0.0897436	0
sparteine-sulfate	0	0.0236552	0.0882353	0
romidepsin	0	0.17983	0.0879121	1
nitarsone	0	0.153206	0.0877193	0
DMAB-anabaseine	0	0.119941	0.0864198	0
bardoxolone-methyl	0	-0.0207615	0.0857143	0
elafibranor	0	0.00682821	0.0843373	0
CGP-37849	0	-0.0198117	0.0819672	0
dimercaprol	0	0.00144429	0.0816327	0
cholecalciferol	0	0.160298	0.0813953	0
calcifediol	0	0.131339	0.0786517	0
secalciferol	0	0.111135	0.0786517	0
boceprevir	0	-0.0291831	0.0761905	0
palifosfamide	0	-0.10118	0.0754717	0
S-methylcysteine	0	0.213401	0.0740741	0
NMDA	0	-0.0999112	0.0735294	0
L-Cysteinesulfinic-acid	0	-0.0424857	0.0727273	0
isoleucine	0	-0.0836357	0.0727273	0
2,6-dimethylpiperidine	0	-0.0845905	0.0634921	0
triacetin	0	0.119646	0.057971	0
M-14157	0	-0.0051234	0.0547945	0
perflubron	0	0.0605208	0.046875	0
dacomitinib	0.000306073	0.132705	0.310345	1
grapiprant	0.000826592	0.00689625	0.132653	0
balofloxacin	0.00100838	0.026942	0.193548	0
verubulin	0.00142282	0.0880815	0.138889	1
uric-acid	0.00162009	0.0823208	0.09375	0
telithromycin	0.00349619	0.0839451	0.129771	0
MK-2295	0.00442406	0.0699991	0.291667	0
bay-w-9798	0.00513405	0.0475997	0.136364	0
4-phenolsulfonic-acid	0.00525918	-0.00492596	0.0961538	0
metacresol	0.00543506	0.0393931	0.122807	0
nimorazole	0.00803488	0.0315105	0.113924	0
piperazinedione	0.00896963	0.0129109	0.0833333	0
PNU-142633	0.0104268	0.0324551	0.148936	0
NM107	0.0110688	0.182949	0.723404	0
dianhydrogalactitol	0.0121817	-0.0259856	0.06	0
U-0126	0.0123771	0.104525	0.0983607	0
avibactam	0.0133075	-0.0196704	0.1125	0
sodium-stibogluconate	0.0133778	0.100156	0.106061	0
penbutolol	0.0137633	0.0121504	0.12987	0
2-hydroxyethyl-salicylate	0.0140615	0.0399834	0.142857	0
octinoxate	0.0141301	0.0429382	0.1	0
niceritrol	0.0147375	0.0955065	0.136986	0
F-11440	0.0150205	0.0944418	0.146341	0
cefetamet-pivoxil	0.0196162	0.0550276	0.123711	0
drotaverine	0.0205423	0.0857629	0.133333	0
N-methyl-(-)ephedrine-[1r,2s]	0.0214124	-0.0215401	0.107143	0
5-hydroxymethyl-tolterodine	0.021458	0.00937215	0.121951	0
OC000459	0.0217274	0.0395336	0.183908	0
cetrorelix	0.0220625	0.0810343	0.143885	0
spaglumic-acid	0.0224256	-0.0111781	0.0506329	0
SB-366791	0.0234758	-0.00555757	0.162162	0
sulfameter	0.0238557	0.0437236	0.15942	0
CK-636	0.0239519	-0.0430019	0.142857	0
aceglutamide	0.024588	-0.0489219	0.0655738	0
finafloxacin	0.0251706	0.00506966	0.171717	0
imetit	0.0254536	0.102207	0.112903	0
erdosteine	0.02647	-0.0612634	0.115385	0
iodoantipyrine	0.0266431	0.0186244	0.109589	0
amfenac	0.0272334	0.0738511	0.150685	0
1400W	0.0278794	0.0776439	0.136364	0
dehydroepiandrosterone-sulfate	0.0280477	-0.00251823	0.105263	0
ecabapide	0.0282116	-0.00577183	0.1875	0
sclareolide	0.0288317	0.0512911	0.0909091	0
bornyl-acetate	0.0293636	0.0834484	0.0789474	0
tarafenacin	0.0295992	-0.0562608	0.22093	0
fosfomycin	0.0299122	-0.0106223	0.0980392	0
2-methyl-5-hydroxytryptamine	0.0306942	0.033234	0.118421	0
difloxacin	0.0308699	0.074452	0.2	0
AR-12	0.0317481	0.161708	0.16129	0
estradiol-benzoate	0.033154	0.0147499	0.12766	0
trospium	0.0332282	0.111951	0.135802	0
GW-441756	0.0343359	0.0556941	0.141176	0
oleoylethanolamide	0.0345403	-0.0258461	0.0769231	0
L-Cystine	0.034782	0.161615	0.0757576	0
talc	0.0352096	0.0492222	0.0232558	0
flumecinol	0.0352288	-0.00454981	0.123288	0
denatonium-benzoate	0.0352436	0.0688579	0.125	0
gadodiamide	0.0353054	0.12162	0.173333	0
BTZ043-racemate	0.0356007	0.0600493	0.137931	0
costunolide	0.0360663	0.14244	0.1125	0
xipamide	0.0364869	0.097451	0.116883	0
tolonidine	0.0372092	0.0328028	0.126761	0
teniposide	0.0393954	0.238754	0.104762	1
vasopressin	0.0396607	0.0350336	0.15625	0
naloxegol	0.0401159	0.0539553	0.12	0
AZD4282	0.0406846	0.194409	0.0869565	0
bucillamine	0.0408401	0.0872473	0.0533333	0
dixanthogen	0.0415808	0.0924293	0.05	0
HA-966-(R)-(+)	0.0426399	-0.0746631	0.138462	0
rosuvastatin	0.0432277	-0.0188788	0.114943	0
acrivastine	0.0435996	0.0328927	0.146067	0
secoisolariciresinol-diglucoside	0.0436368	0.0275623	0.178082	0
befuraline	0.0437722	-0.0772153	0.260274	0
AGN-192403	0.0441164	0.00494154	0.0422535	0
ethacridine-lactate-monohydrate	0.0444318	0.0953381	0.171429	0
compound-401	0.0445554	0.0775476	0.177215	0
ioxilan	0.0448145	0.06945	0.0779221	0
troleandomycin	0.0452336	0.0454011	0.0792079	0
napabucasin	0.0456059	0.0632212	0.15493	1
YO-01027	0.0457165	0.0945769	0.173913	0
kainic-acid	0.0458288	0.012001	0.0909091	0
tanshinone-i	0.046507	0.0246614	0.16	1
parthenolide-(-)	0.0465099	0.199785	0.109589	0
cintriamide	0.0467036	0.0648477	0.102941	0
PMPA	0.0467315	-0.00594699	0.0694444	0
2-fluoro-2-deoxy-D-galactose	0.0467667	0.102339	0.22	0
tempol	0.0468625	0.120238	0.0961538	0
nolatrexed	0.0474611	0.0684268	0.115942	0
capadenoson	0.0476712	-0.0502073	0.114943	0
sipatrigine	0.0480169	0.0914934	0.105882	0
MPI-0479605	0.0481242	0.0393769	0.12	1
captamine	0.0482887	-0.015631	0.0357143	0
isepamicin	0.0483812	0.0012571	0.11828	0
zometapine	0.0485328	0.0779043	0.129412	0
sinomenine	0.0485565	0.0414512	0.119565	0
carzenide	0.0487116	0.0223841	0.109091	0
uridine-triacetate	0.0494607	0.118287	0.220588	0
pramiracetam	0.0495044	-0.0310596	0.109756	0
trimethoquinol	0.049601	0.0262235	0.134146	0
GSK163090	0.049951	0.0612591	0.184783	0
2-hydroxyflutamide	0.0500493	0.0672682	0.0963855	0
difenpiramide	0.0502256	-0.0280107	0.16	0
org-26576	0.0502914	-0.0497818	0.166667	0
alclometasone-dipropionate	0.0504265	0.011154	0.113208	0
isoliquiritigenin	0.0504454	0.114995	0.108108	0
CH-170	0.0505292	0.0856875	0.126761	0
bromantan	0.0509518	0.278891	0.0972222	0
E-2012	0.0514564	0.068942	0.127451	0
tanespimycin	0.0519631	0.0951053	0.102804	1
bifendate	0.0523201	0.0615555	0.133333	0
trans-2-Undecenoic-acid	0.0524864	0.123488	0.0704225	0
salicylanilide	0.0525243	0.0866579	0.130435	0
lorlatinib	0.0530031	0.139867	0.146067	0
L-Hydroxyproline	0.0531328	0.0780856	0.104478	0
AMG-319	0.0532919	0.138894	0.172414	0
ospemifene	0.0534878	0.0239745	0.125	0
BF2.649	0.0535466	-0.00297527	0.144737	0
amifampridine	0.0535847	0.0183587	0.12	0
ribociclib	0.0536106	0.0903767	0.175258	0
BYK-204165	0.054009	-0.012356	0.140625	0
methylatropine-nitrate	0.0541982	0.0366172	0.148148	0
agmatine	0.0546036	0.0841445	0.0535714	0
blebbistatin-(-)	0.0550275	0.134489	0.154762	0
parthenolide	0.0551187	0.172762	0.109589	0
indirubin-3-monoxime	0.0551812	0.113698	0.118421	0
DVD-111	0.0554865	-0.0441637	0.176471	0
proxodolol	0.05568	0.0654193	0.15	0
para-toluenesulfonamide	0.0558012	0.0334161	0.0943396	0
GW-4064	0.0558263	-0.0158964	0.150538	0
AFN-1252	0.0558979	0.118705	0.151515	0
phenazopyridine	0.0559321	0.0448592	0.157895	0
prednisolone-acetate	0.0559369	0.063172	0.111111	0
clindamycin-phosphate	0.0561807	0.039736	0.0978261	0
sulisobenzone	0.0561892	-0.0112309	0.139241	0
schisandrol-b	0.0563213	0.0632241	0.0804598	0
glutathione-monoisopropyl-ester	0.0564568	0.0522491	0.0595238	0
methacholine	0.056681	0.134822	0.056338	0
TAK-063	0.0568036	0.129831	0.134021	0
istaroxime	0.0568713	0.0612996	0.0987654	0
chlortetracycline	0.0569913	-0.0162683	0.103448	0
VU0364770	0.0571482	-0.108646	0.181818	0
tyrphostin-AG-879	0.0575257	0.27973	0.0746269	0
pikamilone	0.0578124	0.0728797	0.12987	0
gonadorelin	0.057838	-0.0238935	0.165517	0
clopamide	0.0582126	0.0649207	0.129412	0
hydrastinine	0.0582332	0.0244418	0.109375	0
ozolinone	0.058589	0.0164261	0.113924	0
1-ethyl-2-pyrrolidone	0.058871	0.00481269	0.111111	0
pitavastatin	0.0592601	0.0535261	0.184783	0
dipeptamin	0.0592614	-0.0253691	0.0625	0
modaline	0.0593877	0.0366114	0.084507	0
prednisolone-tebutate	0.0594332	0.0622004	0.105769	0
U-0124	0.0594997	-0.00806258	0.0363636	0
isovaleramide	0.0595126	0.11267	0.0784314	0
phenylbenzimidazole-sulfonic-acid	0.059831	0.0193773	0.142857	0
glutathione	0.0602613	0.0452003	0.0595238	0
Org-12962	0.0603285	0.0835444	0.125	0
linsidomine	0.0607361	0.0246371	0.116667	0
aminohydroxybutyric-acid	0.0609034	0.0127061	0.0754717	0
eluxadoline	0.0610673	0.104692	0.158879	0
BAM7	0.0611137	0.258672	0.133333	0
NSC-9965	0.061128	-0.00858228	0.103896	0
diosmetin	0.0611818	0.0760954	0.102564	0
teprenone	0.0613231	-0.0475781	0.0892857	0
oritavancin	0.0613884	-0.0501489	0.0988372	0
cinepazet	0.0614032	0.0345575	0.152941	0
S-Sulfo-L-cysteine-sodium-salt	0.0614818	-0.000207659	0.0689655	0
PIK-293	0.0615469	0.035869	0.147727	0
thonzylamine	0.0616255	0.0452255	0.144928	0
5-hydroxytryptophan	0.0617703	0.0147061	0.126582	0
nibentan	0.0618957	0.0556727	0.0989011	0
8-bromo-cAMP	0.061976	0.00967685	0.164557	0
3-deazaneplanocin-A	0.0621699	0.00122938	0.19697	1
tetrahydropapaverine	0.0622581	-0.00788719	0.139241	0
dimethindene-(S)-(+)	0.062644	0.00900953	0.101266	0
pyritinol	0.0627396	0.12334	0.108108	0
4-pyrimidinecarbonitrile	0.0628003	-0.0229223	0.116667	0
nalfurafine	0.0630157	0.140826	0.133929	0
aminothiazole	0.0630738	-0.114382	0.1	0
dapiprazole	0.063099	-0.0252436	0.141176	0
sulbentine	0.0633838	0.0152213	0.12	0
olmutinib	0.0635448	0.0893785	0.145833	0
tiquizium	0.0635942	0.0534839	0.0941176	0
edelfosine	0.0636716	0.0867148	0.0897436	0
citicoline	0.06385	0.0528038	0.371429	0
obidoxime	0.0641207	0.0777922	0.101695	0
BAN-ORL-24	0.0641235	0.0903714	0.154639	0
penicillamine-(D)	0.0641608	0.122245	0.0545455	1
INCB-024360	0.0644228	0.0879857	0.139785	0
KW-2449	0.064483	0.126111	0.25641	0
dosulepin	0.0645282	0.0645323	0.106667	0
KRN-633	0.0645559	0.121987	0.278481	0
taprenepag	0.0647413	0.0655319	0.153061	0
hydralazine	0.0649922	0.0412455	0.142857	0
sulbutiamine	0.0653749	0.153332	0.123457	0
10058-F4	0.065695	0.0348018	0.12987	0
bacampicillin	0.065727	0.0585116	0.136364	0
LY2608204	0.0658903	0.0726651	0.142857	0
sofalcone	0.0660165	-0.0452739	0.125	0
GTS21	0.0660388	0.0204566	0.146341	0
TMC647055	0.0661349	0.134723	0.125	0
monoctanoin	0.0665277	-0.0259284	0.0625	0
oleamide	0.06672	0.0547323	0.0862069	0
tiotidine	0.066783	0.143995	0.1	0
zaltidine	0.0668067	0.10525	0.084507	0
DMeOB	0.0669564	0.0553436	0.163934	0
vanillylacetone	0.0670376	-0.00385152	0.135135	0
niraparib	0.0672734	0.122421	0.159091	0
methyllycaconitine	0.067318	-0.0308549	0.121951	0
N-acetyl-D-glucosamine	0.0673226	-0.0298668	0.0806452	0
4,4-pentamethylenepiperidine	0.0674163	0.0255623	0.0377358	0
naphthoquine-phosphate	0.0674952	0.0647284	0.154762	0
menadione-bisulfite	0.0676395	0.0539013	0.121622	0
ganglioside-gm1	0.0677157	0.122949	0.104839	0
cefcapene-pivoxil	0.0679184	0.0260227	0.128713	0
ursodiol	0.0679854	0.0143024	0.0752688	0
SCP-1	0.0680299	0.153279	0.134146	0
monostearin	0.0682754	-0.021878	0.0625	0
mecarbinate	0.0686124	0.0805584	0.141026	0
foscarnet	0.0686389	-0.0220621	0.0491803	0
D-alpha-tocopheryl-succinate	0.0687073	0.0485635	0.0689655	0
SB-742457	0.0688965	0.088008	0.156627	0
ethopabate	0.0689752	0.0313152	0.173913	0
flopropione	0.0691433	-0.00623133	0.119403	0
lafutidine	0.0694237	0.0515442	0.15	0
colfosceril-palmitate	0.0694681	0.0473307	0.0705882	0
tiracizine	0.0696	-0.0142276	0.133333	0
CZC24832	0.0696223	0.107039	0.113924	0
bis(maltolato)oxovanadium(IV)	0.0696342	0.0448203	0.1	0
beta-naphthol	0.0696679	0.0291559	0.109375	0
latanoprost	0.0699827	0.0443947	0.123711	0
A-803467	0.0706585	0.0129938	0.131579	0
BAY-11-7082	0.0707405	0.0843234	0.0895522	0
SRT2104	0.070822	0.0684113	0.157407	0
leucylleucine-methyl-ester	0.0708356	0.0467055	0.0714286	0
netilmicin	0.0709994	0.0166315	0.10989	0
isopropamide-iodide	0.0710757	-0.0259905	0.115385	0
mevalonic-d,-l-acid-lactone	0.0713378	0.0892027	0.107143	0
erdafitinib	0.0721533	0.11215	0.130435	0
ADX-47273	0.0722942	-0.0164676	0.195122	0
tiopronin	0.0726867	0.0378443	0.056338	0
vonoprazan	0.0728667	0.167488	0.2	0
5'-Chloro-5'-deoxy-ENBA-(+/-)	0.0732261	0.103571	0.146341	0
metrizoic-acid	0.0732349	0.0264344	0.0487805	0
crotamiton	0.0732883	-0.169217	0.126984	0
thiamet-g	0.0734399	0.0688277	0.190476	0
CRT0044876	0.0735453	-0.128128	0.116883	0
BMS-649	0.0735699	0.0435968	0.1	0
vesnarinone	0.0741241	0.0854908	0.197674	0
gamma-linolenic-acid	0.0742304	-0.00830684	0.0833333	0
daltroban	0.0742782	0.101231	0.126582	0
VU0361737	0.0744105	-0.124677	0.2	0
sevelamer	0.0744776	0.063276	0.0652174	0
caroverine	0.0745085	0.0437525	0.128205	0
iopodic-acid	0.0746198	0.0112716	0.084507	0
aloe-emodin	0.0746753	0.0246043	0.133333	0
VU0357121	0.0747768	0.0384908	0.178082	0
sodium-glucoheptonate	0.0750341	-0.138288	0.0724638	0
NSC-319726	0.075112	-0.0623322	0.1375	1
AC-264613	0.0752912	0.0996324	0.144444	0
chromocarb	0.0753026	-0.14951	0.191176	0
acesulfame-potassium	0.0753171	-0.00493641	0.0877193	0
methyclothiazide	0.0755583	0.064094	0.0945946	0
dinitolmide	0.0755672	0.0528111	0.0921053	0
gadoterate-meglumine	0.0759142	0.0448166	0.131148	0
4-methylgenistein	0.075926	0.0109249	0.114286	0
abafungin	0.0760966	0.157157	0.102273	0
gavestinel	0.076189	-0.0924637	0.127907	0
KPT-185	0.0763088	0.258867	0.102273	1
adenine	0.0766311	-0.01584	0.114754	0
dimethyl-fumarate	0.0766505	-0.016831	0.0714286	0
L-(+)-Rhamnose-Monohydrate	0.07682	0.00687072	0.12	0
cimetidine	0.0770056	-0.0228822	0.097561	0
tasuldine	0.0770186	-0.0155236	0.111111	0
CB-10-277	0.0770704	-0.137549	0.0833333	0
carazolol	0.0772619	-0.0525604	0.157895	0
selenomethionine	0.0773717	0.14316	0.0701754	0
dinoprost	0.0776718	0.0311046	0.0886076	0
ambazone	0.0778675	0.0635503	0.084507	0
azalomycin-b	0.0778837	0.0583879	0.12766	0
WAY-600	0.077925	0.125828	0.161905	0
orbifloxacin	0.0779403	-0.0982318	0.164706	0
taltobulin	0.0782834	0.0128157	0.0957447	1
beclamide	0.0786839	0.0289163	0.176471	0
bupranolol	0.0787418	0.0341583	0.135135	0
BIX-02189	0.078936	0.060877	0.136842	0
prucalopride	0.0791726	-0.0135072	0.135417	0
CYC116	0.079948	0.101359	0.113924	0
meisoindigo	0.0800702	0.0545184	0.116883	0
ritodrine	0.0801715	-0.0203723	0.0909091	0
NECA	0.0805048	-0.00123755	0.191781	0
azosemide	0.0809476	0.0599743	0.117021	0
verinurad	0.0811326	0.0779121	0.139535	0
nebracetam	0.0813647	0.0689484	0.164384	0
RN-1747	0.0813649	0.0425905	0.182927	0
tedizolid-phosphate	0.0817808	0.108481	0.166667	0
PGL5001	0.0818884	0.0978319	0.118812	0
palosuran	0.0820237	0.124818	0.186813	0
azelnidipine	0.0820841	0.0255147	0.137255	0
GSK2190915	0.0821211	0.0336562	0.125	0
cefpirome	0.0822645	-0.048722	0.12381	0
shikimic-acid	0.0823707	0.0188993	0.105263	0
tagatose	0.0825405	-0.0510978	0.145455	0
carbadox	0.0826176	0.0782092	0.103896	0
MK-0354	0.0830049	-0.0204803	0.0933333	0
MRS1845	0.0834836	0.0149668	0.166667	0
P276-00	0.0836299	0.086425	0.172043	1
fimasartan	0.0839175	0.0266381	0.168317	0
rifamycin-sv	0.0842792	0.0866307	0.101695	0
CGP-71683	0.0844069	0.359614	0.146067	0
RWJ-21757	0.0846526	-0.0642546	0.271429	0
enciprazine	0.0847417	0.0782943	0.137931	0
SMI-4a	0.0849798	0.0868947	0.153846	0
clofedanol	0.0849953	0.0462266	0.112676	0
uprosertib	0.0850628	0.0888655	0.180851	0
mepiroxol	0.0851496	0.020159	0.127273	0
calcium-levofolinate	0.0852857	-0.141105	0.166667	0
naftifine	0.0855672	0.068931	0.109589	0
benidipine	0.0857027	0.125637	0.168317	0
IMREG-1	0.0859058	-0.0154421	0.1125	0
hexaminolevulinate	0.0860028	0.049227	0.0869565	0
tideglusib	0.0860343	0.0948509	0.153846	0
oxonic-acid	0.0860467	0.00632964	0.136364	0
sivelestat	0.0860534	0.00338114	0.122222	0
PAC-1	0.0867911	0.189977	0.153846	0
propylhexedrine	0.0868648	0.0147138	0.0714286	0
ergocalciferol	0.0882692	0.14014	0.0697674	0
retinaldehyde	0.0885234	0.0556366	0.0694444	0
frovatriptan	0.0886353	-0.0351901	0.156627	0
nedocromil	0.0886642	-0.0242901	0.126437	0
salazodine	0.0887828	-0.0292827	0.130952	0
pilsicainide	0.0889145	0.0234457	0.139241	0
pimonidazole	0.0890588	-0.0181697	0.114286	0
CCT137690	0.0891539	0.187478	0.117647	1
EIT-hydrobromide	0.0892232	0.0146762	0.0576923	0
orlistat	0.0893949	0.0998734	0.120482	0
alacepril	0.0895656	0.0860009	0.164835	0
buclizine	0.0895839	0.12578	0.160494	0
clobazam	0.0897479	0.0667914	0.141026	0
sumanirole	0.0897712	-0.0223256	0.134328	0
siponimod	0.089996	0.123341	0.15534	0
HA-966-(S)-(-)	0.0901729	0.00647536	0.138462	0
pentostatin	0.0902768	-0.000148206	0.217391	0
sodium-oxybate	0.0906041	-0.171031	0.08	0
piperaquine-phosphate	0.0907308	0.0310247	0.166667	0
beta-lapachone	0.0910563	-0.0185325	0.109375	1
abacavir	0.0910707	0.0721392	0.178082	0
epoprostenol	0.0912928	0.000740824	0.0963855	0
flibanserin	0.0913605	0.0377425	0.174419	0
travoprost	0.0915894	0.122826	0.12766	0
TPPS4	0.0917842	0.037783	0.109375	0
stattic	0.0918282	0.0428358	0.0869565	0
TBOA-(DL)	0.0921776	0.0204622	0.152542	0
IEM1460	0.0922044	0.0131749	0.0447761	0
prulifloxacin	0.0923464	-0.0219908	0.185567	0
alarelin	0.0923827	0.00552538	0.166667	0
afalanine	0.0925939	-0.0212812	0.140845	0
fursultiamine	0.0930329	0.0347783	0.162791	0
tyrphostin-AG-99	0.0930907	-0.00644241	0.111111	0
salirasib	0.0931844	-0.0492235	0.121951	0
aceneuramic-acid	0.0935181	-0.000521436	0.109589	0
toremifene	0.0936538	-0.00410439	0.133333	0
josamycin	0.0938799	-0.138773	0.097561	0
oridonin	0.0938997	0.0467183	0.102564	0
pirodavir	0.0940302	-8.60881e-05	0.146067	0
bentiromide	0.0943885	0.0286364	0.130952	0
GABA-linoleamide	0.0944105	-0.0281586	0.0722892	0
carbenoxolone	0.0944551	0.0063833	0.104762	0
ethylnorepinephrine	0.0944628	-0.0470878	0.0983607	0
WAY-200070	0.0944888	0.00417493	0.109375	0
barbital	0.0947144	0.0806052	0.0961538	0
asunaprevir	0.0948436	0.0544232	0.124031	0
CI-844	0.0950201	0.0897228	0.102941	0
FK-866	0.0950208	0.0376519	0.213483	1
neohesperidin-dihydrochalcone	0.0954753	0.0147959	0.155556	0
phloroglucin	0.0958685	0.0413814	0.0689655	0
1-((Z)-3-Chloroallyl)-1,3,5,7-tetraazaadamantan-1-ium	0.0959462	-0.106825	0.0714286	0
cephalomannine	0.0961444	0.119247	0.111111	1
sodium-tetradecyl-sulfate	0.0963588	0.0782919	0.0793651	0
dexpanthenol	0.0963818	0.0902838	0.0634921	0
dehydrocholate-acid	0.0969997	0.0360025	0.109756	0
epiandrosterone	0.0971332	-0.0551268	0.115942	0
bergenin	0.09723	-0.00543997	0.202899	0
valethamate	0.0981539	0.025761	0.109756	0
doxepin	0.098191	0.0121751	0.0933333	0
pantethine	0.0984052	0.124951	0.0731707	0
ornithine	0.0985436	0.0376717	0.0735294	0
vitamin-b12	0.0987595	0.0441828	0.135135	0
SCMC-Lys	0.0987746	0.180656	0.0701754	0
levodropropizine	0.0988235	-0.0220729	0.152778	0
alcuronium	0.099175	0.159917	0.119048	0
editol	0.0992763	0.00903098	0.0576923	0
CTS21166	0.0994579	0.0529423	0.0884956	0
meluadrine	0.0997704	0.0174785	0.0972222	0
octenidine	0.0998469	0.364573	0.102941	0
norelgestromin	0.100161	0.0704854	0.0842105	0
bicyclol	0.100594	-0.0704803	0.151899	0
phenylpiracetam	0.101083	-0.0373241	0.175676	0
anandamide	0.101193	-0.00525309	0.0909091	0
chlorproguanil	0.101243	0.137851	0.0972222	0
orotic-acid	0.101813	-0.00942184	0.136364	0
telotristat-ethyl	0.101882	0.0434847	0.145833	0
oxytocin	0.102025	0.0490178	0.138462	0
mebrofenin	0.102417	0.0991233	0.0869565	0
epalrestat	0.102612	0.0325065	0.130952	0
prolylleucylglycinamide	0.102657	0.00658348	0.104651	0
retapamulin	0.102757	0.0253641	0.106383	0
glucosamine	0.103076	-0.0046581	0.22	0
L-proline	0.103192	0.0765788	0.140625	0
zolimidine	0.103233	0.00923263	0.121212	0
glycerol-monolaurate	0.103234	-0.0886951	0.0625	0
cinanserin	0.10352	-0.00753459	0.106667	0
RSV604	0.103716	0.074271	0.188235	0
dihydrostreptomycin	0.103984	0.109519	0.148148	0
Ro-9187	0.10429	0.110154	0.433333	0
carboxyamidotriazole	0.104483	0.0495871	0.141176	0
laquinimod	0.104594	0.0704137	0.137931	0
aspartame	0.105705	-0.0122748	0.123457	0
gadoteridol	0.105733	0.110019	0.150685	0
cyromazine	0.106017	0.0320922	0.111111	0
atiprimod	0.106385	0.0577866	0.056338	0
fenretinide	0.106448	0.257982	0.0833333	0
levobunolol-(+/-)	0.106947	0.101177	0.1375	0
cefpiramide	0.107	0.0161696	0.12605	0
baicalin	0.107543	0.0715397	0.153846	0
scopolamine	0.107643	-0.112893	0.157143	0
ZLN005	0.107767	-0.0292531	0.1	0
faropenem-medoxomil	0.107874	0.0215141	0.0980392	0
stepronin	0.10902	0.0605532	0.105263	0
temsirolimus	0.10908	0.139018	0.102941	0
betamipron	0.109313	0.0428661	0.130435	0
diminazene-aceturate	0.109346	0.0282898	0.0806452	0
RTA-408	0.109469	0.0954509	0.0917431	0
piricapiron	0.109623	0.00337623	0.179775	0
azatadine	0.110073	0.000942808	0.113924	0
hematoxylin	0.110125	0.0929557	0.1	0
pelanserin	0.110169	0.00569894	0.1875	0
gabapentin-enacarbil	0.110327	-0.0830579	0.0581395	0
U-104	0.110748	0.0848651	0.114754	0
sulfasalazine	0.110895	-0.137516	0.125	0
solithromycin	0.111241	0.0824203	0.147541	0
efonidipine-monoethanolate	0.111395	0.0599306	0.126126	0
afatinib	0.111631	0.0843552	0.273684	1
meparfylon	0.111646	0.0709642	0.0862069	0
pyrantel	0.111818	0.0412292	0.202899	0
norethisterone-enanthate	0.112036	0.00700297	0.108911	0
arecoline	0.112159	-0.0313028	0.109589	0
MK-6096	0.112375	0.0500501	0.202128	0
methoxyphenamine	0.112988	-0.0645232	0.15625	0
10-deacetylbaccatin	0.113009	0.0607176	0.139785	0
capsaicin	0.114	0.0236224	0.151163	0
A740003	0.114092	0.0986272	0.191489	0
lacitol	0.114334	-0.198396	0.16129	0
chlorazanil	0.114338	0.0744516	0.153846	0
cimetropium	0.114345	-0.111612	0.142857	0
HQK-1001	0.114401	-0.0242252	0.0615385	0
dexfosfoserine	0.114505	-0.00843897	0.0689655	0
xanomeline	0.114584	0.0621457	0.113924	0
DAPT	0.115139	-0.00336644	0.159091	0
AGN-194310	0.115312	0.0120049	0.108696	0
GBR-13069	0.115604	0.0100799	0.158537	0
paeonol	0.115609	0.0504895	0.112676	0
dexlansoprazole	0.115636	-0.175713	0.129412	0
eliglustat	0.115677	-0.119334	0.12766	0
ferulic-acid	0.115756	0.0508964	0.115942	0
clorotepine	0.116059	0.0204343	0.134146	0
tacrolimus	0.116124	0.0446124	0.123894	0
L-NIL	0.116925	0.0779569	0.0625	0
hemoglobin-modulators-1	0.117153	0.064006	0.168675	0
cefoselis	0.117239	0.0445363	0.148515	0
allylisothiocyanate	0.117884	-0.00252014	0.037037	0
CBS,-N-Cyclohexyl-2-benzothiazolesulfenamide	0.118385	0.0547738	0.113924	0
famotidine	0.118956	0.0454993	0.123288	0
N6-cyclopentyladenosine	0.119	0.0295739	0.208333	0
chlorphenesin	0.11908	-0.00558036	0.107692	0
troventol	0.119094	0.0574848	0.142857	0
3-alpha-Hydroxy-5-beta-androstan-17-one	0.119335	-0.0791522	0.115942	0
pentacosanoic-acid	0.119416	-0.03187	0.0597015	0
ethyl-paraben	0.11965	0.0832303	0.145455	0
chloralose	0.119733	0.0811426	0.109375	0
DFB	0.11986	0.0637672	0.114754	0
K-MAP	0.120028	0.0733786	0.229508	0
ammonium-lactate	0.120141	0.0934153	0.0483871	0
nitenpyram	0.120146	0.0727755	0.127907	0
BAY-85-8050	0.120211	0.0350055	0.0925926	0
xibenolol	0.12043	-0.0341614	0.15493	0
dutasteride	0.120441	0.125748	0.125	0
chlorocresol	0.120567	0.102724	0.0819672	0
1-octanol	0.120577	0.0503952	0.06	0
parthenolide-(alternate-stereo)	0.120613	0.183915	0.109589	0
triapine	0.120653	-0.0839494	0.125	0
20-hydroxyecdysone	0.120681	0.115998	0.111111	0
streptomycin	0.120695	0.085377	0.168675	0
SNX-5422	0.120756	0.117684	0.160377	1
difluprednate	0.120766	-0.00122308	0.130841	0
puerarin	0.121533	0.0221113	0.208333	0
PF-4708671	0.121631	0.0570718	0.148936	0
NMS-873	0.121914	0.0498946	0.121495	1
icaritin	0.121972	0.0463646	0.144737	0
beta-CCB	0.12218	-0.205055	0.186667	0
fosaprepitant-dimeglumine	0.122337	0.0530279	0.149533	0
nithiamide	0.122363	0.0376305	0.0909091	0
carbazochrome	0.122449	0.0795584	0.106667	0
paromomycin	0.122847	0.0309998	0.171429	0
quinestrol	0.122851	-0.0172112	0.126437	0
trans-4-Hydroxycrotonic-acid	0.122882	-0.0432321	0.1	0
CFTRinh-172	0.123482	0.0930986	0.128205	0
16,16-dimethylprostaglandin-e2	0.123599	-0.0213717	0.0941176	0
chromanol-(+/-)	0.123834	-0.0905293	0.150685	0
guanosine	0.124264	0.0421434	0.3125	0
SDZ-WAG-994	0.12581	0.049906	0.189873	0
bruceantin	0.125905	-0.0335089	0.0918367	1
trepibutone	0.126266	0.00911869	0.134328	0
letosteine	0.126524	0.0755148	0.0941176	0
LY223982	0.12675	0.0248225	0.157303	0
pranidipine	0.126888	0.0614356	0.147727	0
PF-05190457	0.126916	0.119619	0.136364	0
cilnidipine	0.127322	0.0872732	0.170455	0
piconol	0.127616	0.0217281	0.134615	0
BMS-806	0.127748	0.0331964	0.206522	0
sarpogrelate	0.127949	0.0387321	0.133333	0
moxidectin	0.128008	0.16022	0.0948276	0
mubritinib	0.128012	0.104209	0.123596	1
acetanilide	0.12813	0.018588	0.137931	0
fmoc-l-leucine	0.128179	-0.0875183	0.119048	0
org-27569	0.128349	0.0894934	0.173913	0
BIBR-1532	0.129057	0.0489245	0.120482	0
chuanxiongzine	0.129064	-0.0288651	0.0666667	0
dapoxetine	0.129113	0.0437329	0.205882	0
butylated-hydroxyanisole	0.129252	0.0946795	0.109375	0
nastorazepide	0.129257	0.06294	0.148515	0
zomepirac	0.129287	0.0120402	0.125	0
nonivamide	0.129464	0.0823078	0.148148	0
picrotoxinin	0.129501	0.0260322	0.106667	0
pinacidil	0.129692	0.056549	0.106667	0
N-salicoylaminophenol	0.129793	0.159455	0.126761	0
curcumin	0.12994	0.13347	0.147059	0
lycopene	0.130209	0.0895894	0.0655738	0
pleconaril	0.13058	0.0372341	0.108434	0
5-carboxamidotryptamine	0.130818	-0.0326243	0.144737	0
ginkgolide-a	0.131059	-0.0237229	0.111111	0
DCEBIO	0.131226	0.0472874	0.133333	0
SU-11274	0.131253	0.0922556	0.180952	0
SX-011	0.131425	-0.0513811	0.258427	0
pregabalin	0.131467	-0.00572624	0.0689655	0
perfluamine	0.131608	0.0908861	0.0196078	0
co-102862	0.131645	-0.0697128	0.123077	0
perchlozone	0.131775	-0.000220396	0.116667	0
zimelidine	0.131813	-0.0309461	0.106667	0
AZD2858	0.131833	0.0859161	0.121212	0
combretastatin-A-4	0.132209	0.130329	0.117647	1
guanidine	0.132269	0.0150983	0.0454545	0
CL-225385	0.132655	-0.00850174	0.134328	0
ibrolipim	0.133149	-0.001283	0.13253	0
tilmicosin	0.133422	0.00728422	0.113043	0
bivalirudin	0.133571	0.010404	0.126761	0
etonogestrel	0.13384	0.0437142	0.108434	0
caramiphen	0.133983	-0.07258	0.123457	0
L-methionine	0.134153	0.0554329	0.0892857	0
RU-28318	0.134364	0.0417734	0.113402	0
zopolrestat	0.134573	-0.0164196	0.1875	0
lincomycin	0.134879	0.0441933	0.109756	0
U-0521	0.134898	0.0142967	0.1	0
polythiazide	0.1351	0.0491807	0.097561	0
ozanimod	0.135129	0.0510631	0.132653	0
medorinone	0.135673	0.0494444	0.111111	0
sulmetozine	0.135792	0.128177	0.105263	0
roxithromycin	0.136123	0.0447127	0.0932203	0
fosbretabulin	0.13614	0.114736	0.125	0
N-alpha-Methylhistamine-dihydrochloride	0.136251	-0.132271	0.0985915	0
2-TEDC	0.136566	-0.00606679	0.107143	0
UNC0224	0.136608	0.0529096	0.229885	0
oxelaidin	0.136854	-0.0831117	0.108434	0
TMS	0.137099	0.0178717	0.136364	0
MK-3697	0.137162	0.0387174	0.135417	0
naratriptan	0.137179	-0.011779	0.202381	0
lithium-citrate	0.137375	0.0364397	0.0615385	0
ceramide	0.137376	0.0859896	0.0724638	0
cafestol	0.137659	0.112416	0.1125	0
sulindac	0.137705	0.00916689	0.113636	0
acetohydroxamic-acid	0.137759	-0.0294935	0.0491803	0
L-732,138	0.137903	0.113635	0.164835	0
loreclezole	0.138018	-0.0618121	0.113924	0
ACPC	0.138141	0.0202676	0.08	0
pruvanserin	0.138318	-0.0260657	0.308642	0
LTB4	0.138517	0.0614626	0.0704225	0
fusidic-acid	0.138518	-0.0230726	0.0978261	0
BMS-986020	0.138602	0.0164008	0.130435	0
eletriptan	0.138948	0.060397	0.188889	0
propiverine	0.139052	0.102334	0.175	0
paroxypropione	0.139289	-0.112639	0.121212	0
eltoprazine	0.139299	-0.0136514	0.105263	0
tropesin	0.139602	0.0582108	0.142857	0
DS2-(806622)	0.139997	0.0203274	0.137931	0
INH1	0.140008	0.0617514	0.117647	0
YM-58483	0.140581	0.0686553	0.108696	0
morinidazole	0.140788	0.0417623	0.116279	0
guacetisal	0.140841	0.05096	0.152778	0
CHF5074	0.14107	0.0382159	0.1375	0
pivmecillinam	0.14108	0.0359633	0.120482	0
butylscopolamine-bromide	0.142297	0.00723006	0.141026	0
BL-5583	0.142809	-0.000405805	0.130435	0
garenoxacin	0.142905	0.0588074	0.16	0
procyanidin-b-2	0.143129	0.0772747	0.0967742	0
tetramethylthiuram-monosulfide	0.143321	0.0158488	0.0192308	0
cis-ACPD	0.143426	0.0476482	0.1	0
moguisteine	0.143429	-0.00144565	0.147727	0
valnemulin	0.143432	0.0590784	0.0980392	0
colistin-b-sulfate	0.143694	0.0304061	0.123894	0
fluoromethylcholine	0.143837	-0.0168187	0.0769231	0
pibenzimol	0.144195	-0.0117103	0.106061	0
bismuth-subcitrate-potassium	0.144246	0.112949	0.0921053	0
gly-gln	0.144455	-0.0267111	0.0666667	0
fenaclon	0.144719	0.0557674	0.15493	0
CGS-21680	0.144764	0.0132892	0.181818	0
PTC-209	0.144784	0.0802913	0.154762	0
detomidine	0.145009	0.049906	0.132353	0
meclocycline-sulfosalicylate	0.145155	0.0366021	0.127907	0
exisulind	0.145186	-0.00960885	0.113636	0
I-BZA2	0.145435	0.0510206	0.12987	0
fanetizole	0.145593	0.034084	0.102564	0
mechlorethamine	0.145607	0.0941685	0.0350877	0
xilobam	0.145794	0.00133843	0.125	0
TAK-901	0.145911	0.11232	0.2	1
nerbacadol	0.146343	0.00485878	0.217391	0
AY-9944	0.146532	0.0520543	0.157143	0
tepoxalin	0.146634	-0.0314652	0.120879	0
dantrolene	0.146893	0.0628054	0.12	0
JNJ-26990990	0.146943	0.0487604	0.118421	0
misoprostol	0.147069	0.0117484	0.0963855	0
andrographolide	0.147299	0.0707136	0.151899	0
phthalylsulfacetamide	0.147367	2.34711e-05	0.111111	0
plovamer-acetate	0.14799	0.000260225	0.130435	0
acitazanolast	0.148037	0.0271863	0.153846	0
falecalcitriol	0.148255	0.150471	0.0869565	0
AMG458	0.148335	0.0735569	0.17	0
sucralose	0.148588	0.0961091	0.181818	0
gemifloxacin	0.1487	0.0411017	0.195876	0
apricitabine	0.148781	0.0319486	0.462963	0
eprodisate	0.148878	0.031638	0.0612245	0
ceftriaxone	0.149384	0.0162322	0.116505	0
naringin-dihydrochalcone	0.149531	0.0619301	0.166667	0
magnolol	0.149642	0.0058216	0.132353	0
tafenoquine	0.149888	0.119296	0.135417	0
usniacin-(+)	0.15069	0.13134	0.123288	0
IDO5L	0.150995	0.0479237	0.13253	0
5-fluoro-3-pyridyl-methanol	0.151226	0.00923995	0.171875	0
nifenalol	0.151326	0.0257602	0.109375	0
L-Arginine	0.151691	0.0656637	0.0645161	0
caffeic-acid	0.151735	0.0466192	0.103448	0
chlormidazole	0.152088	0.0746799	0.148649	0
VUF10166	0.152132	0.0250136	0.121622	0
valrocemide	0.152722	0.0234078	0.0757576	0
diazooxonorleucine	0.152791	0.0140086	0.0819672	0
cinromide	0.152926	-0.0311383	0.126761	0
E-64	0.153828	0.0336601	0.102564	0
3-AQC	0.154608	0.0477646	0.164557	0
emorfazone	0.15466	0.0513425	0.123457	0
FG-2216	0.154694	0.0441442	0.157895	0
CPCCOEt	0.154767	-0.0354396	0.129412	0
UNC0631	0.155331	0.11272	0.204082	0
melengestrol-acetate	0.155902	-0.0143789	0.0927835	0
SM-108	0.156045	-0.105401	0.107143	0
luliconazole	0.156188	-0.00365923	0.108696	0
idronoxil	0.156664	0.0836315	0.0793651	0
tuaminoheptane	0.156718	0.0141101	0.05	0
oxymatrine	0.15677	0.0699604	0.0987654	0
dapagliflozin	0.156952	0.00815412	0.173333	0
cyclosporin-a	0.157013	0.140506	0.0961538	0
adenosine-triphosphate	0.157038	0.00875372	0.194805	0
sclareol	0.157061	0.108539	0.0666667	0
semaxanib	0.157356	0.0538803	0.1125	0
cephapirin	0.157821	-0.0141794	0.12	0
desonide	0.157832	0.0459807	0.126437	0
nuclomedone	0.15787	0.0321383	0.192308	0
Y-320	0.157902	0.0757286	0.168317	0
cefonicid	0.157966	-0.0309853	0.12963	0
chlorobutanol	0.158342	0.141142	0.0204082	0
ephedrine	0.15837	-0.0187721	0.101449	0
phenolsulfonphthalein	0.1587	0.0937024	0.111111	0
tioxolone	0.159565	0.0306819	0.12069	0
2-Chloropyrazine	0.160324	-0.0233761	0.0862069	0
bafetinib	0.160367	0.106036	0.145455	0
NPC-01	0.160557	0.0842196	0.125	0
triprolidine	0.160815	-0.110651	0.148148	0
flurbiprofen-(S)-(+)	0.160913	-0.00731771	0.164384	0
ICI-185,282	0.161117	0.0420039	0.139241	0
misonidazole	0.161247	-0.0136529	0.136986	0
efinaconazole	0.161376	0.00365961	0.179775	0
2-CMDO	0.161509	0.0393239	0.120482	0
inimur	0.161702	0.133221	0.144737	0
ibuproxam	0.161843	0.0792206	0.123288	0
cloranolol	0.162104	0.0135317	0.136986	0
chlorogenic-acid	0.162194	0.03295	0.118421	0
vorapaxar	0.162809	0.0967516	0.166667	0
1-deoxymannojirimycin	0.16287	0.0736749	0.111111	0
semapimod	0.163157	0.157686	0.101449	0
FK-962	0.163381	0.00310446	0.189189	0
terbinafine	0.163688	0.106851	0.116883	0
tecovirimat	0.163985	0.0694325	0.144928	0
tamoxifen	0.164068	0.00876361	0.138889	0
cidofovir	0.1644	0.0596528	0.311475	0
oxazepam	0.164584	0.00230933	0.179487	0
TGR-1202	0.165077	0.0595103	0.147059	0
caprylic-acid	0.165109	-0.0281509	0.0597015	0
gastrodin	0.165323	0.0210375	0.220339	0
nitromide	0.16564	0.0164254	0.0877193	0
methylthiouracil	0.165687	0.000282046	0.0882353	0
2-ethyl-1,3-hexanediol	0.166012	0.0239185	0.0819672	0
cinoxate	0.166013	0.00994138	0.108108	0
NPS-2143	0.166191	0.050949	0.188235	0
lithium-acetoacetate	0.166193	-0.0276166	0.0634921	0
G-1	0.16633	0.128735	0.11828	0
FK-3311	0.166376	0.00133555	0.130952	0
ICI-192605	0.166534	-0.044531	0.131868	0
C-751	0.166753	0.0240237	0.109589	0
nifursol	0.166871	0.0775774	0.0886076	0
perifosine	0.166888	0.0511096	0.0789474	0
bekanamycin	0.16693	0.0119258	0.15942	0
MTPG	0.166997	0.0269219	0.128205	0
phytosphingosine	0.167297	0.0815209	0.0655738	0
isopropyl-palmitate	0.167329	0.00708564	0.0606061	0
gemcadiol	0.167405	0.0804792	0.0576923	0
inosine	0.167656	0.0649765	0.238095	0
rifaximin	0.167924	-0.101726	0.140351	0
oleuropein	0.168345	0.0319268	0.16129	0
etilevodopa	0.168744	0.0946174	0.131579	0
setipiprant	0.168872	-0.00413631	0.244186	0
dihydroartemisinin	0.169041	0.00687273	0.084507	0
voglibose	0.169146	-0.000562226	0.112903	0
CL316243	0.169292	0.0392458	0.130435	0
pidolic-acid	0.169348	0.0508866	0.153846	0
2-thiouracil	0.169464	0.00750743	0.156863	0
7-keto-DHEA	0.170142	-0.0184495	0.121622	0
SN-6	0.170268	0.0912534	0.139785	0
calcitriol	0.170395	0.0103585	0.0777778	0
lorediplon	0.170489	0.111751	0.180851	0
piceatannol	0.170652	-3.60007e-05	0.0877193	0
tranilast	0.17074	0.0349323	0.128205	0
cetylpyridinium	0.170888	0.274012	0.0806452	1
cetrimonium	0.171105	0.184445	0.0508475	0
maytansinol-isobutyrate	0.17141	0.0867966	0.107438	1
chloroprocaine	0.171587	-0.0147457	0.132353	0
cefozopran	0.171627	-0.0267869	0.134615	0
bardoxolone	0.171644	-0.0138831	0.0882353	0
methsuximide	0.171766	0.0241114	0.125	0
aloperine	0.171891	0.0545895	0.0963855	0
chlorindione	0.171902	-0.141879	0.132353	0
acadesine	0.172173	-0.0167389	0.3	0
sodium-picosulfate	0.172463	0.0854896	0.101266	0
BAY-11-7085	0.172543	0.133663	0.0857143	0
F351	0.172568	-0.0807758	0.118644	0
amprolium	0.172906	0.0162072	0.131579	0
AS-604850	0.173064	0.023938	0.174603	0
eupatilin	0.1733	0.0201074	0.1	0
JNJ-16259685	0.173345	-0.0920274	0.159091	0
priralfinamide	0.173488	0.00787519	0.170732	0
rolziracetam	0.173894	0.021588	0.12	0
atglistatin	0.174043	0.0337826	0.142857	0
erythritol	0.174567	-0.144322	0.0652174	0
neohesperidin	0.174645	-0.0109788	0.148936	0
bilastine	0.175129	0.000317436	0.178947	0
melevodopa	0.175225	0.0602958	0.133333	0
sunitinib	0.175602	0.136823	0.132653	0
FG-4592	0.17581	0.0464328	0.15	0
cefepime	0.176143	-0.00079864	0.125	0
LY3023414	0.176529	0.100264	0.130435	1
TG-003	0.176737	0.0139533	0.112676	0
INT-747	0.177265	0.0257887	0.0729167	0
R-1479	0.177636	0.111603	0.433333	0
sodium-gluconate	0.177921	-0.146421	0.0735294	0
arotinolol	0.177983	-0.015331	0.141026	0
FH1	0.178061	0.0739663	0.151515	0
gepefrine	0.178214	0.0459979	0.126984	0
metipranolol	0.178413	-0.110727	0.115385	0
muscimol	0.178801	-0.115923	0.12963	0
WIN-64338	0.178954	0.143651	0.144231	0
OSI-420	0.179218	0.0406219	0.903846	0
boronophenylalanine	0.179307	0.0502923	0.125	0
rilpivirine	0.179357	0.0655076	0.160494	0
cefmenoxime	0.179633	0.0189888	0.117647	0
bevantolol	0.180164	-0.0377882	0.1625	0
dehydroacetic-acid	0.180312	0.0424441	0.12069	0
testolactone	0.180531	0.0754348	0.0945946	0
tyloxapol	0.180561	0.0494201	0.0892857	0
ZAPA	0.180594	0.0536854	0.0909091	0
BIX-02188	0.181196	0.0551968	0.138298	0
AMPA-(S)	0.181299	-0.160129	0.111111	0
sevoflurane	0.181616	0.0250273	0.0377358	0
natamycin	0.182071	-0.0416507	0.104762	0
dabigatran-etexilate	0.182095	-0.0189551	0.142857	0
spermine	0.182238	0.035034	0.0392157	0
KU-60019	0.183149	0.12239	0.126126	0
fluorometholone-acetate	0.183801	-0.00670152	0.117647	0
meprobamate	0.184088	-0.083416	0.0677966	0
flupentixol	0.18418	0.0874001	0.147727	0
indocyanine-green	0.184313	0.322376	0.120879	0
desogestrel	0.18433	0.0345175	0.0833333	0
medica-16	0.184459	-0.0408548	0.057971	0
NTNCB	0.184605	0.0649665	0.147727	0
polydatin	0.184857	0.0387517	0.208955	0
beta-glycerophosphoric-acid	0.185028	-0.0188931	0.0754717	0
ETC-1002	0.185217	0.00165616	0.0540541	0
benzyldimethylhexadecylammonium	0.185578	0.136751	0.106061	0
IRL-2500	0.185803	0.0749149	0.164948	0
altinicline	0.185829	0.044185	0.173913	0
decoquinate	0.186061	0.126361	0.246575	0
PF-4981517	0.186496	0.110158	0.0980392	0
midafotel	0.186583	-0.0107494	0.126582	0
epothilone-b	0.18691	0.0408466	0.129032	1
beclomethasone	0.186931	-0.015305	0.119048	0
tapentadol	0.186945	0.0227202	0.112676	0
TG-100713	0.1871	0.066216	0.117647	0
trometamol	0.187196	0.0110828	0.0869565	0
dihydromyricetin	0.187211	-0.0720211	0.128205	0
gedunin	0.187303	-0.0699726	0.125	0
palovarotene	0.187537	0.171088	0.141304	0
CGP-54626	0.187823	-0.0515577	0.108696	0
pyridoxal	0.187904	0.0416845	0.133333	0
A922500	0.188006	-0.0428223	0.1375	0
mitoflaxone	0.188162	0.0250833	0.168831	0
GR125487	0.188206	0.0225283	0.175258	0
pyridoxamine	0.188943	0.0462433	0.116667	0
hexoprenaline	0.189349	0.03165	0.0952381	0
carebastine	0.189399	0.0774986	0.153846	0
velneperit	0.189829	0.0442743	0.164706	0
isaxonine	0.190158	0.0151621	0.12069	0
sodium-danshensu	0.190294	0.0221894	0.142857	0
quinagolide	0.190477	0.0581136	0.12766	0
hydrocortisone-butyrate	0.19065	0.0667907	0.11236	0
cyacetacide	0.190804	-0.0309722	0.0740741	0
cefuroxime	0.190895	0.0341492	0.12381	0
acedoben	0.19092	-0.0142379	0.0952381	0
SSR128129E	0.191514	-0.0175163	0.136364	0
epothilone-d	0.191524	0.0333183	0.144444	1
oxaloacetate	0.192331	-0.114149	0.0634921	0
N-acetylcarnosine	0.192447	-0.107514	0.104651	0
firocoxib	0.192822	0.0417143	0.140845	0
diflorasone-diacetate	0.19285	-0.0925458	0.122222	0
amylene-hydrate	0.193231	0.0422451	0.0416667	0
SRT1720	0.193765	0.101886	0.161616	0
HMN-214	0.193808	0.114399	0.0851064	1
CCG-50014	0.193927	0.0495189	0.139241	0
acetyl-11-keto-beta-boswellic-acid	0.194247	-0.0102463	0.0970874	0
clomifene	0.194393	0.0130764	0.136986	0
allopurinol-riboside	0.19476	0.0453176	0.246154	0
leuprolide	0.195487	0.0375635	0.164286	0
paricalcitol	0.195504	-0.0603164	0.0843373	1
triclocarban	0.195522	0.117731	0.111111	0
mercaptosuccinic-acid	0.196549	0.0594073	0.0606061	0
butofilolol	0.196561	0.0630118	0.15	0
eperisone	0.19683	-0.0660685	0.157895	0
2-chloro-N6-cyclopentyladenosine	0.19798	0.104223	0.216216	0
daptomycin	0.198249	0.102511	0.121795	0
fesoterodine	0.198277	0.0278496	0.136364	0
D-delta-Tocopherol	0.198543	0.0777198	0.0769231	0
veliflapon	0.198928	-0.107895	0.162791	0
KY02111	0.199348	0.0358342	0.142857	0
ercalcitriol	0.199588	-0.0196432	0.0786517	0
geniposide	0.199658	-0.025235	0.181818	0
tiaramide	0.199763	0.0977628	0.192771	0
butylphthalide	0.200131	0.0438968	0.136986	0
PHCCC	0.2005	0.0296529	0.130952	0
pipotiazine-palmitate	0.200523	0.0303391	0.138889	0
bismuth(iii)-trifluoromethanesulfonate	0.200669	0.0600008	0.0625	0
NPY-5RA972	0.200861	0.0190237	0.174419	0
OLDA	0.201068	0.0515236	0.129412	0
anisotropine	0.201143	0.019088	0.0886076	0
KP-1212	0.201146	0.0640345	0.274194	0
piboserod	0.201397	0.00159306	0.173913	0
cyclovirobuxin-d	0.201457	0.114753	0.0652174	0
L-Aspartic-Acid	0.201828	0.000303865	0.0769231	0
androstenone	0.201983	0.0160412	0.0821918	0
gentiopicrin	0.202377	-0.0707186	0.205479	0
afobazole	0.202508	0.0664679	0.119048	0
alfacalcidol	0.202769	0.107986	0.0804598	0
forodesine	0.202801	0.070295	0.164179	0
fluorescein	0.202907	0.11335	0.123077	0
furaltadone	0.203148	0.155665	0.141026	0
clofazimine	0.203212	0.110402	0.127907	0
vanillin	0.203499	0.0110452	0.125	0
JNJ-40411813	0.203517	0.0706453	0.152941	0
eprazinone	0.203825	0.0992329	0.160494	0
propacetamol	0.204022	-0.0139301	0.111111	0
ceftibuten	0.20403	0.0139395	0.168675	0
fenoverine	0.20407	-0.119359	0.190476	0
estetrol	0.204426	0.00464674	0.0985915	0
2-octyldodecan-1-ol	0.204656	0.0993151	0.0545455	0
hyodeoxycholic-acid	0.204797	0.0276475	0.0769231	0
isosteviol	0.204872	-0.0100475	0.107143	0
imidafenacin	0.205249	-0.0865161	0.147059	0
tyrphostin-AG-835	0.205468	0.0688386	0.103448	0
nintedanib	0.205655	0.0895635	0.166667	0
clindamycin-palmitate	0.206423	0.149411	0.09375	0
levo-phencynonate	0.206661	0.000839784	0.142857	0
salubrinal	0.20669	-0.112812	0.105263	0
prasterone-acetate	0.206919	-0.0215838	0.106667	0
dibenzothiophene	0.207004	0.070353	0.114754	0
daucosterol	0.208023	0.10606	0.147368	0
olsalazine	0.208546	0.0562088	0.115942	0
RGFP966	0.209549	0.0732046	0.175824	0
pumosetrag	0.209558	0.086843	0.176471	0
flunarizine	0.210577	0.0150994	0.166667	0
uridine	0.210708	0.0194511	0.339286	0
sulfacarbamide	0.210813	0.0468077	0.122807	0
WZ4003	0.211306	0.0452554	0.185567	0
ethambutol	0.211558	-0.00931693	0.0555556	0
peficitinib	0.211685	0.0847262	0.159091	0
cefdinir	0.211919	0.0245818	0.139535	0
geniposidic-acid	0.212211	-0.13013	0.189189	0
pimecrolimus	0.213296	0.116706	0.123894	0
AZ191	0.213696	0.084797	0.139785	0
CDBA	0.214131	0.0363272	0.2	0
haloperidol-decanoate	0.215388	0.0848459	0.135417	0
hydroxystilbamidine	0.215413	0.0681358	0.0952381	0
neo-gilurytmal	0.215463	0.0343322	0.109756	0
INCB-003284	0.21583	0.0538136	0.168224	0
zotepine	0.215887	0.0601181	0.126582	0
halofuginone	0.216122	0.0125523	0.16129	1
val	0.216256	-0.0999292	0.0576923	0
trilostane	0.216751	-0.0945805	0.101266	0
CG-400549	0.217505	0.0497844	0.139241	0
cinalukast	0.21753	0.0717212	0.131313	0
malic-acid	0.217665	0.0284916	0.0615385	0
carumonam	0.218408	0.00101082	0.149425	0
PHT-427	0.218596	0.0648683	0.101266	0
gadobutrol	0.218772	0.0627937	0.131579	0
etebenecid	0.2189	-0.00231907	0.0983607	0
phenacaine	0.218919	0.042116	0.166667	0
zuclopenthixol	0.219455	0.0379937	0.152941	0
nizatidine	0.219529	0.102121	0.126582	0
peramivir	0.219548	0.0665454	0.0779221	0
CB-03-01	0.219937	0.0406073	0.115789	0
mabuterol	0.220277	0.0717888	0.115942	0
AG-490	0.220286	0.0242311	0.146341	0
doconexent-ethyl-ester	0.220375	0.0796073	0.0819672	0
dienogest	0.221054	0.0370985	0.1	0
rivanicline	0.221115	0.0495846	0.115942	0
ezutromid	0.221425	0.0546503	0.119403	0
fluroxene	0.221487	-0.0273775	0.0566038	0
dextroamphetamine	0.222054	0.000693727	0.118644	0
mizoribine	0.222099	-0.00299338	0.278689	0
ulipristal	0.222565	0.0468388	0.0952381	0
imidacloprid	0.2231	0.0267833	0.146341	0
GDC-0810	0.223658	0.0577467	0.168421	0
PFK-015	0.223826	0.0821147	0.121212	0
2'-MeCCPA	0.224011	0.142416	0.27027	0
fagomine	0.224124	0.0828831	0.109091	0
SB-328437	0.224148	0.0487461	0.16092	0
peretinoin	0.224467	0.00823299	0.0746269	0
alexidine	0.224606	0.342696	0.0533333	0
azodicarbonamide	0.224616	-0.0161107	0.0638298	0
sirolimus	0.224662	0.100107	0.1	1
ethacizin	0.224838	0.0196055	0.117021	0
presatovir	0.224945	0.0989837	0.145455	0
2-oxoglutaric-acid	0.225268	-0.0367926	0.0625	0
aprindine	0.225358	0.0878637	0.102564	0
avatrombopag	0.225749	0.0709641	0.137615	0
YM-511	0.225825	0.0248647	0.106667	0
isopropyl-myristate	0.226315	-0.0177593	0.0606061	0
sesamin	0.226435	-0.0440003	0.0945946	0
diacetamate	0.226446	0.0259099	0.109375	0
cefixime	0.22655	0.0520974	0.142857	0
eltrombopag	0.226648	0.10407	0.11828	0
tucatinib	0.226866	0.0854457	0.261364	0
gestodene	0.226986	0.0442031	0.107527	0
isobutyramide	0.227169	0.0650996	0.0625	0
chlorprothixene	0.227289	0.00717793	0.103896	0
tiprenolol	0.227299	0.0261366	0.138889	0
algestone-acetophenide	0.22758	0.0557912	0.121212	0
axitinib	0.227653	0.0320853	0.177778	0
SNAP	0.227759	0.00314753	0.0416667	0
corosolic-acid	0.227805	0.0818247	0.0823529	0
liothyronine-(isomer)	0.228031	0.0361507	0.120482	0
pexidartinib	0.228098	0.129677	0.168539	0
lercanidipine	0.22839	0.10324	0.132653	0
cefditoren-pivoxil	0.229047	0.0542971	0.12037	0
hemomex-s	0.229401	0.113411	0.0823529	0
pardoprunox	0.229521	0.00568734	0.128205	0
psoralen	0.230006	0.0728236	0.12069	0
dienestrol	0.230067	0.0010807	0.0961538	0
picolinic-acid	0.230341	-0.000510421	0.138462	0
selamectin	0.23057	0.129082	0.0866142	0
resveratrol	0.23068	0.02987	0.0925926	0
mebicar	0.231067	0.0012417	0.104167	0
toceranib	0.231733	0.125484	0.166667	0
halobetasol-propionate	0.231992	-0.00334661	0.120879	0
salvianolic-acid-B	0.232424	-0.0197439	0.131313	0
ethynodiol-diacetate	0.232884	0.0202106	0.0927835	0
acetyl-farnesyl-cysteine	0.232888	0.0625416	0.0694444	0
BMS-587101	0.233075	0.0392038	0.121495	0
NOV-002	0.233108	0.0399837	0.0714286	0
ribitol	0.233439	-0.142224	0.0851064	0
alcaftadine	0.233595	0.0443116	0.129412	0
istradefylline	0.234042	0.0269482	0.12987	0
emoxipin	0.234615	0.0693067	0.12963	0
MNS-(3,4-Methylenedioxy-nitrostyrene)	0.234692	0.100699	0.09375	0
trans-10,cis-12-Conjugated-linoleic-acid	0.235116	0.03425	0.0655738	0
thiodiglycol	0.235376	0.053019	0.0869565	0
U-18666A	0.235415	0.0269053	0.1125	0
siguazodan	0.235596	0.0210733	0.125	0
bismuth-oxalate	0.235872	0.0278386	0.0526316	0
diaveridine	0.236501	-0.0148661	0.15493	0
iododexetimide	0.237581	0.0527627	0.190476	0
CITCO	0.237705	0.0260735	0.117021	0
tyrphostin-AG-494	0.238486	0.0677896	0.12	0
tryptanthrin	0.238712	-0.0224394	0.148649	0
chlorquinaldol	0.238913	0.0970922	0.104478	0
baicalein	0.239111	0.0183761	0.146667	0
omeprazole-sulfide	0.2392	-0.111584	0.148148	0
vanitiolide	0.239254	0.0540773	0.115385	0
SAR131675	0.239381	0.0426255	0.146067	0
brivudine	0.239558	-0.087943	0.253731	0
trichloroacetic-acid	0.24024	0.0945794	0.0491803	0
maropitant	0.240718	0.0250016	0.137931	0
paliperidone	0.240819	0.0135444	0.17	0
rostafuroxine	0.24105	0.113225	0.101266	0
ICI-215,001	0.241275	0.011365	0.133333	0
TG-100572	0.241859	0.155287	0.159574	0
sangivamycin	0.24198	0.00803938	0.272727	1
sal003	0.242075	0.0701754	0.102273	0
PHA-665752	0.24224	0.0661155	0.192661	0
laurocapram	0.242527	0.0220058	0.108108	0
ID-8	0.244071	0.0906271	0.1	0
etofibrate	0.244528	0.0798089	0.126437	0
8-hydroxy-PIPAT	0.245117	0.0534654	0.113636	0
zotarolimus	0.245268	0.0607419	0.1	0
deoxyepinephrine	0.245279	0.0327097	0.130435	0
icomucret	0.245334	0.0666486	0.0704225	0
tasimelteon	0.245388	0.0710211	0.130952	0
isodibut	0.246065	0.0973521	0.142857	0
trigonelline	0.246354	-0.00337307	0.1	0
CAY10505	0.24641	0.117392	0.149254	0
docosanol	0.246626	0.143408	0.06	0
cibenzoline	0.24712	0.0987671	0.0985915	0
oleanolic-acid	0.24767	0.0472276	0.0987654	0
piperine	0.248422	0.0421075	0.134146	0
eprinomectin	0.248923	0.106034	0.0833333	0
deforolimus	0.249102	0.059444	0.0977444	1
enocitabine	0.249119	0.120562	0.343284	0
calcipotriol	0.249203	0.0183376	0.0786517	0
furazolidone	0.249452	0.105967	0.130435	0
denotivir	0.249553	0.11066	0.117647	0
bilobalide	0.249646	-0.0938707	0.109589	0
dibutyl-phthalate	0.249943	0.0504015	0.16129	0
ranitidine	0.251013	-0.00467998	0.133333	0
alpha-linolenic-acid	0.251117	-0.0121037	0.0819672	0
clobetasone-butyrate	0.251311	0.07325	0.135922	0
cloxyquin	0.251845	0.0571199	0.128571	0
flucloxacillin	0.252079	0.089617	0.163265	0
BMS-626529	0.252349	0.0608318	0.2	0
crystal-violet	0.252399	0.0607482	0.0657895	1
cyclamic-acid	0.252735	-0.0136508	0.0735294	0
ebastine	0.253254	0.0907682	0.157303	0
HEMADO	0.253741	0.0794339	0.202532	0
obatoclax	0.253848	0.049838	0.107143	1
bakuchiol	0.253893	-0.0231616	0.121212	0
cortodoxone	0.254013	0.0517075	0.118421	0
alpha-tochopheryl-acetate	0.254533	0.0409203	0.0731707	0
copper-histidine	0.254825	-0.00913119	0.114754	0
seocalcitol	0.255602	0.0225398	0.0744681	0
lisadimate	0.255654	0.0951335	0.189655	0
adenosine-phosphate	0.256135	-0.0240344	0.208333	0
oxyphencyclimine	0.25628	-0.0233225	0.172414	1
phosphatidylcholine	0.256287	0.0665582	0.0752688	0
rigosertib	0.256921	0.0610803	0.119048	0
plinabulin	0.257054	0.00624128	0.123457	1
INC-280	0.257689	0.115609	0.215054	0
fluvastatin	0.257771	0.0993311	0.166667	0
olvanil	0.257949	0.102343	0.137931	0
betamethasone	0.258055	0.0156486	0.146341	0
pozanicline	0.258117	0.0504079	0.140845	0
UNBS-5162	0.258523	0.102242	0.137931	0
maxacalcitol	0.258737	0.115341	0.0736842	0
trans-4-[8-(3-Fluorophenyl)-1,7-naphthyridin-6-yl]cyclohexanecarboxylic-acid	0.258826	0.0599354	0.188235	0
sutezolid	0.259402	0.0595142	0.206897	0
dexamethasone-sodium-phosphate	0.259549	-0.0202587	0.122222	0
cinchonidine	0.259579	0.0959419	0.16092	0
BMS-690514	0.260029	0.0315002	0.241379	1
clorprenaline	0.260535	0.0303018	0.119403	0
betamethasone-valerate	0.261058	0.0271003	0.130435	0
1-hexadecanol	0.261726	0.0311634	0.06	0
diethylstilbestrol	0.261839	0.0777239	0.0943396	0
talarozole	0.262149	0.102217	0.142857	0
rifabutin	0.262207	0.0334023	0.115702	0
daclatasvir	0.262533	0.0806181	0.152174	0
danoprevir	0.262732	0.03424	0.150794	0
SU014813	0.263402	0.0316276	0.153846	0
MM-102	0.263748	0.0673698	0.100917	0
lacidipine	0.264224	0.0675058	0.131579	0
VCH-916	0.264411	-0.00347019	0.122449	0
doxercalciferol	0.264629	0.0624371	0.0804598	0
icotinib	0.264637	0.0335116	0.55	0
acetophenazine	0.264733	0.0534256	0.162791	0
zanamivir	0.266035	0.0923618	0.118421	0
cyamemazine	0.266749	0.0703024	0.111111	0
lisuride	0.266879	0.00370227	0.125	0
succinic-acid	0.267022	0.0248875	0.0677966	0
propoxur	0.267145	0.0624362	0.138889	0
droloxifene	0.267306	0.0771625	0.153846	0
GSK2330672	0.267844	0.0370753	0.122642	0
dihomo-gamma-linolenic-acid	0.268998	-0.0150449	0.0819672	0
metocurine	0.269508	0.0111543	0.107527	0
SKA-31	0.26996	0.0586144	0.12069	0
schisandrin-b	0.270289	0.0507992	0.0897436	0
EVP4593	0.270364	0.106692	0.263889	1
isoflurane	0.271236	0.0253129	0.0327869	0
hydroxyprogesterone-acetate	0.272374	0.0229072	0.0989011	0
PNU-37883	0.273116	0.0178065	0.0833333	0
brilliant-green	0.273379	0.0715664	0.0987654	1
apatinib	0.274491	0.0753348	0.138298	0
cinepazide	0.274495	0.0197077	0.152941	0
cyanocobalamin	0.274752	0.0301244	0.128378	0
5-HMF	0.275426	-0.00278097	0.169811	0
octisalate	0.275462	-0.0185572	0.125	0
benzoylpas	0.276706	0.0398025	0.135135	0
caspofungin-acetate	0.276782	-0.00270476	0.108696	0
desoxycorticosterone-pivalate	0.277107	0.0284673	0.114583	0
nanchangmycin	0.277208	0.0523033	0.08	1
cis-urocanic-acid	0.277773	-0.10343	0.101695	0
volinanserin	0.277955	-0.0225272	0.174419	0
cinflumide	0.27839	-0.00826537	0.173333	0
SQ-109	0.279476	0.0964239	0.0694444	0
picolamine	0.280227	-0.000886635	0.121212	0
spiramycin	0.280322	-0.121159	0.102564	0
eprosartan	0.280423	-0.0179161	0.132653	0
cytochalasin-b	0.280487	0.0246265	0.133333	0
radafaxine	0.280725	-0.00393074	0.139241	0
JTE-607	0.281123	0.0137772	0.161616	0
chloramphenicol-palmitate	0.281906	0.0786403	0.0909091	0
caffeic-acid-phenethyl-ester	0.282387	0.0504455	0.1375	0
frentizole	0.282496	0.129079	0.173333	0
azomycin-(2-nitroimidazole)	0.283041	-0.0236693	0.0724638	0
miocamycin	0.283285	-0.124062	0.0983607	0
flurothyl	0.283882	0.0518737	0.0408163	0
relebactam	0.284345	0.0223712	0.126437	0
elbasvir	0.28449	0.091476	0.155172	0
metirosine	0.284939	0.0200919	0.137931	0
azeliragon	0.285608	0.12082	0.123596	0
alpha-methylhistamine-dihydrobromide-(R)-(-)	0.285634	-0.0404329	0.0923077	0
tricaprylin	0.285927	0.0360688	0.0571429	0
cis-9,trans-11-Conjugated-linoleic-acid	0.285932	0.0466213	0.0655738	0
ozagrel	0.287633	0.00166469	0.153846	0
posaconazole	0.289641	0.014884	0.153846	0
FLI-06	0.290983	-0.108917	0.113402	0
carboxypyridine-disulfide	0.291005	0.0823315	0.115942	0
ponesimod	0.291061	0.0521285	0.11	0
terodiline	0.291086	0.0241368	0.107692	0
camylofine-chlorhydrate	0.291112	-0.0277633	0.128205	0
avobenzone	0.29162	0.00938272	0.117647	0
mequinol	0.294166	0.0704638	0.105263	0
IPAG	0.294348	0.111969	0.075	0
allylthiourea	0.295028	-0.164114	0.0740741	0
acitretin	0.29508	0.0279685	0.0864198	0
TU-2100	0.297364	0.0406263	0.12987	0
aztreonam	0.297582	0.0178636	0.158537	0
rifampin	0.30031	0.0371753	0.119658	0
TTNPB	0.30076	0.0465487	0.101449	0
UNC0737	0.300991	0.110057	0.184783	0
TXA127	0.301598	-0.00435628	0.123077	0
SNAP-94847	0.302189	0.0803886	0.204301	0
1,12-Besm	0.302562	0.0549813	0.0517241	0
icosapent	0.302919	0.000281252	0.0847458	0
SAR407899	0.303144	0.0875727	0.168831	0
2-[1-(4-piperonyl)piperazinyl]benzothiazole	0.303243	0.0337422	0.164706	0
ergonovine	0.303555	-0.0877137	0.123711	0
6,_7-dehydro-17-acetoxy-progesterone	0.304075	0.0566235	0.0978261	0
polidocanol	0.305186	0.0759928	0.0806452	0
taurine	0.307465	-0.0426164	0.08	0
narasin	0.307603	0.202226	0.101852	0
ingenol-mebutate	0.307798	0.0995211	0.137931	0
preclamol	0.309284	0.00486318	0.153846	0
doramectin	0.309579	0.115753	0.0806452	0
oxiconazole	0.309802	0.11674	0.11236	0
TRV130	0.310091	0.0205372	0.131868	0
tylosin	0.310314	-0.101835	0.106557	0
enoxolone	0.312877	-0.0204507	0.108434	0
salinomycin	0.313046	0.213163	0.0990991	0
cis-urocanic acid	0.314588	-0.0238539	0.101695	0
esomeprazole	0.31501	-0.0100293	0.144578	0
cefetamet	0.315354	0.0192422	0.139535	0
AKBA	0.316824	-0.0160154	0.0970874	0
nitrofurantoin	0.31899	0.0258464	0.130435	0
ceftiofur	0.32006	-0.00104515	0.137255	0
trequinsin	0.32251	-0.00972145	0.0930233	0
guanaben-acetate	0.322732	0.0242402	0.102941	0
buparvaquone	0.324278	-0.0143568	0.141026	0
astragaloside-a	0.32539	-0.0315783	0.116505	0
CF102	0.325813	0.0455432	0.158416	0
darglitazone	0.328126	-0.0821628	0.153846	0
nalmefene	0.330715	0.0254312	0.114583	0
ivermectin	0.331445	0.269284	0.0859375	0
NPC-15199	0.334344	-0.0846788	0.119048	0
monensin	0.336928	-0.0328496	0.0934579	0
STF-118804	0.337114	0.100621	0.134021	1
tacalcitol	0.337512	0.0723217	0.0804598	1
AM-404	0.347915	0.07568	0.106667	0
benztropine-mesylate	0.3597	-0.0107674	0.121622	0
GBR-12783	0.360639	-0.0834435	0.139241	0
ginsenoside-rg3	0.368387	-0.0837314	0.132653	0
diosgenin	0.377509	0.0837745	0.0795455	0
OMDM-2	0.382168	-0.0636897	0.106667	0
