# Supplementary material for: Deep representation learning of chemical-induced transcriptional profile for phenotype-based drug discovery
Source: Nat Commun. 2024 Jun 25;15:5378. doi: 10.1038/s41467-024-49620-3 (PMC11199551; doi:10.1038/s41467-024-49620-3)
Supplement: Supplementary file 4 — Source Data [file 41467_2024_49620_MOESM4_ESM.zip › Source Data/Supplementary Fig. 2.xlsx]

## Sheet: Sheet1
same MOA				random MOA
moa	pearson	cid		moa	pearson	cid
11-beta-HSD1 inhibitor	0.457272	A375		11-beta-HSD1 inhibitor	0.475549	A375
5 alpha reductase inhibitor	0.6593	A375		5 alpha reductase inhibitor	0.237276	A375
ACAT inhibitor	0.821786	A375		ACAT inhibitor	0.720786	A375
ALK inhibitor	0.519176	A375		ALK inhibitor	0.544766	A375
AMPK activator	0.918258	A375		AMPK activator	0.261679	A375
ATP channel blocker	0.631163	A375		ATP channel blocker	0.490157	A375
ATPase inhibitor	0.377286	A375		ATPase inhibitor	0.440761	A375
Abl kinase inhibitor	0.241422	A375		Abl kinase inhibitor	0.249024	A375
Acetylcholine receptor agonist	0.248791	A375		Acetylcholine receptor agonist	0.353406	A375
Acetylcholine receptor antagonist	0.220092	A375		Acetylcholine receptor antagonist	0.155095	A375
Acetylcholinesterase inhibitor	0.516491	A375		Acetylcholinesterase inhibitor	0.484283	A375
Adenosine kinase inhibitor	0.300724	A375		Adenosine kinase inhibitor	0.458409	A375
Adenosine receptor agonist	0.554785	A375		Adenosine receptor agonist	0.515505	A375
Adenosine receptor antagonist	0.40915	A375		Adenosine receptor antagonist	0.353692	A375
Adenosine reuptake inhibitor	0.369363	A375		Adenosine reuptake inhibitor	0.17466	A375
Adenylyl cyclase activator	0.570815	A375		Adenylyl cyclase activator	0.499498	A375
Adrenergic receptor agonist	0.361365	A375		Adrenergic receptor agonist	0.264386	A375
Adrenergic receptor antagonist	0.312346	A375		Adrenergic receptor antagonist	0.389865	A375
Akt inhibitor	0.425795	A375		Akt inhibitor	0.356123	A375
Alcohol dehydrogenase inhibitor	0.45186	A375		Alcohol dehydrogenase inhibitor	0.164946	A375
Androgen receptor antagonist	0.356779	A375		Androgen receptor antagonist	0.32041	A375
Androgen receptor modulator	0.521311	A375		Androgen receptor modulator	0.590995	A375
Angiogenesis inhibitor	0.549652	A375		Angiogenesis inhibitor	0.61248	A375
Angiotensin converting enzyme inhibitor	0.595093	A375		Angiotensin converting enzyme inhibitor	0.432626	A375
Angiotensin receptor antagonist	0.842148	A375		Angiotensin receptor antagonist	0.610269	A375
Anti-cancer agent	0.525761	A375		Anti-cancer agent	0.382743	A375
Anti-thyroid agent	0.250588	A375		Anti-thyroid agent	0.403859	A375
Apoptosis stimulant	0.516401	A375		Apoptosis stimulant	0.213127	A375
Aromatase inhibitor	0.409873	A375		Aromatase inhibitor	0.465487	A375
Aurora kinase inhibitor	0.489191	A375		Aurora kinase inhibitor	0.403673	A375
BCL inhibitor	0.500369	A375		BCL inhibitor	0.484658	A375
BTK inhibitor	0.67288	A375		BTK inhibitor	0.301201	A375
Benzodiazepine receptor agonist	0.591584	A375		Benzodiazepine receptor agonist	0.350614	A375
Benzodiazepine receptor antagonist	0.347365	A375		Benzodiazepine receptor antagonist	0.300332	A375
Beta amyloid inhibitor	0.450487	A375		Beta amyloid inhibitor	0.384181	A375
C-Met inhibitor	0.75675	A375		C-Met inhibitor	0.685886	A375
CAMP stimulant	0.365456	A375		CAMP stimulant	0.318669	A375
CCK receptor antagonist	0.501681	A375		CCK receptor antagonist	0.149925	A375
CDK inhibitor	0.473988	A375		CDK inhibitor	0.454346	A375
Calcineurin inhibitor	0.7047	A375		Calcineurin inhibitor	0.599713	A375
Calcitonin antagonist	0.275327	A375		Calcitonin antagonist	0.31662	A375
Calcium channel blocker	0.278165	A375		Calcium channel blocker	0.632807	A375
Calmodulin antagonist	0.129735	A375		Calmodulin antagonist	0.339743	A375
Cannabinoid receptor agonist	0.39345	A375		Cannabinoid receptor agonist	0.332104	A375
Cannabinoid receptor antagonist	0.265061	A375		Cannabinoid receptor antagonist	0.230366	A375
Carbonic anhydrase inhibitor	0.141039	A375		Carbonic anhydrase inhibitor	0.295793	A375
Caspase activator	0.372361	A375		Caspase activator	0.175054	A375
Caspase inhibitor	0.312418	A375		Caspase inhibitor	0.317039	A375
Cathepsin inhibitor	0.465492	A375		Cathepsin inhibitor	0.371043	A375
Cholinergic receptor agonist	0.298797	A375		Cholinergic receptor agonist	0.518496	A375
Coagulation factor inhibitor	0.271861	A375		Coagulation factor inhibitor	0.412174	A375
Cyclooxygenase inhibitor	0.325294	A375		Cyclooxygenase inhibitor	0.311943	A375
Cytochrome P450 inhibitor	0.338083	A375		Cytochrome P450 inhibitor	0.403811	A375
DNA alkylating agent	0.527846	A375		DNA alkylating agent	0.603089	A375
DNA dependent protein kinase inhibitor	0.363147	A375		DNA dependent protein kinase inhibitor	0.42524	A375
DNA inhibitor	0.401736	A375		DNA inhibitor	0.610318	A375
DNA methyltransferase inhibitor	0.577614	A375		DNA methyltransferase inhibitor	0.556512	A375
DNA synthesis inhibitor	0.321371	A375		DNA synthesis inhibitor	0.343809	A375
DYRK inhibitor	0.629195	A375		DYRK inhibitor	0.191466	A375
Dihydroorotate dehydrogenase inhibitor	0.494055	A375		Dihydroorotate dehydrogenase inhibitor	0.244238	A375
Dipeptidyl peptidase inhibitor	0.726185	A375		Dipeptidyl peptidase inhibitor	0.299013	A375
Dopamine receptor agonist	0.316201	A375		Dopamine receptor agonist	0.431777	A375
Dopamine receptor antagonist	0.319666	A375		Dopamine receptor antagonist	0.411678	A375
Dopamine uptake inhibitor	0.217768	A375		Dopamine uptake inhibitor	0.204596	A375
EGFR inhibitor	0.328045	A375		EGFR inhibitor	0.319259	A375
Endothelin receptor antagonist	0.367932	A375		Endothelin receptor antagonist	0.347595	A375
Ephrin inhibitor	0.157126	A375		Ephrin inhibitor	0.120145	A375
Estrogen receptor agonist	0.421217	A375		Estrogen receptor agonist	0.145857	A375
Estrogen receptor antagonist	0.11354	A375		Estrogen receptor antagonist	0.153908	A375
Exportin antagonist	0.602989	A375		Exportin antagonist	0.377607	A375
FAAH inhibitor	0.650923	A375		FAAH inhibitor	0.23422	A375
FLT3 inhibitor	0.445602	A375		FLT3 inhibitor	0.333898	A375
Farnesyltransferase inhibitor	0.646296	A375		Farnesyltransferase inhibitor	0.507012	A375
Fatty acid synthase inhibitor	0.292003	A375		Fatty acid synthase inhibitor	0.272051	A375
G protein-coupled receptor agonist	0.219157	A375		G protein-coupled receptor agonist	0.434237	A375
GABA receptor agonist	0.0330045	A375		GABA receptor agonist	0.404697	A375
GABA receptor antagonist	0.677512	A375		GABA receptor antagonist	0.340356	A375
GABA receptor inverse agonist	0.427514	A375		GABA receptor inverse agonist	0.137128	A375
GABA receptor modulator	0.696269	A375		GABA receptor modulator	0.507703	A375
GABA uptake inhibitor	0.716021	A375		GABA uptake inhibitor	0.196785	A375
Gastrin inhibitor	0.634043	A375		Gastrin inhibitor	0.276036	A375
Glucagon receptor antagonist	0.198285	A375		Glucagon receptor antagonist	0.322614	A375
Glucocorticoid receptor agonist	0.332213	A375		Glucocorticoid receptor agonist	0.278835	A375
Glucocorticoid receptor antagonist	0.2675	A375		Glucocorticoid receptor antagonist	0.295916	A375
Glucosidase inhibitor	0.569501	A375		Glucosidase inhibitor	0.388555	A375
Glucosylceramidase inhibitor	0.290777	A375		Glucosylceramidase inhibitor	0.516112	A375
Glutamate receptor agonist	0.538352	A375		Glutamate receptor agonist	0.228852	A375
Glutamate receptor antagonist	0.219348	A375		Glutamate receptor antagonist	0.186516	A375
Glycine transporter inhibitor	0.407239	A375		Glycine transporter inhibitor	0.144907	A375
HDAC inhibitor	0.272684	A375		HDAC inhibitor	0.284802	A375
HIV protease inhibitor	0.704151	A375		HIV protease inhibitor	0.542855	A375
HMGCR inhibitor	0.310363	A375		HMGCR inhibitor	0.531416	A375
HSP inhibitor	0.767799	A375		HSP inhibitor	0.649089	A375
Hemozoin biocrystallization inhibitor	0.301927	A375		Hemozoin biocrystallization inhibitor	0.276789	A375
Hepatocyte growth factor receptor inhibitor	0.336581	A375		Hepatocyte growth factor receptor inhibitor	0.544179	A375
Histamine receptor agonist	0.219857	A375		Histamine receptor agonist	0.399518	A375
Histamine receptor antagonist	0.280297	A375		Histamine receptor antagonist	0.306744	A375
Histone lysine demethylase inhibitor	0.424522	A375		Histone lysine demethylase inhibitor	0.319397	A375
Hydantoin antiepileptic	0.357234	A375		Hydantoin antiepileptic	0.267409	A375
IGF-1 inhibitor	0.580667	A375		IGF-1 inhibitor	0.344304	A375
IKK inhibitor	0.469028	A375		IKK inhibitor	0.219843	A375
IMPase inhibitor	0.879945	A375		IMPase inhibitor	0.658463	A375
Immunosuppressant	0.160924	A375		Immunosuppressant	0.181821	A375
Insulin secretagogue	0.311925	A375		Insulin secretagogue	0.374851	A375
Integrin inhibitor	0.719226	A375		Integrin inhibitor	0.277209	A375
Interleukin inhibitor	0.330607	A375		Interleukin inhibitor	0.468237	A375
Ionotropic glutamate receptor antagonist	0.820486	A375		Ionotropic glutamate receptor antagonist	0.196335	A375
Isocitrate dehydrogenase inhibitor	0.284288	A375		Isocitrate dehydrogenase inhibitor	0.536881	A375
JAK inhibitor	0.281705	A375		JAK inhibitor	0.330245	A375
JNK inhibitor	0.583911	A375		JNK inhibitor	0.0210097	A375
KATP activator	0.280925	A375		KATP activator	0.519856	A375
Kelch-like ECH-associated protein ligand	0.841139	A375		Kelch-like ECH-associated protein ligand	0.461385	A375
Kinesin inhibitor	0.827683	A375		Kinesin inhibitor	0.355808	A375
Leucine rich repeat kinase inhibitor	0.0540954	A375		Leucine rich repeat kinase inhibitor	0.0855716	A375
Leukotriene inhibitor	0.656227	A375		Leukotriene inhibitor	0.452079	A375
Leukotriene receptor antagonist	0.232549	A375		Leukotriene receptor antagonist	0.395275	A375
Lipoxygenase inhibitor	0.391407	A375		Lipoxygenase inhibitor	0.27286	A375
Lysophospholipid receptor agonist	0.243397	A375		Lysophospholipid receptor agonist	0.207103	A375
MDM inhibitor	0.708405	A375		MDM inhibitor	-0.0922887	A375
MEK inhibitor	0.358968	A375		MEK inhibitor	0.514678	A375
MTOR inhibitor	0.561413	A375		MTOR inhibitor	0.534521	A375
Matrix metalloprotease inhibitor	0.699668	A375		Matrix metalloprotease inhibitor	0.393285	A375
Melatonin receptor agonist	0.519052	A375		Melatonin receptor agonist	0.421146	A375
Metalloproteinase inhibitor	0.662313	A375		Metalloproteinase inhibitor	0.654198	A375
Microtubule inhibitor	0.31052	A375		Microtubule inhibitor	0.311518	A375
Mineralocorticoid receptor antagonist	0.231635	A375		Mineralocorticoid receptor antagonist	0.317226	A375
Monoamine oxidase inhibitor	0.303467	A375		Monoamine oxidase inhibitor	0.219623	A375
NAMPT inhibitor	0.664003	A375		NAMPT inhibitor	0.221518	A375
NFKB pathway inhibitor	0.465666	A375		NFKB pathway inhibitor	0.209748	A375
Neprilysin inhibitor	0.461753	A375		Neprilysin inhibitor	0.561633	A375
Neuropeptide receptor antagonist	0.975815	A375		Neuropeptide receptor antagonist	0.35229	A375
Nitric oxide synthase inhibitor	0.303109	A375		Nitric oxide synthase inhibitor	0.422431	A375
Norepinephrine reputake inhibitor	0.364893	A375		Norepinephrine reputake inhibitor	0.355299	A375
Opioid receptor agonist	0.442076	A375		Opioid receptor agonist	0.376848	A375
Opioid receptor antagonist	0.47203	A375		Opioid receptor antagonist	0.308706	A375
Orexin receptor antagonist	0.520505	A375		Orexin receptor antagonist	0.358153	A375
P-glycoprotein inhibitor	0.517555	A375		P-glycoprotein inhibitor	0.60023	A375
P38 MAPK inhibitor	0.222022	A375		P38 MAPK inhibitor	0.217116	A375
PARP inhibitor	0.624339	A375		PARP inhibitor	0.666494	A375
PDGFR inhibitor	0.333498	A375		PDGFR inhibitor	0.118937	A375
PI3K inhibitor	0.469542	A375		PI3K inhibitor	0.558223	A375
PLK inhibitor	0.0993462	A375		PLK inhibitor	0.195575	A375
PPAR receptor agonist	0.357689	A375		PPAR receptor agonist	0.298435	A375
Phosphodiesterase inhibitor	0.409244	A375		Phosphodiesterase inhibitor	0.3352	A375
Platelet aggregation inhibitor	0.250585	A375		Platelet aggregation inhibitor	0.428115	A375
Potassium channel activator	0.224695	A375		Potassium channel activator	0.441872	A375
Potassium channel blocker	0.46564	A375		Potassium channel blocker	0.459685	A375
Progesterone receptor agonist	0.229095	A375		Progesterone receptor agonist	0.344213	A375
Progestogen hormone	0.159634	A375		Progestogen hormone	0.334061	A375
Prostanoid receptor agonist	0.508466	A375		Prostanoid receptor agonist	0.341568	A375
Prostanoid receptor antagonist	0.306247	A375		Prostanoid receptor antagonist	0.267692	A375
Protein synthesis inhibitor	0.24608	A375		Protein synthesis inhibitor	0.212247	A375
Purinergic receptor antagonist	0.712466	A375		Purinergic receptor antagonist	0.391711	A375
RAF inhibitor	0.528018	A375		RAF inhibitor	0.558277	A375
RET tyrosine kinase inhibitor	0.389842	A375		RET tyrosine kinase inhibitor	0.327807	A375
RNA synthesis inhibitor	0.319954	A375		RNA synthesis inhibitor	0.403484	A375
Retinoid receptor agonist	0.417655	A375		Retinoid receptor agonist	0.285203	A375
Retinoid receptor ligand	0.844647	A375		Retinoid receptor ligand	0.230137	A375
Rho associated kinase inhibitor	0.352042	A375		Rho associated kinase inhibitor	0.459573	A375
Ribonucleotide reductase inhibitor	0.703991	A375		Ribonucleotide reductase inhibitor	0.392587	A375
SERT inhibitor	0.625412	A375		SERT inhibitor	0.600148	A375
SIRT inhibitor	0.582892	A375		SIRT inhibitor	0.635408	A375
Selective estrogen receptor modulator	0.202941	A375		Selective estrogen receptor modulator	0.331776	A375
Selective serotonin reuptake inhibitor	0.359308	A375		Selective serotonin reuptake inhibitor	0.324081	A375
Serotonin receptor agonist	0.301516	A375		Serotonin receptor agonist	0.402338	A375
Serotonin receptor antagonist	0.307014	A375		Serotonin receptor antagonist	0.405592	A375
Serotonin reuptake inhibitor	0.362571	A375		Serotonin reuptake inhibitor	0.306356	A375
Smoothened receptor antagonist	0.665206	A375		Smoothened receptor antagonist	0.420736	A375
Sodium channel blocker	0.318613	A375		Sodium channel blocker	0.378935	A375
Sodium/glucose cotransporter inhibitor	0.460876	A375		Sodium/glucose cotransporter inhibitor	0.47575	A375
Sodium/potassium/chloride transporter inhibitor	0.42186	A375		Sodium/potassium/chloride transporter inhibitor	0.51891	A375
Sphingosine kinase inhibitor	0.550902	A375		Sphingosine kinase inhibitor	0.235181	A375
Sterol demethylase inhibitor	-0.0329608	A375		Sterol demethylase inhibitor	0.171166	A375
T-type calcium channel blocker	0.216336	A375		T-type calcium channel blocker	0.254894	A375
TGF beta receptor inhibitor	0.380157	A375		TGF beta receptor inhibitor	0.360624	A375
TRPV agonist	0.367037	A375		TRPV agonist	0.343412	A375
TRPV antagonist	0.531575	A375		TRPV antagonist	0.530694	A375
Tachykinin antagonist	0.395082	A375		Tachykinin antagonist	0.536008	A375
Telomerase inhibitor	0.740324	A375		Telomerase inhibitor	0.663205	A375
Thiazide diuretic	0.404024	A375		Thiazide diuretic	0.0912708	A375
Thioredoxin inhibitor	0.528443	A375		Thioredoxin inhibitor	0.418525	A375
Thromboxane receptor antagonist	0.50616	A375		Thromboxane receptor antagonist	0.462713	A375
Thromboxane synthase inhibitor	0.491461	A375		Thromboxane synthase inhibitor	0.527487	A375
Thymidylate synthase inhibitor	0.698629	A375		Thymidylate synthase inhibitor	0.544144	A375
Thyrotropin releasing hormone receptor agonist	0.534173	A375		Thyrotropin releasing hormone receptor agonist	0.364438	A375
Topoisomerase inhibitor	0.374224	A375		Topoisomerase inhibitor	0.247866	A375
Tubulin inhibitor	0.576879	A375		Tubulin inhibitor	0.383885	A375
Tumor necrosis factor release inhibitor	0.438307	A375		Tumor necrosis factor release inhibitor	0.333736	A375
Tyrosinase inhibitor	0.5392	A375		Tyrosinase inhibitor	0.388781	A375
Tyrosine kinase inhibitor	0.296005	A375		Tyrosine kinase inhibitor	0.256474	A375
Tyrosine phosphatase inhibitor	0.493838	A375		Tyrosine phosphatase inhibitor	0.300721	A375
Ubiquitin specific protease inhibitor	0.602113	A375		Ubiquitin specific protease inhibitor	0.312269	A375
Uricosuric blocker	0.096951	A375		Uricosuric blocker	0.144691	A375
VEGFR inhibitor	0.455986	A375		VEGFR inhibitor	0.236388	A375
Vasopressin receptor antagonist	0.326432	A375		Vasopressin receptor antagonist	0.453754	A375
Vesicular monoamine transporter inhibitor	0.558033	A375		Vesicular monoamine transporter inhibitor	0.71284	A375
Vitamin D receptor agonist	0.788262	A375		Vitamin D receptor agonist	0.601634	A375
Vitamin K antagonist	0.280182	A375		Vitamin K antagonist	0.441093	A375
Voltage-gated sodium channel blocker	0.408551	A375		Voltage-gated sodium channel blocker	0.279002	A375
XIAP inhibitor	0.522249	A375		XIAP inhibitor	0.356747	A375
Xanthine oxidase inhibitor	0.545923	A375		Xanthine oxidase inhibitor	0.533561	A375
11-beta-HSD1 inhibitor	0.403366	HA1E		11-beta-HSD1 inhibitor	0.42905	HA1E
5 alpha reductase inhibitor	0.619709	HA1E		5 alpha reductase inhibitor	0.226734	HA1E
ABC transporter expression enhancer	0.495435	HA1E		ABC transporter expression enhancer	0.578416	HA1E
ACAT inhibitor	0.604679	HA1E		ACAT inhibitor	0.652868	HA1E
AMPK activator	0.785128	HA1E		AMPK activator	0.551831	HA1E
ATP channel activator	0.800567	HA1E		ATP channel activator	0.691389	HA1E
ATP channel blocker	0.574474	HA1E		ATP channel blocker	0.108929	HA1E
ATPase inhibitor	0.529476	HA1E		ATPase inhibitor	0.513396	HA1E
Abl kinase inhibitor	0.239762	HA1E		Abl kinase inhibitor	0.218133	HA1E
Acetylcholine receptor agonist	0.506744	HA1E		Acetylcholine receptor agonist	0.520746	HA1E
Acetylcholine receptor antagonist	0.363282	HA1E		Acetylcholine receptor antagonist	0.373448	HA1E
Acetylcholinesterase inhibitor	0.572256	HA1E		Acetylcholinesterase inhibitor	0.584478	HA1E
Adenosine kinase inhibitor	-0.0432324	HA1E		Adenosine kinase inhibitor	0.271045	HA1E
Adenosine receptor agonist	0.374623	HA1E		Adenosine receptor agonist	0.272432	HA1E
Adenosine receptor antagonist	0.184185	HA1E		Adenosine receptor antagonist	-0.00820001	HA1E
Adenosine reuptake inhibitor	0.470782	HA1E		Adenosine reuptake inhibitor	0.21093	HA1E
Adenylyl cyclase activator	0.761808	HA1E		Adenylyl cyclase activator	0.65657	HA1E
Adrenergic inhibitor	0.509107	HA1E		Adrenergic inhibitor	0.575837	HA1E
Adrenergic receptor agonist	0.148629	HA1E		Adrenergic receptor agonist	-6.3715e-05	HA1E
Adrenergic receptor antagonist	0.513782	HA1E		Adrenergic receptor antagonist	0.370894	HA1E
Akt inhibitor	0.244733	HA1E		Akt inhibitor	0.216287	HA1E
Aldose reductase inhibitor	0.234038	HA1E		Aldose reductase inhibitor	0.28785	HA1E
Androgen receptor agonist	0.0353482	HA1E		Androgen receptor agonist	0.378872	HA1E
Androgen receptor antagonist	0.432502	HA1E		Androgen receptor antagonist	0.358416	HA1E
Androgen receptor modulator	0.563207	HA1E		Androgen receptor modulator	0.187034	HA1E
Angiogenesis inhibitor	0.287882	HA1E		Angiogenesis inhibitor	0.209014	HA1E
Angiotensin antagonist	0.446893	HA1E		Angiotensin antagonist	0.617111	HA1E
Angiotensin converting enzyme inhibitor	0.537753	HA1E		Angiotensin converting enzyme inhibitor	0.350252	HA1E
Angiotensin receptor antagonist	0.630677	HA1E		Angiotensin receptor antagonist	0.294122	HA1E
Anti-cancer agent	0.284733	HA1E		Anti-cancer agent	0.308526	HA1E
Anti-thyroid agent	0.112079	HA1E		Anti-thyroid agent	0.280776	HA1E
Antioxidant	0.0799611	HA1E		Antioxidant	0.264532	HA1E
Antiviral	0.0592165	HA1E		Antiviral	0.14443	HA1E
Apoptosis stimulant	0.72611	HA1E		Apoptosis stimulant	0.319459	HA1E
Aromatase inhibitor	0.4746	HA1E		Aromatase inhibitor	0.458489	HA1E
Aryl hydrocarbon receptor agonist	0.0493471	HA1E		Aryl hydrocarbon receptor agonist	0.140201	HA1E
Aurora kinase inhibitor	0.284032	HA1E		Aurora kinase inhibitor	0.203406	HA1E
BCL inhibitor	0.315328	HA1E		BCL inhibitor	0.436957	HA1E
BTK inhibitor	0.265064	HA1E		BTK inhibitor	0.435638	HA1E
Bacterial 50S ribosomal subunit inhibitor	0.0934148	HA1E		Bacterial 50S ribosomal subunit inhibitor	0.330644	HA1E
Benzodiazepine receptor agonist	0.114699	HA1E		Benzodiazepine receptor agonist	0.195186	HA1E
Benzodiazepine receptor antagonist	0.691221	HA1E		Benzodiazepine receptor antagonist	0.71442	HA1E
Beta amyloid inhibitor	0.326702	HA1E		Beta amyloid inhibitor	0.511598	HA1E
C-Met inhibitor	0.769074	HA1E		C-Met inhibitor	0.567107	HA1E
CAMP stimulant	0.440263	HA1E		CAMP stimulant	0.366068	HA1E
CCK receptor antagonist	0.497885	HA1E		CCK receptor antagonist	0.31152	HA1E
CDK inhibitor	0.649074	HA1E		CDK inhibitor	0.312741	HA1E
Calcineurin inhibitor	0.6215	HA1E		Calcineurin inhibitor	0.485258	HA1E
Calcitonin antagonist	0.113373	HA1E		Calcitonin antagonist	0.198541	HA1E
Calcium channel activator	0.490421	HA1E		Calcium channel activator	0.610155	HA1E
Calcium channel blocker	0.58004	HA1E		Calcium channel blocker	0.413003	HA1E
Calcium/calmodulin dependent protein kinase inhibitor	0.298102	HA1E		Calcium/calmodulin dependent protein kinase inhibitor	0.262764	HA1E
Calmodulin antagonist	0.296911	HA1E		Calmodulin antagonist	0.680073	HA1E
Cannabinoid receptor agonist	0.759589	HA1E		Cannabinoid receptor agonist	0.357345	HA1E
Cannabinoid receptor antagonist	0.648825	HA1E		Cannabinoid receptor antagonist	0.520943	HA1E
Cannabinoid receptor inverse agonist	0.848676	HA1E		Cannabinoid receptor inverse agonist	0.854416	HA1E
Carbonic anhydrase inhibitor	0.394516	HA1E		Carbonic anhydrase inhibitor	0.353701	HA1E
Caspase activator	0.547434	HA1E		Caspase activator	0.524216	HA1E
Caspase inhibitor	0.38533	HA1E		Caspase inhibitor	0.435841	HA1E
Cathepsin inhibitor	0.362753	HA1E		Cathepsin inhibitor	0.536128	HA1E
Chelating agent	0.409388	HA1E		Chelating agent	0.46292	HA1E
Chloride channel antagonist	0.398879	HA1E		Chloride channel antagonist	0.540964	HA1E
Cholesterol inhibitor	0.114338	HA1E		Cholesterol inhibitor	0.289396	HA1E
Cholesteryl ester transfer protein inhibitor	0.0290671	HA1E		Cholesteryl ester transfer protein inhibitor	0.12197	HA1E
Cholinergic receptor agonist	0.246806	HA1E		Cholinergic receptor agonist	0.434538	HA1E
Coagulation factor inhibitor	0.100425	HA1E		Coagulation factor inhibitor	0.219194	HA1E
Cyclooxygenase inhibitor	0.518156	HA1E		Cyclooxygenase inhibitor	0.523969	HA1E
Cytochrome P450 inhibitor	0.349594	HA1E		Cytochrome P450 inhibitor	0.415123	HA1E
DNA alkylating agent	0.142758	HA1E		DNA alkylating agent	0.133539	HA1E
DNA dependent protein kinase inhibitor	0.460167	HA1E		DNA dependent protein kinase inhibitor	0.436022	HA1E
DNA inhibitor	-0.0144376	HA1E		DNA inhibitor	0.179584	HA1E
DNA methyltransferase inhibitor	0.386515	HA1E		DNA methyltransferase inhibitor	0.232687	HA1E
DYRK inhibitor	0.256119	HA1E		DYRK inhibitor	0.373597	HA1E
Dihydroorotate dehydrogenase inhibitor	0.19453	HA1E		Dihydroorotate dehydrogenase inhibitor	0.364514	HA1E
Dipeptidyl peptidase inhibitor	0.359644	HA1E		Dipeptidyl peptidase inhibitor	0.209421	HA1E
Dopamine receptor agonist	0.417036	HA1E		Dopamine receptor agonist	0.414779	HA1E
Dopamine receptor antagonist	0.429218	HA1E		Dopamine receptor antagonist	0.275954	HA1E
Dopamine uptake inhibitor	0.425119	HA1E		Dopamine uptake inhibitor	0.31626	HA1E
EGFR inhibitor	0.440087	HA1E		EGFR inhibitor	0.513654	HA1E
Endothelin receptor antagonist	0.283951	HA1E		Endothelin receptor antagonist	0.280138	HA1E
Ephrin inhibitor	0.170097	HA1E		Ephrin inhibitor	0.0345795	HA1E
Estrogen receptor agonist	0.270911	HA1E		Estrogen receptor agonist	0.367397	HA1E
Estrogen receptor antagonist	0.478512	HA1E		Estrogen receptor antagonist	0.396818	HA1E
FAAH inhibitor	0.466712	HA1E		FAAH inhibitor	0.143288	HA1E
FLT3 inhibitor	0.303824	HA1E		FLT3 inhibitor	0.236399	HA1E
FXR agonist	-0.0178424	HA1E		FXR agonist	0.262308	HA1E
Farnesyltransferase inhibitor	0.517106	HA1E		Farnesyltransferase inhibitor	0.542566	HA1E
Fatty acid synthase inhibitor	0.331629	HA1E		Fatty acid synthase inhibitor	0.493305	HA1E
G protein-coupled receptor agonist	0.219215	HA1E		G protein-coupled receptor agonist	0.130263	HA1E
GABA receptor agonist	0.20447	HA1E		GABA receptor agonist	0.163914	HA1E
GABA receptor antagonist	0.577508	HA1E		GABA receptor antagonist	0.37178	HA1E
GABA receptor modulator	0.58918	HA1E		GABA receptor modulator	0.443411	HA1E
GABA uptake inhibitor	0.5696	HA1E		GABA uptake inhibitor	0.187531	HA1E
GAT inhibitor	0.804682	HA1E		GAT inhibitor	0.733548	HA1E
GSK-3 inhibitor	0.365509	HA1E		GSK-3 inhibitor	0.665117	HA1E
Gastrin inhibitor	0.615621	HA1E		Gastrin inhibitor	0.535735	HA1E
Glucagon receptor antagonist	0.30646	HA1E		Glucagon receptor antagonist	0.445003	HA1E
Glucocorticoid receptor agonist	0.467282	HA1E		Glucocorticoid receptor agonist	0.442319	HA1E
Glucocorticoid receptor antagonist	0.369544	HA1E		Glucocorticoid receptor antagonist	0.301666	HA1E
Glucosidase inhibitor	0.119028	HA1E		Glucosidase inhibitor	0.261897	HA1E
Glucosylceramidase inhibitor	0.856483	HA1E		Glucosylceramidase inhibitor	0.214976	HA1E
Glutamate receptor agonist	0.722246	HA1E		Glutamate receptor agonist	0.506827	HA1E
Glutamate receptor antagonist	0.468383	HA1E		Glutamate receptor antagonist	0.531977	HA1E
Glycine transporter inhibitor	0.51283	HA1E		Glycine transporter inhibitor	0.229423	HA1E
Guanylyl cyclase activator	0.571239	HA1E		Guanylyl cyclase activator	0.554365	HA1E
Guanylyl cyclase inhibitor	0.510188	HA1E		Guanylyl cyclase inhibitor	0.40757	HA1E
HCN channel blocker	0.645458	HA1E		HCN channel blocker	0.610106	HA1E
HDAC inhibitor	0.250276	HA1E		HDAC inhibitor	0.261879	HA1E
HIV protease inhibitor	0.0500502	HA1E		HIV protease inhibitor	0.222121	HA1E
HMGCR inhibitor	0.536016	HA1E		HMGCR inhibitor	0.333952	HA1E
HSP inhibitor	0.543371	HA1E		HSP inhibitor	0.500598	HA1E
Hemozoin biocrystallization inhibitor	0.194374	HA1E		Hemozoin biocrystallization inhibitor	0.123235	HA1E
Histamine receptor agonist	0.471233	HA1E		Histamine receptor agonist	0.35652	HA1E
Histamine receptor antagonist	0.2583	HA1E		Histamine receptor antagonist	0.595765	HA1E
Histamine receptor modulator	0.551089	HA1E		Histamine receptor modulator	0.125163	HA1E
Hydantoin antiepileptic	0.692158	HA1E		Hydantoin antiepileptic	0.309782	HA1E
IGF-1 inhibitor	0.48388	HA1E		IGF-1 inhibitor	0.320205	HA1E
IMPase inhibitor	0.705883	HA1E		IMPase inhibitor	0.179425	HA1E
IP receptor activator	0.16414	HA1E		IP receptor activator	0.489997	HA1E
Immunosuppressant	0.371121	HA1E		Immunosuppressant	0.390028	HA1E
Insulin secretagogue	0.486848	HA1E		Insulin secretagogue	0.235102	HA1E
Integrin inhibitor	0.295635	HA1E		Integrin inhibitor	0.18504	HA1E
Interleukin inhibitor	0.245275	HA1E		Interleukin inhibitor	0.19276	HA1E
Ionotropic glutamate receptor antagonist	0.909261	HA1E		Ionotropic glutamate receptor antagonist	0.139283	HA1E
Isocitrate dehydrogenase inhibitor	0.401949	HA1E		Isocitrate dehydrogenase inhibitor	0.436774	HA1E
JAK inhibitor	0.0974922	HA1E		JAK inhibitor	0.271916	HA1E
JNK inhibitor	0.206014	HA1E		JNK inhibitor	0.48945	HA1E
KATP activator	0.516079	HA1E		KATP activator	0.527121	HA1E
Kelch-like ECH-associated protein ligand	0.709233	HA1E		Kelch-like ECH-associated protein ligand	0.203338	HA1E
Leucine rich repeat kinase inhibitor	0.247836	HA1E		Leucine rich repeat kinase inhibitor	0.306191	HA1E
Leukocyte elastase inhibitor	0.686048	HA1E		Leukocyte elastase inhibitor	0.841241	HA1E
Leukotriene inhibitor	0.768915	HA1E		Leukotriene inhibitor	0.677243	HA1E
Leukotriene receptor antagonist	0.395157	HA1E		Leukotriene receptor antagonist	0.393545	HA1E
Lipoxygenase inhibitor	0.42381	HA1E		Lipoxygenase inhibitor	0.332326	HA1E
Lysophospholipid receptor agonist	0.394148	HA1E		Lysophospholipid receptor agonist	0.189136	HA1E
MAP kinase inhibitor	0.235874	HA1E		MAP kinase inhibitor	0.438164	HA1E
MDM inhibitor	0.180739	HA1E		MDM inhibitor	0.405439	HA1E
MEK inhibitor	0.748928	HA1E		MEK inhibitor	0.33033	HA1E
MTOR inhibitor	0.141803	HA1E		MTOR inhibitor	0.364641	HA1E
Mediator release inhibitor	-0.159692	HA1E		Mediator release inhibitor	0.0937367	HA1E
Melatonin receptor agonist	0.501306	HA1E		Melatonin receptor agonist	0.44472	HA1E
Membrane integrity inhibitor	0.0191755	HA1E		Membrane integrity inhibitor	0.228997	HA1E
Metalloproteinase inhibitor	0.264346	HA1E		Metalloproteinase inhibitor	0.410668	HA1E
Microtubule inhibitor	-0.0323371	HA1E		Microtubule inhibitor	0.426401	HA1E
Mineralocorticoid receptor antagonist	0.402126	HA1E		Mineralocorticoid receptor antagonist	0.14281	HA1E
Monoamine oxidase inhibitor	0.364647	HA1E		Monoamine oxidase inhibitor	0.401558	HA1E
NFKB pathway inhibitor	0.155091	HA1E		NFKB pathway inhibitor	0.461683	HA1E
NTPDase inhibitor	0.972536	HA1E		NTPDase inhibitor	0.532886	HA1E
Neprilysin inhibitor	-0.136341	HA1E		Neprilysin inhibitor	0.084902	HA1E
Neuropeptide receptor antagonist	0.571538	HA1E		Neuropeptide receptor antagonist	0.512314	HA1E
Nitric oxide synthase inhibitor	0.154549	HA1E		Nitric oxide synthase inhibitor	0.285577	HA1E
Norepinephrine reputake inhibitor	0.398991	HA1E		Norepinephrine reputake inhibitor	0.496315	HA1E
Opioid receptor agonist	0.422037	HA1E		Opioid receptor agonist	0.316541	HA1E
Opioid receptor antagonist	0.466169	HA1E		Opioid receptor antagonist	0.564123	HA1E
Orexin receptor antagonist	0.290063	HA1E		Orexin receptor antagonist	0.199041	HA1E
P38 MAPK inhibitor	0.532504	HA1E		P38 MAPK inhibitor	0.370745	HA1E
PARP inhibitor	0.478839	HA1E		PARP inhibitor	0.363402	HA1E
PDGFR inhibitor	0.26361	HA1E		PDGFR inhibitor	0.317302	HA1E
PI3K inhibitor	0.50186	HA1E		PI3K inhibitor	0.481663	HA1E
PKA inhibitor	0.60483	HA1E		PKA inhibitor	0.15972	HA1E
PKC activator	0.353136	HA1E		PKC activator	0.343192	HA1E
PKC inhibitor	0.484083	HA1E		PKC inhibitor	0.686154	HA1E
PLK inhibitor	0.245136	HA1E		PLK inhibitor	0.217278	HA1E
PPAR receptor agonist	0.585234	HA1E		PPAR receptor agonist	0.575086	HA1E
PPAR receptor antagonist	0.585192	HA1E		PPAR receptor antagonist	0.45578	HA1E
Phosphodiesterase inhibitor	0.408044	HA1E		Phosphodiesterase inhibitor	0.391834	HA1E
Phospholipase activator	0.218739	HA1E		Phospholipase activator	0.327408	HA1E
Phospholipase inhibitor	0.439943	HA1E		Phospholipase inhibitor	0.320032	HA1E
Platelet activating factor receptor antagonist	0.622211	HA1E		Platelet activating factor receptor antagonist	0.28299	HA1E
Platelet aggregation inhibitor	0.452373	HA1E		Platelet aggregation inhibitor	0.185716	HA1E
Potassium channel activator	0.604195	HA1E		Potassium channel activator	0.420939	HA1E
Potassium channel blocker	0.485641	HA1E		Potassium channel blocker	0.37026	HA1E
Progesterone receptor agonist	0.23124	HA1E		Progesterone receptor agonist	0.257149	HA1E
Progestogen hormone	0.473225	HA1E		Progestogen hormone	0.207283	HA1E
Prostanoid receptor agonist	0.46255	HA1E		Prostanoid receptor agonist	0.502304	HA1E
Prostanoid receptor antagonist	0.202678	HA1E		Prostanoid receptor antagonist	0.397054	HA1E
Protein kinase inhibitor	-0.286008	HA1E		Protein kinase inhibitor	0.256664	HA1E
Protein synthesis inhibitor	0.175565	HA1E		Protein synthesis inhibitor	0.240629	HA1E
Protein tyrosine kinase inhibitor	0.580039	HA1E		Protein tyrosine kinase inhibitor	0.6757	HA1E
Purinergic receptor antagonist	0.205562	HA1E		Purinergic receptor antagonist	0.541842	HA1E
RAF inhibitor	0.295982	HA1E		RAF inhibitor	0.208232	HA1E
RET tyrosine kinase inhibitor	0.16657	HA1E		RET tyrosine kinase inhibitor	0.164108	HA1E
RNA synthesis inhibitor	0.389376	HA1E		RNA synthesis inhibitor	0.170365	HA1E
Renin inhibitor	0.37861	HA1E		Renin inhibitor	0.311576	HA1E
Retinoid receptor agonist	0.569595	HA1E		Retinoid receptor agonist	0.4838	HA1E
Retinoid receptor ligand	0.855299	HA1E		Retinoid receptor ligand	0.23732	HA1E
Rho associated kinase inhibitor	0.379728	HA1E		Rho associated kinase inhibitor	0.208023	HA1E
Ribonucleoside reductase inhibitor	0.186067	HA1E		Ribonucleoside reductase inhibitor	0.271724	HA1E
Ribonucleotide reductase inhibitor	0.276961	HA1E		Ribonucleotide reductase inhibitor	0.142554	HA1E
SERT inhibitor	0.373092	HA1E		SERT inhibitor	0.198412	HA1E
SIRT inhibitor	0.087607	HA1E		SIRT inhibitor	0.163487	HA1E
Selective estrogen receptor modulator	0.177721	HA1E		Selective estrogen receptor modulator	0.360473	HA1E
Selective serotonin reuptake inhibitor	0.488508	HA1E		Selective serotonin reuptake inhibitor	0.504106	HA1E
Serine protease inhibitor	0.32644	HA1E		Serine protease inhibitor	0.460555	HA1E
Serotonin receptor agonist	0.357503	HA1E		Serotonin receptor agonist	0.529875	HA1E
Serotonin receptor antagonist	0.402103	HA1E		Serotonin receptor antagonist	0.483938	HA1E
Serotonin receptor partial agonist	0.927155	HA1E		Serotonin receptor partial agonist	0.660126	HA1E
Serotonin reuptake inhibitor	0.415761	HA1E		Serotonin reuptake inhibitor	0.478105	HA1E
Sigma receptor antagonist	0.685654	HA1E		Sigma receptor antagonist	0.29943	HA1E
Smoothened receptor antagonist	0.441797	HA1E		Smoothened receptor antagonist	0.322117	HA1E
Sodium channel blocker	0.524724	HA1E		Sodium channel blocker	0.462556	HA1E
Sodium/calcium exchange inhibitor	0.900707	HA1E		Sodium/calcium exchange inhibitor	0.605763	HA1E
Sodium/glucose cotransporter inhibitor	-0.0504051	HA1E		Sodium/glucose cotransporter inhibitor	0.14324	HA1E
Sodium/potassium/chloride transporter inhibitor	0.353785	HA1E		Sodium/potassium/chloride transporter inhibitor	0.378871	HA1E
Somatostatin receptor agonist	0.736893	HA1E		Somatostatin receptor agonist	0.619508	HA1E
Sphingosine kinase inhibitor	0.0553747	HA1E		Sphingosine kinase inhibitor	0.337846	HA1E
Src inhibitor	0.637834	HA1E		Src inhibitor	0.821165	HA1E
Steroidal progestin	0.227434	HA1E		Steroidal progestin	0.394319	HA1E
Sulfonylurea	0.636424	HA1E		Sulfonylurea	0.677566	HA1E
T-type calcium channel blocker	0.216916	HA1E		T-type calcium channel blocker	0.497472	HA1E
TGF beta receptor inhibitor	0.216712	HA1E		TGF beta receptor inhibitor	0.44219	HA1E
TRPV agonist	0.467667	HA1E		TRPV agonist	0.329068	HA1E
TRPV antagonist	0.465065	HA1E		TRPV antagonist	0.52486	HA1E
Tachykinin antagonist	0.703559	HA1E		Tachykinin antagonist	0.45853	HA1E
Telomerase inhibitor	0.657731	HA1E		Telomerase inhibitor	0.21817	HA1E
Thiazide diuretic	0.857783	HA1E		Thiazide diuretic	0.258429	HA1E
Thioredoxin inhibitor	0.436518	HA1E		Thioredoxin inhibitor	0.243961	HA1E
Thrombin inhibitor	0.364801	HA1E		Thrombin inhibitor	0.25784	HA1E
Thromboxane receptor antagonist	0.569322	HA1E		Thromboxane receptor antagonist	0.381134	HA1E
Thromboxane synthase inhibitor	0.544364	HA1E		Thromboxane synthase inhibitor	0.158213	HA1E
Thymidylate synthase inhibitor	0.0616424	HA1E		Thymidylate synthase inhibitor	-0.00312528	HA1E
Topoisomerase inhibitor	-0.0583902	HA1E		Topoisomerase inhibitor	0.180064	HA1E
Tricyclic antidepressant	0.595669	HA1E		Tricyclic antidepressant	0.341271	HA1E
Tubulin inhibitor	0.284663	HA1E		Tubulin inhibitor	0.43967	HA1E
Tumor necrosis factor release inhibitor	0.222343	HA1E		Tumor necrosis factor release inhibitor	0.125237	HA1E
Tyrosinase inhibitor	0.396536	HA1E		Tyrosinase inhibitor	0.204037	HA1E
Tyrosine kinase inhibitor	0.138235	HA1E		Tyrosine kinase inhibitor	0.233201	HA1E
Tyrosine phosphatase inhibitor	0.374929	HA1E		Tyrosine phosphatase inhibitor	0.416057	HA1E
Uricosuric blocker	0.198712	HA1E		Uricosuric blocker	0.389825	HA1E
VEGFR inhibitor	0.384771	HA1E		VEGFR inhibitor	0.378691	HA1E
Vasopressin receptor antagonist	0.305142	HA1E		Vasopressin receptor antagonist	0.496704	HA1E
Vesicular monoamine transporter inhibitor	0.419231	HA1E		Vesicular monoamine transporter inhibitor	0.342	HA1E
Vitamin D receptor agonist	0.737345	HA1E		Vitamin D receptor agonist	0.272772	HA1E
Vitamin K antagonist	0.236581	HA1E		Vitamin K antagonist	0.0976246	HA1E
Voltage-gated sodium channel blocker	0.207917	HA1E		Voltage-gated sodium channel blocker	0.368089	HA1E
XIAP inhibitor	0.4497	HA1E		XIAP inhibitor	0.497215	HA1E
Xanthine oxidase inhibitor	0.347271	HA1E		Xanthine oxidase inhibitor	0.46209	HA1E
11-beta-HSD1 inhibitor	0.492333	HELA		11-beta-HSD1 inhibitor	0.02861	HELA
5 alpha reductase inhibitor	0.163602	HELA		5 alpha reductase inhibitor	0.283895	HELA
ACAT inhibitor	0.428153	HELA		ACAT inhibitor	0.562866	HELA
ATP channel blocker	0.577832	HELA		ATP channel blocker	0.518493	HELA
ATPase inhibitor	0.340498	HELA		ATPase inhibitor	0.407489	HELA
Abl kinase inhibitor	0.089017	HELA		Abl kinase inhibitor	0.26551	HELA
Acetylcholine receptor agonist	0.178512	HELA		Acetylcholine receptor agonist	0.30258	HELA
Acetylcholine receptor antagonist	0.308172	HELA		Acetylcholine receptor antagonist	0.0500989	HELA
Acetylcholinesterase inhibitor	0.10519	HELA		Acetylcholinesterase inhibitor	0.305104	HELA
Adenosine receptor agonist	0.212426	HELA		Adenosine receptor agonist	0.396586	HELA
Adenosine receptor antagonist	0.435575	HELA		Adenosine receptor antagonist	0.144386	HELA
Adenosine reuptake inhibitor	0.0184948	HELA		Adenosine reuptake inhibitor	0.295603	HELA
Adrenergic inhibitor	0.0964352	HELA		Adrenergic inhibitor	0.328101	HELA
Adrenergic receptor agonist	0.187724	HELA		Adrenergic receptor agonist	0.190282	HELA
Adrenergic receptor antagonist	0.236822	HELA		Adrenergic receptor antagonist	0.255349	HELA
Akt inhibitor	0.260049	HELA		Akt inhibitor	0.248903	HELA
Androgen receptor antagonist	0.193091	HELA		Androgen receptor antagonist	0.213316	HELA
Androgen receptor modulator	0.349957	HELA		Androgen receptor modulator	0.278516	HELA
Angiogenesis inhibitor	0.0962513	HELA		Angiogenesis inhibitor	0.164869	HELA
Angiotensin converting enzyme inhibitor	0.297719	HELA		Angiotensin converting enzyme inhibitor	0.169986	HELA
Angiotensin receptor antagonist	0.420873	HELA		Angiotensin receptor antagonist	0.0929815	HELA
Anti-cancer agent	0.108243	HELA		Anti-cancer agent	0.420229	HELA
Antiviral	0.516027	HELA		Antiviral	-0.0236099	HELA
Aromatase inhibitor	0.330164	HELA		Aromatase inhibitor	0.0708728	HELA
Aurora kinase inhibitor	0.181531	HELA		Aurora kinase inhibitor	0.29831	HELA
BTK inhibitor	0.1918	HELA		BTK inhibitor	0.213829	HELA
Benzodiazepine receptor agonist	0.293284	HELA		Benzodiazepine receptor agonist	0.177843	HELA
C-Met inhibitor	0.508038	HELA		C-Met inhibitor	0.0687192	HELA
CCK receptor antagonist	0.283098	HELA		CCK receptor antagonist	0.194078	HELA
CDK inhibitor	-0.0703976	HELA		CDK inhibitor	0.116006	HELA
Calcineurin inhibitor	0.231028	HELA		Calcineurin inhibitor	0.190011	HELA
Calcium channel blocker	0.416233	HELA		Calcium channel blocker	0.356227	HELA
Carbonic anhydrase inhibitor	0.136972	HELA		Carbonic anhydrase inhibitor	0.130501	HELA
Cathepsin inhibitor	0.867887	HELA		Cathepsin inhibitor	0.394247	HELA
Cholesteryl ester transfer protein inhibitor	0.096357	HELA		Cholesteryl ester transfer protein inhibitor	0.230948	HELA
Coagulation factor inhibitor	0.226261	HELA		Coagulation factor inhibitor	0.140792	HELA
Cyclooxygenase inhibitor	0.192884	HELA		Cyclooxygenase inhibitor	0.168318	HELA
Cytochrome P450 inhibitor	0.246309	HELA		Cytochrome P450 inhibitor	0.262587	HELA
DNA methyltransferase inhibitor	0.32955	HELA		DNA methyltransferase inhibitor	0.326269	HELA
Dihydroorotate dehydrogenase inhibitor	0.457706	HELA		Dihydroorotate dehydrogenase inhibitor	0.555957	HELA
Dipeptidyl peptidase inhibitor	0.143496	HELA		Dipeptidyl peptidase inhibitor	0.315626	HELA
Dopamine receptor agonist	0.27286	HELA		Dopamine receptor agonist	0.25248	HELA
Dopamine receptor antagonist	0.25623	HELA		Dopamine receptor antagonist	0.228856	HELA
Dopamine uptake inhibitor	0.164121	HELA		Dopamine uptake inhibitor	0.159635	HELA
EGFR inhibitor	0.196152	HELA		EGFR inhibitor	0.126207	HELA
Endothelin receptor antagonist	-0.0146783	HELA		Endothelin receptor antagonist	0.173664	HELA
Ephrin inhibitor	0.24095	HELA		Ephrin inhibitor	0.193623	HELA
Estrogen receptor agonist	0.317311	HELA		Estrogen receptor agonist	0.387718	HELA
Farnesyltransferase inhibitor	0.620421	HELA		Farnesyltransferase inhibitor	0.773116	HELA
GABA receptor agonist	-0.0320476	HELA		GABA receptor agonist	0.0342393	HELA
GABA receptor antagonist	0.354029	HELA		GABA receptor antagonist	0.277439	HELA
GABA receptor modulator	0.0697796	HELA		GABA receptor modulator	0.0274313	HELA
Gastrin inhibitor	0.33218	HELA		Gastrin inhibitor	0.501841	HELA
Glucocorticoid receptor agonist	0.262347	HELA		Glucocorticoid receptor agonist	0.321276	HELA
Glucosidase inhibitor	0.465725	HELA		Glucosidase inhibitor	0.220358	HELA
Glutamate receptor antagonist	0.319971	HELA		Glutamate receptor antagonist	0.275032	HELA
Glycine transporter inhibitor	0.808002	HELA		Glycine transporter inhibitor	0.307823	HELA
HDAC inhibitor	0.477276	HELA		HDAC inhibitor	0.0571495	HELA
HIV protease inhibitor	0.451012	HELA		HIV protease inhibitor	0.0345015	HELA
HMGCR inhibitor	0.14835	HELA		HMGCR inhibitor	0.136506	HELA
HSP inhibitor	0.441608	HELA		HSP inhibitor	0.496653	HELA
Histamine receptor agonist	0.231403	HELA		Histamine receptor agonist	0.229988	HELA
Histamine receptor antagonist	0.118745	HELA		Histamine receptor antagonist	0.164104	HELA
Immunosuppressant	0.136592	HELA		Immunosuppressant	0.299475	HELA
Insulin secretagogue	0.23741	HELA		Insulin secretagogue	0.117557	HELA
Integrin inhibitor	0.337185	HELA		Integrin inhibitor	0.306801	HELA
JAK inhibitor	0.196474	HELA		JAK inhibitor	0.175503	HELA
JNK inhibitor	0.773233	HELA		JNK inhibitor	0.210354	HELA
Leukotriene inhibitor	0.740951	HELA		Leukotriene inhibitor	0.378463	HELA
Leukotriene receptor antagonist	-0.0567343	HELA		Leukotriene receptor antagonist	0.123889	HELA
Lipoxygenase inhibitor	0.371053	HELA		Lipoxygenase inhibitor	0.220482	HELA
MTOR inhibitor	0.328848	HELA		MTOR inhibitor	0.448152	HELA
Melatonin receptor agonist	0.543869	HELA		Melatonin receptor agonist	0.601611	HELA
Microtubule inhibitor	0.308212	HELA		Microtubule inhibitor	-0.000857793	HELA
Mineralocorticoid receptor antagonist	-0.053821	HELA		Mineralocorticoid receptor antagonist	0.321579	HELA
Monoamine oxidase inhibitor	0.279156	HELA		Monoamine oxidase inhibitor	0.348376	HELA
NFKB pathway inhibitor	0.666241	HELA		NFKB pathway inhibitor	0.290366	HELA
Neprilysin inhibitor	0.308989	HELA		Neprilysin inhibitor	0.0230477	HELA
Nitric oxide synthase inhibitor	0.257055	HELA		Nitric oxide synthase inhibitor	0.233049	HELA
Norepinephrine reputake inhibitor	0.341647	HELA		Norepinephrine reputake inhibitor	0.210354	HELA
Opioid receptor antagonist	0.0743692	HELA		Opioid receptor antagonist	0.197578	HELA
Orexin receptor antagonist	0.168717	HELA		Orexin receptor antagonist	0.250797	HELA
P38 MAPK inhibitor	0.218486	HELA		P38 MAPK inhibitor	0.161858	HELA
PARP inhibitor	0.561258	HELA		PARP inhibitor	0.0938605	HELA
PDGFR inhibitor	-0.156783	HELA		PDGFR inhibitor	0.0515643	HELA
PI3K inhibitor	0.114951	HELA		PI3K inhibitor	0.239308	HELA
PLK inhibitor	0.662618	HELA		PLK inhibitor	0.120164	HELA
PPAR receptor agonist	0.323251	HELA		PPAR receptor agonist	0.1788	HELA
Phosphodiesterase inhibitor	0.252589	HELA		Phosphodiesterase inhibitor	0.307064	HELA
Platelet aggregation inhibitor	0.106274	HELA		Platelet aggregation inhibitor	0.0616702	HELA
Potassium channel blocker	0.227971	HELA		Potassium channel blocker	0.210672	HELA
Progesterone receptor agonist	0.0819744	HELA		Progesterone receptor agonist	0.196187	HELA
Prostanoid receptor agonist	0.211694	HELA		Prostanoid receptor agonist	0.201874	HELA
Prostanoid receptor antagonist	0.315633	HELA		Prostanoid receptor antagonist	0.140962	HELA
Purinergic receptor antagonist	0.19304	HELA		Purinergic receptor antagonist	0.222959	HELA
RAF inhibitor	0.0789145	HELA		RAF inhibitor	0.290905	HELA
RET tyrosine kinase inhibitor	0.517049	HELA		RET tyrosine kinase inhibitor	0.093468	HELA
Renin inhibitor	0.271758	HELA		Renin inhibitor	0.462057	HELA
Retinoid receptor agonist	0.385337	HELA		Retinoid receptor agonist	0.143998	HELA
Rho associated kinase inhibitor	0.223671	HELA		Rho associated kinase inhibitor	0.247488	HELA
SERT inhibitor	0.147329	HELA		SERT inhibitor	0.354076	HELA
SIRT inhibitor	0.381881	HELA		SIRT inhibitor	0.251562	HELA
Selective serotonin reuptake inhibitor	0.249569	HELA		Selective serotonin reuptake inhibitor	0.148559	HELA
Serotonin receptor agonist	0.145404	HELA		Serotonin receptor agonist	0.263973	HELA
Serotonin receptor antagonist	0.299284	HELA		Serotonin receptor antagonist	0.0878918	HELA
Serotonin reuptake inhibitor	0.256793	HELA		Serotonin reuptake inhibitor	0.243261	HELA
Sodium channel blocker	0.180962	HELA		Sodium channel blocker	0.0708813	HELA
Sodium/glucose cotransporter inhibitor	0.0704588	HELA		Sodium/glucose cotransporter inhibitor	0.312037	HELA
Sodium/potassium/chloride transporter inhibitor	0.370897	HELA		Sodium/potassium/chloride transporter inhibitor	0.313741	HELA
Sulfonylurea	0.286913	HELA		Sulfonylurea	0.0697636	HELA
T-type calcium channel blocker	0.0893479	HELA		T-type calcium channel blocker	0.213648	HELA
TGF beta receptor inhibitor	0.130255	HELA		TGF beta receptor inhibitor	0.144297	HELA
TRPV antagonist	0.221699	HELA		TRPV antagonist	0.0594693	HELA
Tachykinin antagonist	0.191772	HELA		Tachykinin antagonist	0.174024	HELA
Thromboxane receptor antagonist	0.198819	HELA		Thromboxane receptor antagonist	0.404515	HELA
Thromboxane synthase inhibitor	0.306211	HELA		Thromboxane synthase inhibitor	0.20322	HELA
Thymidylate synthase inhibitor	0.285473	HELA		Thymidylate synthase inhibitor	0.25612	HELA
Thyrotropin releasing hormone receptor agonist	0.212502	HELA		Thyrotropin releasing hormone receptor agonist	0.299656	HELA
Tubulin inhibitor	0.316535	HELA		Tubulin inhibitor	0.076741	HELA
Tumor necrosis factor release inhibitor	0.17241	HELA		Tumor necrosis factor release inhibitor	0.0514468	HELA
Tyrosinase inhibitor	0.411172	HELA		Tyrosinase inhibitor	0.0532155	HELA
Tyrosine kinase inhibitor	0.210844	HELA		Tyrosine kinase inhibitor	0.211957	HELA
VEGFR inhibitor	0.108275	HELA		VEGFR inhibitor	0.164249	HELA
Vasopressin receptor antagonist	0.153669	HELA		Vasopressin receptor antagonist	0.190825	HELA
Vesicular monoamine transporter inhibitor	0.970297	HELA		Vesicular monoamine transporter inhibitor	0.349666	HELA
Vitamin D receptor agonist	0.773982	HELA		Vitamin D receptor agonist	0.102017	HELA
Voltage-gated sodium channel blocker	0.172274	HELA		Voltage-gated sodium channel blocker	0.211901	HELA
Xanthine oxidase inhibitor	0.286619	HELA		Xanthine oxidase inhibitor	0.17408	HELA
11-beta-HSD1 inhibitor	0.032807	HT29		11-beta-HSD1 inhibitor	0.133019	HT29
ACAT inhibitor	0.476082	HT29		ACAT inhibitor	0.535846	HT29
AMPK activator	0.843186	HT29		AMPK activator	0.488982	HT29
ATP channel blocker	0.1346	HT29		ATP channel blocker	-0.0309008	HT29
ATPase inhibitor	0.321339	HT29		ATPase inhibitor	0.165547	HT29
Abl kinase inhibitor	0.0278762	HT29		Abl kinase inhibitor	0.316362	HT29
Acetylcholine receptor agonist	0.222429	HT29		Acetylcholine receptor agonist	0.134193	HT29
Acetylcholine receptor antagonist	0.12552	HT29		Acetylcholine receptor antagonist	0.198419	HT29
Acetylcholinesterase inhibitor	0.403226	HT29		Acetylcholinesterase inhibitor	0.505836	HT29
Adenosine kinase inhibitor	0.306395	HT29		Adenosine kinase inhibitor	0.254485	HT29
Adenosine receptor agonist	0.416207	HT29		Adenosine receptor agonist	0.166041	HT29
Adenosine receptor antagonist	0.201634	HT29		Adenosine receptor antagonist	0.32356	HT29
Adenosine reuptake inhibitor	0.591345	HT29		Adenosine reuptake inhibitor	0.438919	HT29
Adrenergic receptor agonist	0.27477	HT29		Adrenergic receptor agonist	0.243392	HT29
Adrenergic receptor antagonist	0.321609	HT29		Adrenergic receptor antagonist	0.0456508	HT29
Akt inhibitor	0.302447	HT29		Akt inhibitor	0.318056	HT29
Angiotensin converting enzyme inhibitor	0.256956	HT29		Angiotensin converting enzyme inhibitor	0.108554	HT29
Angiotensin receptor antagonist	0.227073	HT29		Angiotensin receptor antagonist	0.167272	HT29
Anti-cancer agent	0.464033	HT29		Anti-cancer agent	0.578599	HT29
Anti-thyroid agent	0.0829262	HT29		Anti-thyroid agent	0.168631	HT29
Antiviral	0.225101	HT29		Antiviral	0.20629	HT29
Apoptosis stimulant	0.330117	HT29		Apoptosis stimulant	0.216666	HT29
Aromatase inhibitor	0.480749	HT29		Aromatase inhibitor	0.243506	HT29
Aurora kinase inhibitor	0.43744	HT29		Aurora kinase inhibitor	0.0854177	HT29
BCL inhibitor	0.1022	HT29		BCL inhibitor	0.14399	HT29
BTK inhibitor	0.39692	HT29		BTK inhibitor	0.313142	HT29
Benzodiazepine receptor agonist	0.0571942	HT29		Benzodiazepine receptor agonist	0.239233	HT29
Benzodiazepine receptor antagonist	0.194717	HT29		Benzodiazepine receptor antagonist	0.542235	HT29
Beta amyloid inhibitor	0.0302729	HT29		Beta amyloid inhibitor	0.259616	HT29
C-Met inhibitor	0.191613	HT29		C-Met inhibitor	0.427416	HT29
CAMP stimulant	0.224721	HT29		CAMP stimulant	0.209309	HT29
CCK receptor antagonist	0.249949	HT29		CCK receptor antagonist	0.210055	HT29
CDK inhibitor	0.259899	HT29		CDK inhibitor	0.159224	HT29
Calcineurin inhibitor	0.329866	HT29		Calcineurin inhibitor	0.111375	HT29
Calcitonin antagonist	0.281386	HT29		Calcitonin antagonist	0.308246	HT29
Calcium channel blocker	0.553851	HT29		Calcium channel blocker	0.145635	HT29
Cannabinoid receptor agonist	0.264348	HT29		Cannabinoid receptor agonist	0.428793	HT29
Cannabinoid receptor inverse agonist	0.163895	HT29		Cannabinoid receptor inverse agonist	0.21552	HT29
Carbonic anhydrase inhibitor	0.187309	HT29		Carbonic anhydrase inhibitor	0.130818	HT29
Caspase activator	0.542182	HT29		Caspase activator	0.489148	HT29
Caspase inhibitor	0.297121	HT29		Caspase inhibitor	0.183242	HT29
Cathepsin inhibitor	0.180173	HT29		Cathepsin inhibitor	0.408462	HT29
Cholesteryl ester transfer protein inhibitor	0.149991	HT29		Cholesteryl ester transfer protein inhibitor	0.27986	HT29
Cholinergic receptor agonist	0.0774782	HT29		Cholinergic receptor agonist	0.23766	HT29
Coagulation factor inhibitor	0.733888	HT29		Coagulation factor inhibitor	0.369625	HT29
Cyclooxygenase inhibitor	0.225533	HT29		Cyclooxygenase inhibitor	0.131903	HT29
Cytochrome P450 inhibitor	0.275282	HT29		Cytochrome P450 inhibitor	0.325315	HT29
DNA alkylating agent	0.342524	HT29		DNA alkylating agent	0.388365	HT29
DNA dependent protein kinase inhibitor	0.201166	HT29		DNA dependent protein kinase inhibitor	0.207735	HT29
DNA inhibitor	0.150677	HT29		DNA inhibitor	0.219204	HT29
DNA methyltransferase inhibitor	0.396889	HT29		DNA methyltransferase inhibitor	0.27166	HT29
DNA synthesis inhibitor	-0.0412174	HT29		DNA synthesis inhibitor	0.221189	HT29
DYRK inhibitor	0.316544	HT29		DYRK inhibitor	0.447963	HT29
Dihydroorotate dehydrogenase inhibitor	0.190857	HT29		Dihydroorotate dehydrogenase inhibitor	0.380715	HT29
Dipeptidyl peptidase inhibitor	0.392607	HT29		Dipeptidyl peptidase inhibitor	0.0927649	HT29
Dopamine receptor agonist	0.2144	HT29		Dopamine receptor agonist	0.105319	HT29
Dopamine receptor antagonist	0.369117	HT29		Dopamine receptor antagonist	0.353708	HT29
Dopamine uptake inhibitor	0.156268	HT29		Dopamine uptake inhibitor	0.139594	HT29
EGFR inhibitor	0.285782	HT29		EGFR inhibitor	0.0405416	HT29
Endothelin receptor antagonist	0.513527	HT29		Endothelin receptor antagonist	0.240993	HT29
Ephrin inhibitor	0.0459701	HT29		Ephrin inhibitor	0.158635	HT29
Estrogen receptor agonist	0.371789	HT29		Estrogen receptor agonist	0.109631	HT29
Estrogen receptor antagonist	0.136551	HT29		Estrogen receptor antagonist	0.145614	HT29
FAAH inhibitor	0.317187	HT29		FAAH inhibitor	0.274438	HT29
FLT3 inhibitor	0.224667	HT29		FLT3 inhibitor	0.293663	HT29
FXR agonist	0.906789	HT29		FXR agonist	0.251845	HT29
Farnesyltransferase inhibitor	0.686231	HT29		Farnesyltransferase inhibitor	0.27111	HT29
G protein-coupled receptor agonist	0.0476617	HT29		G protein-coupled receptor agonist	0.208626	HT29
GABA receptor agonist	0.0495302	HT29		GABA receptor agonist	0.117168	HT29
GABA receptor antagonist	0.230072	HT29		GABA receptor antagonist	0.105322	HT29
Gastrin inhibitor	0.0532939	HT29		Gastrin inhibitor	0.239889	HT29
Glucocorticoid receptor agonist	0.434631	HT29		Glucocorticoid receptor agonist	0.0569899	HT29
Glucosidase inhibitor	0.131717	HT29		Glucosidase inhibitor	0.181349	HT29
Glucosylceramidase inhibitor	0.672969	HT29		Glucosylceramidase inhibitor	0.353975	HT29
Glutamate receptor agonist	0.105127	HT29		Glutamate receptor agonist	0.162165	HT29
Glutamate receptor antagonist	0.18654	HT29		Glutamate receptor antagonist	0.486739	HT29
Glycine transporter inhibitor	0.527526	HT29		Glycine transporter inhibitor	0.360339	HT29
HDAC inhibitor	0.333418	HT29		HDAC inhibitor	0.0894666	HT29
HIV protease inhibitor	0.217922	HT29		HIV protease inhibitor	0.136775	HT29
HMGCR inhibitor	0.303797	HT29		HMGCR inhibitor	0.0671794	HT29
HSP inhibitor	0.529822	HT29		HSP inhibitor	0.366371	HT29
Hemozoin biocrystallization inhibitor	0.122347	HT29		Hemozoin biocrystallization inhibitor	0.263156	HT29
Hepatocyte growth factor receptor inhibitor	0.0842167	HT29		Hepatocyte growth factor receptor inhibitor	0.273482	HT29
Histamine receptor agonist	-0.0329318	HT29		Histamine receptor agonist	0.262615	HT29
Histamine receptor antagonist	0.170527	HT29		Histamine receptor antagonist	0.0778515	HT29
Hydantoin antiepileptic	0.0713232	HT29		Hydantoin antiepileptic	0.102562	HT29
IGF-1 inhibitor	0.569879	HT29		IGF-1 inhibitor	0.138931	HT29
IMPase inhibitor	0.739087	HT29		IMPase inhibitor	0.424689	HT29
Insulin secretagogue	0.221268	HT29		Insulin secretagogue	0.248548	HT29
Integrin inhibitor	0.380743	HT29		Integrin inhibitor	0.549119	HT29
Interleukin inhibitor	0.103047	HT29		Interleukin inhibitor	0.466512	HT29
Ionotropic glutamate receptor antagonist	0.821545	HT29		Ionotropic glutamate receptor antagonist	0.0546063	HT29
JAK inhibitor	0.457028	HT29		JAK inhibitor	0.179222	HT29
JNK inhibitor	0.784376	HT29		JNK inhibitor	0.281946	HT29
Kelch-like ECH-associated protein ligand	0.730465	HT29		Kelch-like ECH-associated protein ligand	0.294966	HT29
Leucine rich repeat kinase inhibitor	0.262285	HT29		Leucine rich repeat kinase inhibitor	0.238	HT29
Leukotriene inhibitor	0.891752	HT29		Leukotriene inhibitor	0.227825	HT29
Leukotriene receptor antagonist	0.161554	HT29		Leukotriene receptor antagonist	0.272157	HT29
Lipoxygenase inhibitor	0.250003	HT29		Lipoxygenase inhibitor	0.127413	HT29
MDM inhibitor	0.286669	HT29		MDM inhibitor	0.183068	HT29
MEK inhibitor	0.22412	HT29		MEK inhibitor	0.274666	HT29
MTOR inhibitor	0.228075	HT29		MTOR inhibitor	0.222846	HT29
Membrane integrity inhibitor	0.0413408	HT29		Membrane integrity inhibitor	0.316658	HT29
Metalloproteinase inhibitor	0.36007	HT29		Metalloproteinase inhibitor	0.406058	HT29
Microtubule inhibitor	-0.00911186	HT29		Microtubule inhibitor	0.278324	HT29
Monoamine oxidase inhibitor	0.135981	HT29		Monoamine oxidase inhibitor	0.118352	HT29
NFKB pathway inhibitor	0.369002	HT29		NFKB pathway inhibitor	0.352596	HT29
Neprilysin inhibitor	2.88496e-05	HT29		Neprilysin inhibitor	0.203515	HT29
Neuropeptide receptor antagonist	0.97365	HT29		Neuropeptide receptor antagonist	0.494954	HT29
Norepinephrine reputake inhibitor	0.0948861	HT29		Norepinephrine reputake inhibitor	0.361279	HT29
Opioid receptor agonist	0.412538	HT29		Opioid receptor agonist	0.0380261	HT29
Opioid receptor antagonist	0.343135	HT29		Opioid receptor antagonist	0.102412	HT29
Orexin receptor antagonist	0.150827	HT29		Orexin receptor antagonist	0.278046	HT29
P38 MAPK inhibitor	0.214004	HT29		P38 MAPK inhibitor	0.312315	HT29
PARP inhibitor	0.549296	HT29		PARP inhibitor	0.29174	HT29
PDGFR inhibitor	0.175042	HT29		PDGFR inhibitor	0.280696	HT29
PI3K inhibitor	0.356285	HT29		PI3K inhibitor	0.221063	HT29
PKC activator	0.363774	HT29		PKC activator	0.457936	HT29
PKC inhibitor	0.328622	HT29		PKC inhibitor	0.551956	HT29
PLK inhibitor	0.29527	HT29		PLK inhibitor	0.119377	HT29
PPAR receptor agonist	0.167244	HT29		PPAR receptor agonist	0.187805	HT29
Phosphodiesterase inhibitor	0.223	HT29		Phosphodiesterase inhibitor	0.280456	HT29
Platelet aggregation inhibitor	0.214726	HT29		Platelet aggregation inhibitor	0.116504	HT29
Potassium channel activator	0.249068	HT29		Potassium channel activator	0.153282	HT29
Potassium channel blocker	0.385628	HT29		Potassium channel blocker	0.412889	HT29
Progesterone receptor agonist	0.104346	HT29		Progesterone receptor agonist	0.262903	HT29
Purinergic receptor antagonist	0.130442	HT29		Purinergic receptor antagonist	0.245562	HT29
RAF inhibitor	0.360921	HT29		RAF inhibitor	0.134253	HT29
RET tyrosine kinase inhibitor	0.123573	HT29		RET tyrosine kinase inhibitor	0.0281851	HT29
RNA synthesis inhibitor	0.292182	HT29		RNA synthesis inhibitor	0.0594833	HT29
Retinoid receptor agonist	0.266666	HT29		Retinoid receptor agonist	0.155893	HT29
Rho associated kinase inhibitor	0.223095	HT29		Rho associated kinase inhibitor	0.19116	HT29
Ribonucleotide reductase inhibitor	0.538758	HT29		Ribonucleotide reductase inhibitor	0.305363	HT29
SERT inhibitor	0.161867	HT29		SERT inhibitor	0.134595	HT29
SIRT inhibitor	0.354003	HT29		SIRT inhibitor	0.181353	HT29
Selective estrogen receptor modulator	0.235874	HT29		Selective estrogen receptor modulator	0.0677102	HT29
Selective serotonin reuptake inhibitor	0.161219	HT29		Selective serotonin reuptake inhibitor	0.283565	HT29
Serotonin receptor agonist	0.410336	HT29		Serotonin receptor agonist	0.112507	HT29
Serotonin receptor antagonist	0.256823	HT29		Serotonin receptor antagonist	0.179443	HT29
Serotonin reuptake inhibitor	0.160711	HT29		Serotonin reuptake inhibitor	0.277944	HT29
Smoothened receptor antagonist	0.70622	HT29		Smoothened receptor antagonist	0.390247	HT29
Sodium channel blocker	0.203998	HT29		Sodium channel blocker	0.296843	HT29
Sodium/glucose cotransporter inhibitor	0.121094	HT29		Sodium/glucose cotransporter inhibitor	0.30337	HT29
Sodium/potassium/chloride transporter inhibitor	0.0846245	HT29		Sodium/potassium/chloride transporter inhibitor	0.0998674	HT29
TGF beta receptor inhibitor	0.372468	HT29		TGF beta receptor inhibitor	0.216979	HT29
TRPV agonist	0.296416	HT29		TRPV agonist	0.390272	HT29
TRPV antagonist	0.194845	HT29		TRPV antagonist	0.487439	HT29
Tachykinin antagonist	0.218102	HT29		Tachykinin antagonist	0.0751281	HT29
Telomerase inhibitor	0.389065	HT29		Telomerase inhibitor	0.305013	HT29
Thiazide diuretic	0.409285	HT29		Thiazide diuretic	-0.112329	HT29
Thioredoxin inhibitor	0.122865	HT29		Thioredoxin inhibitor	0.203181	HT29
Thromboxane receptor antagonist	0.903585	HT29		Thromboxane receptor antagonist	0.819048	HT29
Thromboxane synthase inhibitor	0.214377	HT29		Thromboxane synthase inhibitor	0.317105	HT29
Thymidylate synthase inhibitor	0.424923	HT29		Thymidylate synthase inhibitor	0.287254	HT29
Thyroid hormone stimulant	0.154035	HT29		Thyroid hormone stimulant	0.446012	HT29
Topoisomerase inhibitor	0.152565	HT29		Topoisomerase inhibitor	0.0676343	HT29
Tubulin inhibitor	0.463564	HT29		Tubulin inhibitor	0.221502	HT29
Tyrosine kinase inhibitor	0.168665	HT29		Tyrosine kinase inhibitor	0.170229	HT29
Tyrosine phosphatase inhibitor	0.607701	HT29		Tyrosine phosphatase inhibitor	0.106111	HT29
Uricosuric blocker	-0.00424003	HT29		Uricosuric blocker	0.0307593	HT29
VEGFR inhibitor	0.258773	HT29		VEGFR inhibitor	0.186857	HT29
Vasopressin receptor antagonist	0.0744149	HT29		Vasopressin receptor antagonist	0.0751016	HT29
Vesicular monoamine transporter inhibitor	0.0881474	HT29		Vesicular monoamine transporter inhibitor	0.0720757	HT29
Vitamin D receptor agonist	0.706667	HT29		Vitamin D receptor agonist	0.167808	HT29
Vitamin K antagonist	0.0970126	HT29		Vitamin K antagonist	0.319055	HT29
Voltage-gated sodium channel blocker	0.204303	HT29		Voltage-gated sodium channel blocker	0.250683	HT29
XIAP inhibitor	0.334737	HT29		XIAP inhibitor	0.395196	HT29
Xanthine oxidase inhibitor	0.106579	HT29		Xanthine oxidase inhibitor	0.353423	HT29
11-beta-HSD1 inhibitor	0.281626	MCF7		11-beta-HSD1 inhibitor	0.351664	MCF7
5 alpha reductase inhibitor	0.399866	MCF7		5 alpha reductase inhibitor	0.460835	MCF7
ABC transporter expression enhancer	0.42911	MCF7		ABC transporter expression enhancer	0.421213	MCF7
ACAT inhibitor	0.532857	MCF7		ACAT inhibitor	0.512921	MCF7
AMPK activator	0.810299	MCF7		AMPK activator	0.802141	MCF7
APEX inhibitor	0.373262	MCF7		APEX inhibitor	0.332199	MCF7
ATP channel activator	0.529518	MCF7		ATP channel activator	0.304997	MCF7
ATP channel blocker	0.385503	MCF7		ATP channel blocker	0.374913	MCF7
ATP synthase inhibitor	0.423409	MCF7		ATP synthase inhibitor	0.408869	MCF7
ATPase inhibitor	0.338344	MCF7		ATPase inhibitor	0.31227	MCF7
Abl kinase inhibitor	0.386264	MCF7		Abl kinase inhibitor	0.359539	MCF7
Acetylcholine receptor agonist	0.240466	MCF7		Acetylcholine receptor agonist	0.391271	MCF7
Acetylcholine receptor antagonist	0.325804	MCF7		Acetylcholine receptor antagonist	0.350453	MCF7
Acetylcholinesterase inhibitor	0.224161	MCF7		Acetylcholinesterase inhibitor	0.348528	MCF7
Adenosine receptor agonist	0.577624	MCF7		Adenosine receptor agonist	0.212923	MCF7
Adenosine receptor antagonist	0.314993	MCF7		Adenosine receptor antagonist	0.329613	MCF7
Adenosine reuptake inhibitor	0.444319	MCF7		Adenosine reuptake inhibitor	0.546639	MCF7
Adenylyl cyclase activator	0.670573	MCF7		Adenylyl cyclase activator	0.188867	MCF7
Adrenergic inhibitor	0.259538	MCF7		Adrenergic inhibitor	0.315244	MCF7
Adrenergic receptor agonist	0.190547	MCF7		Adrenergic receptor agonist	0.285924	MCF7
Adrenergic receptor antagonist	0.150418	MCF7		Adrenergic receptor antagonist	0.36816	MCF7
Akt inhibitor	0.332756	MCF7		Akt inhibitor	0.0479438	MCF7
Aldose reductase inhibitor	0.0753589	MCF7		Aldose reductase inhibitor	0.43671	MCF7
Androgen receptor agonist	0.0736345	MCF7		Androgen receptor agonist	0.209127	MCF7
Androgen receptor antagonist	0.219656	MCF7		Androgen receptor antagonist	0.398519	MCF7
Androgen receptor modulator	0.34596	MCF7		Androgen receptor modulator	0.347647	MCF7
Angiogenesis inhibitor	0.503002	MCF7		Angiogenesis inhibitor	0.357874	MCF7
Angiotensin converting enzyme inhibitor	0.418694	MCF7		Angiotensin converting enzyme inhibitor	0.407259	MCF7
Angiotensin receptor antagonist	0.461752	MCF7		Angiotensin receptor antagonist	0.0801399	MCF7
Anti-cancer agent	0.351556	MCF7		Anti-cancer agent	0.478156	MCF7
Anti-thyroid agent	0.475131	MCF7		Anti-thyroid agent	0.434527	MCF7
Antihistamine	0.548756	MCF7		Antihistamine	0.319673	MCF7
Antioxidant	0.196946	MCF7		Antioxidant	0.293207	MCF7
Antiviral	0.155654	MCF7		Antiviral	0.237632	MCF7
Apoptosis stimulant	0.308868	MCF7		Apoptosis stimulant	0.35208	MCF7
Aromatase inhibitor	0.0515885	MCF7		Aromatase inhibitor	0.362341	MCF7
Aromatic L-amino acid decarboxylase inhibitor	0.155849	MCF7		Aromatic L-amino acid decarboxylase inhibitor	0.354818	MCF7
Aryl hydrocarbon receptor agonist	0.222239	MCF7		Aryl hydrocarbon receptor agonist	0.334609	MCF7
Aurora kinase inhibitor	0.365555	MCF7		Aurora kinase inhibitor	0.265315	MCF7
BCL inhibitor	0.37163	MCF7		BCL inhibitor	0.350098	MCF7
BTK inhibitor	0.561189	MCF7		BTK inhibitor	0.158268	MCF7
Bacterial 50S ribosomal subunit inhibitor	0.277766	MCF7		Bacterial 50S ribosomal subunit inhibitor	0.436223	MCF7
Bacterial antifolate	0.263547	MCF7		Bacterial antifolate	0.385602	MCF7
Bacterial cell wall synthesis inhibitor	0.32694	MCF7		Bacterial cell wall synthesis inhibitor	0.433073	MCF7
Benzodiazepine receptor agonist	0.332507	MCF7		Benzodiazepine receptor agonist	0.0664618	MCF7
Benzodiazepine receptor antagonist	0.422826	MCF7		Benzodiazepine receptor antagonist	0.473274	MCF7
Beta amyloid inhibitor	0.233391	MCF7		Beta amyloid inhibitor	0.451133	MCF7
Bone resorption inhibitor	0.449556	MCF7		Bone resorption inhibitor	0.390869	MCF7
C-Met inhibitor	0.204046	MCF7		C-Met inhibitor	0.478784	MCF7
CAMP stimulant	0.212823	MCF7		CAMP stimulant	0.462511	MCF7
CAR agonist	0.356943	MCF7		CAR agonist	0.347708	MCF7
CCK receptor antagonist	0.324065	MCF7		CCK receptor antagonist	0.511616	MCF7
CDK inhibitor	0.450387	MCF7		CDK inhibitor	0.506184	MCF7
Calcineurin inhibitor	0.481902	MCF7		Calcineurin inhibitor	0.451396	MCF7
Calcitonin antagonist	0.16189	MCF7		Calcitonin antagonist	0.411539	MCF7
Calcium channel activator	0.434035	MCF7		Calcium channel activator	0.458961	MCF7
Calcium channel blocker	0.353874	MCF7		Calcium channel blocker	0.243214	MCF7
Calcium/calmodulin dependent protein kinase inhibitor	0.289209	MCF7		Calcium/calmodulin dependent protein kinase inhibitor	0.34971	MCF7
Calmodulin antagonist	0.290981	MCF7		Calmodulin antagonist	0.281746	MCF7
Cannabinoid receptor agonist	0.529474	MCF7		Cannabinoid receptor agonist	0.499283	MCF7
Cannabinoid receptor antagonist	0.511461	MCF7		Cannabinoid receptor antagonist	0.438957	MCF7
Cannabinoid receptor inverse agonist	0.482106	MCF7		Cannabinoid receptor inverse agonist	0.484758	MCF7
Carbonic anhydrase inhibitor	0.327018	MCF7		Carbonic anhydrase inhibitor	0.244717	MCF7
Casein kinase inhibitor	0.0397983	MCF7		Casein kinase inhibitor	0.268721	MCF7
Caspase activator	0.390786	MCF7		Caspase activator	0.508457	MCF7
Caspase inhibitor	0.431482	MCF7		Caspase inhibitor	0.307989	MCF7
Catechol O methyltransferase inhibitor	0.26033	MCF7		Catechol O methyltransferase inhibitor	0.426831	MCF7
Cathepsin inhibitor	0.248403	MCF7		Cathepsin inhibitor	0.584184	MCF7
Chelating agent	0.165327	MCF7		Chelating agent	0.361788	MCF7
Chloride channel antagonist	0.292714	MCF7		Chloride channel antagonist	0.352727	MCF7
Cholesterol inhibitor	0.217167	MCF7		Cholesterol inhibitor	0.354973	MCF7
Cholesteryl ester transfer protein inhibitor	0.440407	MCF7		Cholesteryl ester transfer protein inhibitor	0.453724	MCF7
Cholinergic receptor agonist	0.207043	MCF7		Cholinergic receptor agonist	0.460546	MCF7
Cholinergic receptor antagonist	0.27451	MCF7		Cholinergic receptor antagonist	0.377168	MCF7
Cholinesterase inhibitor	0.145889	MCF7		Cholinesterase inhibitor	0.398217	MCF7
Coagulation factor inhibitor	0.317213	MCF7		Coagulation factor inhibitor	0.454391	MCF7
Cyclooxygenase inhibitor	0.328754	MCF7		Cyclooxygenase inhibitor	0.189677	MCF7
Cytochrome P450 inhibitor	0.24693	MCF7		Cytochrome P450 inhibitor	0.316538	MCF7
DNA alkylating agent	0.292727	MCF7		DNA alkylating agent	0.423553	MCF7
DNA dependent protein kinase inhibitor	0.557956	MCF7		DNA dependent protein kinase inhibitor	0.602407	MCF7
DNA inhibitor	0.310275	MCF7		DNA inhibitor	0.381937	MCF7
DNA methyltransferase inhibitor	0.450964	MCF7		DNA methyltransferase inhibitor	0.508984	MCF7
DNA synthesis inhibitor	0.304692	MCF7		DNA synthesis inhibitor	0.275003	MCF7
DYRK inhibitor	0.684012	MCF7		DYRK inhibitor	0.177545	MCF7
Dehydropeptidase inhibitor	0.486141	MCF7		Dehydropeptidase inhibitor	0.40977	MCF7
Dihydrofolate reductase inhibitor	0.453701	MCF7		Dihydrofolate reductase inhibitor	0.419039	MCF7
Dihydroorotate dehydrogenase inhibitor	0.284755	MCF7		Dihydroorotate dehydrogenase inhibitor	0.443126	MCF7
Dipeptidyl peptidase inhibitor	0.580885	MCF7		Dipeptidyl peptidase inhibitor	0.38661	MCF7
Diuretic	0.538801	MCF7		Diuretic	0.32904	MCF7
Dopamine receptor agonist	0.449881	MCF7		Dopamine receptor agonist	0.46332	MCF7
Dopamine receptor antagonist	0.474579	MCF7		Dopamine receptor antagonist	0.264861	MCF7
Dopamine uptake inhibitor	0.187298	MCF7		Dopamine uptake inhibitor	0.167185	MCF7
EGFR inhibitor	0.428462	MCF7		EGFR inhibitor	0.234914	MCF7
Endothelin receptor antagonist	0.343819	MCF7		Endothelin receptor antagonist	0.347793	MCF7
Ephrin inhibitor	0.756919	MCF7		Ephrin inhibitor	0.347718	MCF7
Estrogen receptor agonist	0.220037	MCF7		Estrogen receptor agonist	0.275818	MCF7
Estrogen receptor antagonist	0.255618	MCF7		Estrogen receptor antagonist	0.327486	MCF7
FAAH inhibitor	0.345114	MCF7		FAAH inhibitor	0.544072	MCF7
FLT3 inhibitor	0.118101	MCF7		FLT3 inhibitor	0.445679	MCF7
FOXM1 inhibitor	0.316222	MCF7		FOXM1 inhibitor	0.388055	MCF7
FXR agonist	0.250143	MCF7		FXR agonist	0.364054	MCF7
Farnesyltransferase inhibitor	0.767329	MCF7		Farnesyltransferase inhibitor	0.180147	MCF7
Fatty acid synthase inhibitor	0.271024	MCF7		Fatty acid synthase inhibitor	0.348324	MCF7
G protein-coupled receptor agonist	0.186826	MCF7		G protein-coupled receptor agonist	0.277001	MCF7
GABA receptor agonist	0.0981568	MCF7		GABA receptor agonist	0.0580304	MCF7
GABA receptor antagonist	0.480708	MCF7		GABA receptor antagonist	0.306892	MCF7
GABA receptor modulator	0.359401	MCF7		GABA receptor modulator	0.271013	MCF7
GABA uptake inhibitor	0.552151	MCF7		GABA uptake inhibitor	0.429069	MCF7
GAT inhibitor	0.671628	MCF7		GAT inhibitor	0.396948	MCF7
GLI antagonist	0.556712	MCF7		GLI antagonist	0.536252	MCF7
GSK-3 inhibitor	0.180458	MCF7		GSK-3 inhibitor	0.429354	MCF7
Gastrin inhibitor	0.464478	MCF7		Gastrin inhibitor	0.504196	MCF7
Glucocorticoid receptor agonist	0.296544	MCF7		Glucocorticoid receptor agonist	0.317989	MCF7
Glucocorticoid receptor antagonist	0.337737	MCF7		Glucocorticoid receptor antagonist	0.381633	MCF7
Glucosidase inhibitor	0.277949	MCF7		Glucosidase inhibitor	0.320263	MCF7
Glucosylceramidase inhibitor	0.511306	MCF7		Glucosylceramidase inhibitor	0.289731	MCF7
Glutamate receptor agonist	0.476963	MCF7		Glutamate receptor agonist	0.294214	MCF7
Glutamate receptor antagonist	0.279218	MCF7		Glutamate receptor antagonist	0.376296	MCF7
Glutamate receptor modulator	0.520186	MCF7		Glutamate receptor modulator	0.190327	MCF7
Glycine transporter inhibitor	0.3327	MCF7		Glycine transporter inhibitor	0.33347	MCF7
Gonadotropin releasing factor hormone receptor agonist	-0.0182206	MCF7		Gonadotropin releasing factor hormone receptor agonist	0.204226	MCF7
Growth factor receptor activator	0.0914403	MCF7		Growth factor receptor activator	0.296905	MCF7
Growth factor receptor inhibitor	0.402974	MCF7		Growth factor receptor inhibitor	0.304733	MCF7
Guanylyl cyclase activator	0.260761	MCF7		Guanylyl cyclase activator	0.332015	MCF7
HCN channel blocker	0.261014	MCF7		HCN channel blocker	0.33727	MCF7
HDAC inhibitor	0.314213	MCF7		HDAC inhibitor	0.413257	MCF7
HIF modulator	0.443642	MCF7		HIF modulator	0.363204	MCF7
HIV protease inhibitor	0.498963	MCF7		HIV protease inhibitor	0.268018	MCF7
HMGCR inhibitor	0.34504	MCF7		HMGCR inhibitor	0.351925	MCF7
HSP inhibitor	0.405519	MCF7		HSP inhibitor	0.407502	MCF7
Hemozoin biocrystallization inhibitor	0.24628	MCF7		Hemozoin biocrystallization inhibitor	0.506261	MCF7
Hepatocyte growth factor receptor inhibitor	0.0970446	MCF7		Hepatocyte growth factor receptor inhibitor	0.218982	MCF7
Histamine receptor agonist	0.367144	MCF7		Histamine receptor agonist	0.286899	MCF7
Histamine receptor antagonist	0.133735	MCF7		Histamine receptor antagonist	0.307753	MCF7
Histamine receptor modulator	0.345982	MCF7		Histamine receptor modulator	0.352366	MCF7
Histone lysine methyltransferase inhibitor	0.517151	MCF7		Histone lysine methyltransferase inhibitor	0.520327	MCF7
Hydantoin antiepileptic	0.3962	MCF7		Hydantoin antiepileptic	0.454795	MCF7
IGF-1 inhibitor	0.481408	MCF7		IGF-1 inhibitor	0.379178	MCF7
IKK inhibitor	0.29639	MCF7		IKK inhibitor	0.529073	MCF7
IMPase inhibitor	0.881631	MCF7		IMPase inhibitor	0.790775	MCF7
IP receptor activator	0.431778	MCF7		IP receptor activator	0.44184	MCF7
Immunosuppressant	0.254171	MCF7		Immunosuppressant	0.316509	MCF7
Insulin secretagogue	0.365636	MCF7		Insulin secretagogue	0.392132	MCF7
Insulin sensitizer	0.238539	MCF7		Insulin sensitizer	0.275193	MCF7
Integrin inhibitor	0.637748	MCF7		Integrin inhibitor	0.508367	MCF7
Interleukin inhibitor	0.170683	MCF7		Interleukin inhibitor	0.39115	MCF7
Ionotropic glutamate receptor antagonist	0.564794	MCF7		Ionotropic glutamate receptor antagonist	0.446672	MCF7
Isocitrate dehydrogenase inhibitor	0.359307	MCF7		Isocitrate dehydrogenase inhibitor	0.398395	MCF7
JAK inhibitor	0.370808	MCF7		JAK inhibitor	-0.010325	MCF7
JNK inhibitor	0.317921	MCF7		JNK inhibitor	0.357592	MCF7
KATP activator	0.408862	MCF7		KATP activator	0.471765	MCF7
Kelch-like ECH-associated protein ligand	0.928258	MCF7		Kelch-like ECH-associated protein ligand	0.52349	MCF7
Kinesin inhibitor	0.411599	MCF7		Kinesin inhibitor	0.480617	MCF7
Leucine rich repeat kinase inhibitor	0.367559	MCF7		Leucine rich repeat kinase inhibitor	0.357024	MCF7
Leukocyte elastase inhibitor	0.467735	MCF7		Leukocyte elastase inhibitor	0.482951	MCF7
Leukotriene inhibitor	0.531772	MCF7		Leukotriene inhibitor	0.547097	MCF7
Leukotriene receptor antagonist	0.429289	MCF7		Leukotriene receptor antagonist	0.419774	MCF7
Lipase inhibitor	0.51086	MCF7		Lipase inhibitor	0.381392	MCF7
Lipoxygenase inhibitor	0.291853	MCF7		Lipoxygenase inhibitor	0.121186	MCF7
Local anesthetic	0.67498	MCF7		Local anesthetic	0.474266	MCF7
Lysophospholipid receptor agonist	0.407533	MCF7		Lysophospholipid receptor agonist	0.212929	MCF7
MAP kinase inhibitor	0.325053	MCF7		MAP kinase inhibitor	0.322653	MCF7
MDM inhibitor	0.417272	MCF7		MDM inhibitor	0.210437	MCF7
MEK inhibitor	0.271074	MCF7		MEK inhibitor	0.353823	MCF7
MTOR inhibitor	0.430832	MCF7		MTOR inhibitor	0.271301	MCF7
Mediator release inhibitor	0.238754	MCF7		Mediator release inhibitor	0.444006	MCF7
Melanin inhibitor	0.916278	MCF7		Melanin inhibitor	0.0581035	MCF7
Membrane integrity inhibitor	0.605275	MCF7		Membrane integrity inhibitor	0.659597	MCF7
Metalloproteinase inhibitor	0.502807	MCF7		Metalloproteinase inhibitor	0.182561	MCF7
Microtubule inhibitor	0.339822	MCF7		Microtubule inhibitor	0.354481	MCF7
Mineralocorticoid receptor agonist	0.136999	MCF7		Mineralocorticoid receptor agonist	0.178204	MCF7
Mineralocorticoid receptor antagonist	0.154566	MCF7		Mineralocorticoid receptor antagonist	0.170882	MCF7
Monoamine oxidase inhibitor	0.130359	MCF7		Monoamine oxidase inhibitor	0.326753	MCF7
Mucus protecting agent	0.149099	MCF7		Mucus protecting agent	0.223839	MCF7
NAD precursor with lipid lowering effects	0.351526	MCF7		NAD precursor with lipid lowering effects	0.431875	MCF7
NADPH inhibitor	0.2438	MCF7		NADPH inhibitor	0.378627	MCF7
NFKB pathway inhibitor	0.215509	MCF7		NFKB pathway inhibitor	0.182118	MCF7
NTPDase inhibitor	0.966231	MCF7		NTPDase inhibitor	0.404279	MCF7
Neprilysin inhibitor	0.23809	MCF7		Neprilysin inhibitor	0.375123	MCF7
Neuropeptide receptor antagonist	0.327872	MCF7		Neuropeptide receptor antagonist	0.44724	MCF7
Nitric oxide synthase inhibitor	0.468467	MCF7		Nitric oxide synthase inhibitor	0.44292	MCF7
Norepinephrine reputake inhibitor	0.222434	MCF7		Norepinephrine reputake inhibitor	0.269163	MCF7
Norepinephrine transporter inhibitor	0.470936	MCF7		Norepinephrine transporter inhibitor	0.420832	MCF7
Opioid receptor agonist	0.460149	MCF7		Opioid receptor agonist	0.480761	MCF7
Opioid receptor antagonist	0.387781	MCF7		Opioid receptor antagonist	0.283773	MCF7
Orexin receptor antagonist	0.260257	MCF7		Orexin receptor antagonist	0.397823	MCF7
P-glycoprotein inhibitor	0.331325	MCF7		P-glycoprotein inhibitor	0.406186	MCF7
P38 MAPK inhibitor	0.276913	MCF7		P38 MAPK inhibitor	0.320755	MCF7
PARP inhibitor	0.370993	MCF7		PARP inhibitor	0.127555	MCF7
PDGFR inhibitor	0.380694	MCF7		PDGFR inhibitor	0.204185	MCF7
PI3K inhibitor	0.440027	MCF7		PI3K inhibitor	0.293479	MCF7
PKA inhibitor	0.304346	MCF7		PKA inhibitor	0.349705	MCF7
PKC inhibitor	0.221361	MCF7		PKC inhibitor	0.271101	MCF7
PLK inhibitor	0.493186	MCF7		PLK inhibitor	0.307847	MCF7
PPAR receptor agonist	0.381557	MCF7		PPAR receptor agonist	0.48231	MCF7
PPAR receptor antagonist	0.309578	MCF7		PPAR receptor antagonist	0.2904	MCF7
PPAR receptor modulator	0.23748	MCF7		PPAR receptor modulator	0.352188	MCF7
Phosphodiesterase inhibitor	0.183674	MCF7		Phosphodiesterase inhibitor	0.40639	MCF7
Phospholipase activator	-0.0131343	MCF7		Phospholipase activator	0.150017	MCF7
Phospholipase inhibitor	0.160107	MCF7		Phospholipase inhibitor	0.448783	MCF7
Platelet activating factor receptor antagonist	0.386819	MCF7		Platelet activating factor receptor antagonist	0.479214	MCF7
Platelet aggregation inhibitor	0.272473	MCF7		Platelet aggregation inhibitor	0.340239	MCF7
Potassium channel activator	0.429257	MCF7		Potassium channel activator	0.254862	MCF7
Potassium channel blocker	0.348787	MCF7		Potassium channel blocker	0.356888	MCF7
Pregnane X receptor agonist	0.395403	MCF7		Pregnane X receptor agonist	0.317452	MCF7
Progesterone receptor agonist	0.097746	MCF7		Progesterone receptor agonist	0.2718	MCF7
Progesterone receptor antagonist	0.317436	MCF7		Progesterone receptor antagonist	0.259215	MCF7
Progestogen hormone	0.432355	MCF7		Progestogen hormone	0.148156	MCF7
Prostacyclin analog	0.1725	MCF7		Prostacyclin analog	0.274149	MCF7
Prostanoid receptor agonist	0.383007	MCF7		Prostanoid receptor agonist	0.36417	MCF7
Prostanoid receptor antagonist	0.243589	MCF7		Prostanoid receptor antagonist	0.148223	MCF7
Protein kinase inhibitor	0.256622	MCF7		Protein kinase inhibitor	0.340283	MCF7
Protein phosphatase inhibitor	0.32987	MCF7		Protein phosphatase inhibitor	0.465206	MCF7
Protein synthesis inhibitor	0.47183	MCF7		Protein synthesis inhibitor	0.102785	MCF7
Protein tyrosine kinase inhibitor	0.567208	MCF7		Protein tyrosine kinase inhibitor	0.428872	MCF7
Purinergic receptor antagonist	0.0851226	MCF7		Purinergic receptor antagonist	0.0343602	MCF7
Pyruvate kinase isozyme activator	0.833587	MCF7		Pyruvate kinase isozyme activator	0.289614	MCF7
RAF inhibitor	0.286501	MCF7		RAF inhibitor	0.278823	MCF7
RET tyrosine kinase inhibitor	0.510266	MCF7		RET tyrosine kinase inhibitor	0.447001	MCF7
RNA polymerase inhibitor	0.265952	MCF7		RNA polymerase inhibitor	0.233029	MCF7
RNA synthesis inhibitor	0.466505	MCF7		RNA synthesis inhibitor	0.155664	MCF7
ROR antagonist	0.986199	MCF7		ROR antagonist	0.299217	MCF7
Renin inhibitor	0.363798	MCF7		Renin inhibitor	0.47175	MCF7
Retinoid receptor agonist	0.428334	MCF7		Retinoid receptor agonist	0.225498	MCF7
Retinoid receptor ligand	0.686461	MCF7		Retinoid receptor ligand	0.461926	MCF7
Rho associated kinase inhibitor	0.312597	MCF7		Rho associated kinase inhibitor	0.233482	MCF7
Ribonucleoside reductase inhibitor	0.315609	MCF7		Ribonucleoside reductase inhibitor	0.46508	MCF7
Ribonucleotide reductase inhibitor	0.354093	MCF7		Ribonucleotide reductase inhibitor	0.498043	MCF7
SERT inhibitor	0.261781	MCF7		SERT inhibitor	0.425246	MCF7
SIRT inhibitor	0.301797	MCF7		SIRT inhibitor	0.480358	MCF7
Selective estrogen receptor modulator	0.194095	MCF7		Selective estrogen receptor modulator	0.203252	MCF7
Selective serotonin reuptake inhibitor	0.608652	MCF7		Selective serotonin reuptake inhibitor	0.319723	MCF7
Serine protease inhibitor	0.17591	MCF7		Serine protease inhibitor	0.328071	MCF7
Serotonin receptor agonist	0.385685	MCF7		Serotonin receptor agonist	0.435397	MCF7
Serotonin receptor antagonist	0.317498	MCF7		Serotonin receptor antagonist	0.279662	MCF7
Serotonin receptor partial agonist	0.574786	MCF7		Serotonin receptor partial agonist	0.405384	MCF7
Serotonin reuptake inhibitor	0.30659	MCF7		Serotonin reuptake inhibitor	0.152258	MCF7
Sigma receptor antagonist	0.484456	MCF7		Sigma receptor antagonist	0.279183	MCF7
Smoothened receptor antagonist	0.33389	MCF7		Smoothened receptor antagonist	0.337582	MCF7
Sodium channel blocker	0.298054	MCF7		Sodium channel blocker	0.153592	MCF7
Sodium/calcium exchange inhibitor	0.146452	MCF7		Sodium/calcium exchange inhibitor	0.283318	MCF7
Sodium/glucose cotransporter inhibitor	0.0871162	MCF7		Sodium/glucose cotransporter inhibitor	0.241025	MCF7
Sodium/potassium/chloride transporter inhibitor	0.599322	MCF7		Sodium/potassium/chloride transporter inhibitor	0.381679	MCF7
Somatostatin receptor agonist	0.284284	MCF7		Somatostatin receptor agonist	0.459986	MCF7
Sphingosine kinase inhibitor	0.284889	MCF7		Sphingosine kinase inhibitor	0.398539	MCF7
Src inhibitor	0.770972	MCF7		Src inhibitor	0.382108	MCF7
Steroidal progestin	-0.0816483	MCF7		Steroidal progestin	0.0938194	MCF7
Steroidogenic factor antagonist	0.938216	MCF7		Steroidogenic factor antagonist	0.317788	MCF7
Sterol demethylase inhibitor	0.0429082	MCF7		Sterol demethylase inhibitor	0.156144	MCF7
Sulfonylurea	0.390441	MCF7		Sulfonylurea	0.485526	MCF7
T-type calcium channel blocker	0.132682	MCF7		T-type calcium channel blocker	0.327744	MCF7
TGF beta receptor inhibitor	0.309977	MCF7		TGF beta receptor inhibitor	0.406047	MCF7
TNF production inhibitor	0.412043	MCF7		TNF production inhibitor	0.568315	MCF7
TRPV agonist	0.318945	MCF7		TRPV agonist	0.155863	MCF7
TRPV antagonist	0.416377	MCF7		TRPV antagonist	0.293623	MCF7
Tachykinin antagonist	0.520297	MCF7		Tachykinin antagonist	0.352176	MCF7
Telomerase inhibitor	0.547012	MCF7		Telomerase inhibitor	0.553251	MCF7
Thiazide diuretic	0.283316	MCF7		Thiazide diuretic	0.398959	MCF7
Thioredoxin inhibitor	0.384827	MCF7		Thioredoxin inhibitor	0.4388	MCF7
Thrombin inhibitor	0.316366	MCF7		Thrombin inhibitor	0.396433	MCF7
Thromboxane receptor antagonist	0.470708	MCF7		Thromboxane receptor antagonist	0.520138	MCF7
Thromboxane synthase inhibitor	0.341033	MCF7		Thromboxane synthase inhibitor	0.431636	MCF7
Thymidylate synthase inhibitor	0.457501	MCF7		Thymidylate synthase inhibitor	0.308615	MCF7
Thyroid hormone stimulant	0.46513	MCF7		Thyroid hormone stimulant	0.396872	MCF7
Topoisomerase inhibitor	0.352453	MCF7		Topoisomerase inhibitor	0.296803	MCF7
Tricyclic antidepressant	0.62158	MCF7		Tricyclic antidepressant	0.535641	MCF7
Tubulin inhibitor	0.213013	MCF7		Tubulin inhibitor	0.22001	MCF7
Tyrosine kinase inhibitor	0.437915	MCF7		Tyrosine kinase inhibitor	0.505182	MCF7
Tyrosine phosphatase inhibitor	0.386912	MCF7		Tyrosine phosphatase inhibitor	0.525834	MCF7
Ubiquitin specific protease inhibitor	0.244057	MCF7		Ubiquitin specific protease inhibitor	0.491332	MCF7
Uricosuric blocker	0.625137	MCF7		Uricosuric blocker	0.368897	MCF7
VEGFR inhibitor	0.229696	MCF7		VEGFR inhibitor	0.244609	MCF7
Vasopressin receptor agonist	0.278371	MCF7		Vasopressin receptor agonist	0.382139	MCF7
Vasopressin receptor antagonist	0.315773	MCF7		Vasopressin receptor antagonist	0.35187	MCF7
Vesicular monoamine transporter inhibitor	0.0737363	MCF7		Vesicular monoamine transporter inhibitor	0.287072	MCF7
Vitamin B	0.367507	MCF7		Vitamin B	0.341339	MCF7
Vitamin D receptor agonist	0.763407	MCF7		Vitamin D receptor agonist	0.290646	MCF7
Vitamin K antagonist	0.30645	MCF7		Vitamin K antagonist	0.184873	MCF7
Voltage-gated sodium channel blocker	0.716528	MCF7		Voltage-gated sodium channel blocker	0.447377	MCF7
XIAP inhibitor	0.392082	MCF7		XIAP inhibitor	0.362616	MCF7
Xanthine oxidase inhibitor	0.258491	MCF7		Xanthine oxidase inhibitor	0.372963	MCF7
11-beta-HSD1 inhibitor	0.16839	PC3		11-beta-HSD1 inhibitor	0.194639	PC3
5 alpha reductase inhibitor	0.441787	PC3		5 alpha reductase inhibitor	0.284986	PC3
ABC transporter expression enhancer	0.361793	PC3		ABC transporter expression enhancer	0.0642778	PC3
ACAT inhibitor	0.503133	PC3		ACAT inhibitor	0.393792	PC3
ALK inhibitor	0.281611	PC3		ALK inhibitor	0.206997	PC3
AMPK activator	0.776796	PC3		AMPK activator	0.0469067	PC3
APEX inhibitor	0.357251	PC3		APEX inhibitor	0.213124	PC3
ATP channel activator	0.476631	PC3		ATP channel activator	-0.0499295	PC3
ATP channel blocker	0.414031	PC3		ATP channel blocker	0.113514	PC3
ATP synthase inhibitor	0.313156	PC3		ATP synthase inhibitor	0.151126	PC3
ATPase inhibitor	0.382974	PC3		ATPase inhibitor	0.375764	PC3
Abl kinase inhibitor	-0.0508838	PC3		Abl kinase inhibitor	0.0017702	PC3
Acetylcholine receptor agonist	0.263922	PC3		Acetylcholine receptor agonist	0.230033	PC3
Acetylcholine receptor antagonist	0.252325	PC3		Acetylcholine receptor antagonist	0.0668545	PC3
Acetylcholinesterase inhibitor	0.313781	PC3		Acetylcholinesterase inhibitor	0.262699	PC3
Adenosine receptor agonist	0.432923	PC3		Adenosine receptor agonist	0.281807	PC3
Adenosine receptor antagonist	0.320268	PC3		Adenosine receptor antagonist	0.328555	PC3
Adenosine reuptake inhibitor	0.127578	PC3		Adenosine reuptake inhibitor	0.0528865	PC3
Adenylyl cyclase activator	0.584181	PC3		Adenylyl cyclase activator	0.447094	PC3
Adrenergic inhibitor	0.412147	PC3		Adrenergic inhibitor	0.167053	PC3
Adrenergic receptor agonist	0.199355	PC3		Adrenergic receptor agonist	0.212521	PC3
Adrenergic receptor antagonist	0.155051	PC3		Adrenergic receptor antagonist	0.250118	PC3
Akt inhibitor	0.177829	PC3		Akt inhibitor	0.148153	PC3
Alcohol dehydrogenase inhibitor	0.439609	PC3		Alcohol dehydrogenase inhibitor	0.203245	PC3
Aldose reductase inhibitor	0.416748	PC3		Aldose reductase inhibitor	0.139129	PC3
Androgen biosynthesis inhibitor	0.239663	PC3		Androgen biosynthesis inhibitor	-0.0139649	PC3
Androgen receptor agonist	0.207096	PC3		Androgen receptor agonist	0.0166086	PC3
Androgen receptor antagonist	0.143417	PC3		Androgen receptor antagonist	0.0556749	PC3
Androgen receptor modulator	0.296778	PC3		Androgen receptor modulator	0.047112	PC3
Angiogenesis inhibitor	0.291263	PC3		Angiogenesis inhibitor	0.011532	PC3
Angiotensin antagonist	0.392208	PC3		Angiotensin antagonist	0.0520466	PC3
Angiotensin converting enzyme inhibitor	0.494777	PC3		Angiotensin converting enzyme inhibitor	0.219569	PC3
Angiotensin receptor antagonist	0.52413	PC3		Angiotensin receptor antagonist	0.160389	PC3
Anti-cancer agent	0.310361	PC3		Anti-cancer agent	0.282806	PC3
Anti-thyroid agent	0.576052	PC3		Anti-thyroid agent	0.114044	PC3
Antihistamine	0.959921	PC3		Antihistamine	-0.0523816	PC3
Antioxidant	0.134539	PC3		Antioxidant	0.276449	PC3
Antiviral	0.234811	PC3		Antiviral	0.181863	PC3
Apoptosis stimulant	0.375959	PC3		Apoptosis stimulant	0.0328198	PC3
Aromatase inhibitor	0.094314	PC3		Aromatase inhibitor	-0.0491858	PC3
Aromatic L-amino acid decarboxylase inhibitor	0.209586	PC3		Aromatic L-amino acid decarboxylase inhibitor	0.016244	PC3
Aryl hydrocarbon receptor agonist	0.279147	PC3		Aryl hydrocarbon receptor agonist	0.203279	PC3
Aurora kinase inhibitor	0.149933	PC3		Aurora kinase inhibitor	0.134346	PC3
BCL inhibitor	0.184768	PC3		BCL inhibitor	0.109266	PC3
BTK inhibitor	0.185033	PC3		BTK inhibitor	0.213334	PC3
Bacterial 50S ribosomal subunit inhibitor	0.00765156	PC3		Bacterial 50S ribosomal subunit inhibitor	0.135911	PC3
Bacterial antifolate	0.0550322	PC3		Bacterial antifolate	0.14007	PC3
Bacterial cell wall synthesis inhibitor	0.326712	PC3		Bacterial cell wall synthesis inhibitor	0.323311	PC3
Benzodiazepine receptor agonist	0.429601	PC3		Benzodiazepine receptor agonist	0.23362	PC3
Benzodiazepine receptor antagonist	0.382354	PC3		Benzodiazepine receptor antagonist	0.297031	PC3
Beta amyloid inhibitor	0.256329	PC3		Beta amyloid inhibitor	0.222268	PC3
Bone resorption inhibitor	0.751734	PC3		Bone resorption inhibitor	0.281707	PC3
C-Met inhibitor	0.395004	PC3		C-Met inhibitor	0.345139	PC3
CAMP stimulant	0.312331	PC3		CAMP stimulant	0.11042	PC3
CAR agonist	0.183246	PC3		CAR agonist	0.159097	PC3
CCK receptor antagonist	0.367916	PC3		CCK receptor antagonist	0.154668	PC3
CDK inhibitor	0.231664	PC3		CDK inhibitor	0.284967	PC3
Calcineurin inhibitor	0.37125	PC3		Calcineurin inhibitor	0.455097	PC3
Calcitonin antagonist	0.119826	PC3		Calcitonin antagonist	0.029915	PC3
Calcium channel activator	0.289204	PC3		Calcium channel activator	0.269863	PC3
Calcium channel blocker	0.275027	PC3		Calcium channel blocker	0.202161	PC3
Calcium/calmodulin dependent protein kinase inhibitor	0.129278	PC3		Calcium/calmodulin dependent protein kinase inhibitor	0.034475	PC3
Calmodulin antagonist	0.0723128	PC3		Calmodulin antagonist	0.352002	PC3
Cannabinoid receptor agonist	0.454761	PC3		Cannabinoid receptor agonist	0.146809	PC3
Cannabinoid receptor antagonist	0.417898	PC3		Cannabinoid receptor antagonist	-0.0245387	PC3
Cannabinoid receptor inverse agonist	0.468802	PC3		Cannabinoid receptor inverse agonist	0.0234923	PC3
Carbonic anhydrase inhibitor	0.344652	PC3		Carbonic anhydrase inhibitor	0.253008	PC3
Carnitine palmitoyltransferase inhibitor	0.169884	PC3		Carnitine palmitoyltransferase inhibitor	0.0613659	PC3
Casein kinase inhibitor	0.303286	PC3		Casein kinase inhibitor	0.157213	PC3
Caspase activator	0.400777	PC3		Caspase activator	0.0132253	PC3
Caspase inhibitor	0.226861	PC3		Caspase inhibitor	0.248508	PC3
Catechol O methyltransferase inhibitor	0.595919	PC3		Catechol O methyltransferase inhibitor	-0.0475487	PC3
Cathepsin inhibitor	0.1436	PC3		Cathepsin inhibitor	0.378917	PC3
Chelating agent	0.106764	PC3		Chelating agent	0.102248	PC3
Chloride channel antagonist	0.085008	PC3		Chloride channel antagonist	0.180154	PC3
Cholesterol inhibitor	0.0897646	PC3		Cholesterol inhibitor	0.16296	PC3
Cholinergic receptor agonist	0.215947	PC3		Cholinergic receptor agonist	-0.00460248	PC3
Cholinergic receptor antagonist	0.127818	PC3		Cholinergic receptor antagonist	0.0622029	PC3
Cholinesterase inhibitor	0.22083	PC3		Cholinesterase inhibitor	0.00828635	PC3
Coagulation factor inhibitor	0.0518669	PC3		Coagulation factor inhibitor	0.0305452	PC3
Collagenase inhibitor	0.472549	PC3		Collagenase inhibitor	0.0868255	PC3
Cyclooxygenase inhibitor	0.184949	PC3		Cyclooxygenase inhibitor	0.247053	PC3
Cytochrome P450 inhibitor	0.200308	PC3		Cytochrome P450 inhibitor	0.213528	PC3
DNA alkylating agent	0.235902	PC3		DNA alkylating agent	0.0406709	PC3
DNA dependent protein kinase inhibitor	0.0612672	PC3		DNA dependent protein kinase inhibitor	-0.0544041	PC3
DNA inhibitor	0.128242	PC3		DNA inhibitor	0.0680979	PC3
DNA methyltransferase inhibitor	0.350384	PC3		DNA methyltransferase inhibitor	0.156513	PC3
DNA synthesis inhibitor	0.246231	PC3		DNA synthesis inhibitor	0.0941754	PC3
DYRK inhibitor	0.682219	PC3		DYRK inhibitor	0.233121	PC3
Dehydropeptidase inhibitor	0.412251	PC3		Dehydropeptidase inhibitor	0.216462	PC3
Delta 1 opioid receptor agonist	0.0604687	PC3		Delta 1 opioid receptor agonist	0.0497236	PC3
Dihydrofolate reductase inhibitor	0.297808	PC3		Dihydrofolate reductase inhibitor	0.225024	PC3
Dihydroorotate dehydrogenase inhibitor	0.36139	PC3		Dihydroorotate dehydrogenase inhibitor	0.329792	PC3
Dipeptidyl peptidase inhibitor	0.469506	PC3		Dipeptidyl peptidase inhibitor	0.410116	PC3
Diuretic	0.536951	PC3		Diuretic	0.0486295	PC3
Dopamine receptor agonist	0.192975	PC3		Dopamine receptor agonist	0.296212	PC3
Dopamine receptor antagonist	0.37491	PC3		Dopamine receptor antagonist	0.205592	PC3
Dopamine uptake inhibitor	0.126842	PC3		Dopamine uptake inhibitor	0.220369	PC3
EGFR inhibitor	0.304773	PC3		EGFR inhibitor	0.119508	PC3
Endothelin receptor antagonist	0.379685	PC3		Endothelin receptor antagonist	0.301009	PC3
Ephrin inhibitor	0.804282	PC3		Ephrin inhibitor	0.206267	PC3
Estrogen receptor agonist	0.109231	PC3		Estrogen receptor agonist	0.181336	PC3
Estrogen receptor antagonist	0.244616	PC3		Estrogen receptor antagonist	0.152124	PC3
Exportin antagonist	0.491799	PC3		Exportin antagonist	0.0709605	PC3
FAAH inhibitor	0.482214	PC3		FAAH inhibitor	0.350412	PC3
FLT3 inhibitor	0.347612	PC3		FLT3 inhibitor	-0.0565366	PC3
FOXM1 inhibitor	0.32723	PC3		FOXM1 inhibitor	0.0624551	PC3
FXR agonist	0.185817	PC3		FXR agonist	0.00999703	PC3
Farnesyltransferase inhibitor	0.412718	PC3		Farnesyltransferase inhibitor	0.384436	PC3
Fatty acid synthase inhibitor	0.22799	PC3		Fatty acid synthase inhibitor	-0.021944	PC3
G protein-coupled receptor agonist	0.112976	PC3		G protein-coupled receptor agonist	0.119422	PC3
GABA receptor agonist	0.0749374	PC3		GABA receptor agonist	0.141328	PC3
GABA receptor antagonist	0.406766	PC3		GABA receptor antagonist	0.359443	PC3
GABA receptor inverse agonist	0.183977	PC3		GABA receptor inverse agonist	0.185019	PC3
GABA receptor modulator	0.427817	PC3		GABA receptor modulator	0.260156	PC3
GABA uptake inhibitor	0.406581	PC3		GABA uptake inhibitor	0.228259	PC3
GAT inhibitor	0.640076	PC3		GAT inhibitor	0.0044111	PC3
GLI antagonist	-0.113086	PC3		GLI antagonist	-0.0187209	PC3
GSK-3 inhibitor	0.151721	PC3		GSK-3 inhibitor	0.215752	PC3
Gastrin inhibitor	0.54191	PC3		Gastrin inhibitor	0.280049	PC3
Glucagon receptor antagonist	0.114113	PC3		Glucagon receptor antagonist	0.0493396	PC3
Glucocorticoid receptor agonist	0.216651	PC3		Glucocorticoid receptor agonist	0.035189	PC3
Glucocorticoid receptor antagonist	0.114722	PC3		Glucocorticoid receptor antagonist	0.0656038	PC3
Glucosidase inhibitor	0.406831	PC3		Glucosidase inhibitor	0.379896	PC3
Glucosylceramidase inhibitor	0.168103	PC3		Glucosylceramidase inhibitor	0.189078	PC3
Glutamate receptor agonist	0.359506	PC3		Glutamate receptor agonist	0.149165	PC3
Glutamate receptor antagonist	0.355733	PC3		Glutamate receptor antagonist	0.347392	PC3
Glutamate receptor modulator	0.522311	PC3		Glutamate receptor modulator	0.228048	PC3
Glycine transporter inhibitor	0.187333	PC3		Glycine transporter inhibitor	0.191545	PC3
Growth factor receptor inhibitor	0.204805	PC3		Growth factor receptor inhibitor	-0.0117454	PC3
Guanylyl cyclase activator	0.319288	PC3		Guanylyl cyclase activator	0.220435	PC3
Guanylyl cyclase inhibitor	0.346804	PC3		Guanylyl cyclase inhibitor	0.0079735	PC3
HCN channel blocker	0.573572	PC3		HCN channel blocker	0.211758	PC3
HDAC inhibitor	0.304953	PC3		HDAC inhibitor	0.276263	PC3
HIV protease inhibitor	0.540124	PC3		HIV protease inhibitor	0.220342	PC3
HMGCR inhibitor	0.280498	PC3		HMGCR inhibitor	0.244593	PC3
HSP inhibitor	0.271036	PC3		HSP inhibitor	0.156861	PC3
Hemozoin biocrystallization inhibitor	-0.0886081	PC3		Hemozoin biocrystallization inhibitor	-0.0356979	PC3
Hepatocyte growth factor receptor inhibitor	0.131032	PC3		Hepatocyte growth factor receptor inhibitor	0.157788	PC3
Histamine receptor agonist	0.259135	PC3		Histamine receptor agonist	0.241992	PC3
Histamine receptor antagonist	0.327239	PC3		Histamine receptor antagonist	0.244901	PC3
Histamine receptor modulator	0.236233	PC3		Histamine receptor modulator	0.0182794	PC3
Histone lysine demethylase inhibitor	0.233951	PC3		Histone lysine demethylase inhibitor	0.244326	PC3
Histone lysine methyltransferase inhibitor	0.160824	PC3		Histone lysine methyltransferase inhibitor	0.250162	PC3
Hydantoin antiepileptic	0.513064	PC3		Hydantoin antiepileptic	-0.0078775	PC3
IGF-1 inhibitor	0.221671	PC3		IGF-1 inhibitor	0.266689	PC3
IKK inhibitor	0.33317	PC3		IKK inhibitor	0.241084	PC3
IMPase inhibitor	0.752723	PC3		IMPase inhibitor	0.0452815	PC3
IP receptor activator	0.0604915	PC3		IP receptor activator	0.00900515	PC3
Immunosuppressant	0.190923	PC3		Immunosuppressant	0.0879316	PC3
Insulin secretagogue	0.253578	PC3		Insulin secretagogue	0.36807	PC3
Insulin sensitizer	0.0134581	PC3		Insulin sensitizer	0.00863222	PC3
Integrin inhibitor	0.457702	PC3		Integrin inhibitor	0.276827	PC3
Interleukin inhibitor	-0.131062	PC3		Interleukin inhibitor	0.0910205	PC3
Ionotropic glutamate receptor antagonist	0.941887	PC3		Ionotropic glutamate receptor antagonist	0.0845494	PC3
Isocitrate dehydrogenase inhibitor	0.389205	PC3		Isocitrate dehydrogenase inhibitor	0.0436546	PC3
JAK inhibitor	0.217067	PC3		JAK inhibitor	0.0725115	PC3
JNK inhibitor	0.561995	PC3		JNK inhibitor	0.191334	PC3
KATP activator	0.0842344	PC3		KATP activator	0.0306967	PC3
Kelch-like ECH-associated protein ligand	0.613824	PC3		Kelch-like ECH-associated protein ligand	-0.0306489	PC3
Kinesin inhibitor	0.418556	PC3		Kinesin inhibitor	0.171181	PC3
Leucine rich repeat kinase inhibitor	0.162432	PC3		Leucine rich repeat kinase inhibitor	0.0566213	PC3
Leukocyte elastase inhibitor	0.448597	PC3		Leukocyte elastase inhibitor	0.057747	PC3
Leukotriene inhibitor	0.623127	PC3		Leukotriene inhibitor	0.302059	PC3
Leukotriene receptor antagonist	0.422618	PC3		Leukotriene receptor antagonist	0.358082	PC3
Lipase inhibitor	0.172794	PC3		Lipase inhibitor	0.0290577	PC3
Lipoxygenase inhibitor	0.267456	PC3		Lipoxygenase inhibitor	0.0172784	PC3
Local anesthetic	0.467722	PC3		Local anesthetic	-0.0737984	PC3
Lysophospholipid receptor agonist	0.19956	PC3		Lysophospholipid receptor agonist	0.0512673	PC3
MAP kinase inhibitor	0.0786272	PC3		MAP kinase inhibitor	0.0221761	PC3
MDM inhibitor	0.248195	PC3		MDM inhibitor	0.369545	PC3
MEK inhibitor	0.120852	PC3		MEK inhibitor	0.1334	PC3
MTOR inhibitor	0.241017	PC3		MTOR inhibitor	0.208638	PC3
Matrix metalloprotease inhibitor	0.553839	PC3		Matrix metalloprotease inhibitor	0.0738286	PC3
Mediator release inhibitor	-0.218829	PC3		Mediator release inhibitor	0.0715183	PC3
Melanin inhibitor	0.24104	PC3		Melanin inhibitor	0.0823235	PC3
Melatonin receptor agonist	0.303176	PC3		Melatonin receptor agonist	0.271435	PC3
Membrane integrity inhibitor	0.434044	PC3		Membrane integrity inhibitor	0.0634219	PC3
Membrane permeability inhibitor	0.298987	PC3		Membrane permeability inhibitor	-0.0801539	PC3
Metalloproteinase inhibitor	0.45226	PC3		Metalloproteinase inhibitor	0.239403	PC3
Microtubule inhibitor	0.216646	PC3		Microtubule inhibitor	0.22389	PC3
Mineralocorticoid receptor agonist	0.328539	PC3		Mineralocorticoid receptor agonist	0.171201	PC3
Mineralocorticoid receptor antagonist	-0.00204685	PC3		Mineralocorticoid receptor antagonist	0.11524	PC3
Monoamine oxidase inhibitor	0.317666	PC3		Monoamine oxidase inhibitor	0.26576	PC3
Mucus protecting agent	0.0637059	PC3		Mucus protecting agent	0.0502931	PC3
NAD precursor with lipid lowering effects	0.343974	PC3		NAD precursor with lipid lowering effects	-0.0405447	PC3
NADPH inhibitor	0.0963441	PC3		NADPH inhibitor	0.051878	PC3
NAMPT inhibitor	0.581495	PC3		NAMPT inhibitor	0.110803	PC3
NFKB pathway inhibitor	0.146654	PC3		NFKB pathway inhibitor	0.247008	PC3
NTPDase inhibitor	0.752964	PC3		NTPDase inhibitor	0.115231	PC3
Neprilysin inhibitor	0.287704	PC3		Neprilysin inhibitor	0.053461	PC3
Neuropeptide receptor antagonist	0.315968	PC3		Neuropeptide receptor antagonist	0.163651	PC3
Nitric oxide synthase inhibitor	0.192295	PC3		Nitric oxide synthase inhibitor	0.255407	PC3
Norepinephrine reputake inhibitor	0.186246	PC3		Norepinephrine reputake inhibitor	0.17121	PC3
Norepinephrine transporter inhibitor	0.544917	PC3		Norepinephrine transporter inhibitor	0.164475	PC3
Opioid receptor agonist	0.137018	PC3		Opioid receptor agonist	0.125148	PC3
Opioid receptor antagonist	0.330555	PC3		Opioid receptor antagonist	0.212065	PC3
Orexin receptor antagonist	0.291578	PC3		Orexin receptor antagonist	0.252828	PC3
P-glycoprotein inhibitor	0.353548	PC3		P-glycoprotein inhibitor	0.0600132	PC3
P38 MAPK inhibitor	0.242013	PC3		P38 MAPK inhibitor	0.190262	PC3
PARP inhibitor	0.237502	PC3		PARP inhibitor	0.23847	PC3
PDGFR inhibitor	0.250386	PC3		PDGFR inhibitor	-0.00215501	PC3
PI3K inhibitor	0.102885	PC3		PI3K inhibitor	0.289828	PC3
PKA inhibitor	0.438406	PC3		PKA inhibitor	0.339231	PC3
PKC activator	0.38009	PC3		PKC activator	0.0270082	PC3
PKC inhibitor	0.247249	PC3		PKC inhibitor	0.367323	PC3
PLK inhibitor	0.301971	PC3		PLK inhibitor	0.0922418	PC3
PPAR receptor agonist	0.295273	PC3		PPAR receptor agonist	-0.0268407	PC3
PPAR receptor antagonist	0.403384	PC3		PPAR receptor antagonist	0.288136	PC3
PPAR receptor modulator	0.256285	PC3		PPAR receptor modulator	0.0583804	PC3
Phosphodiesterase inhibitor	0.453154	PC3		Phosphodiesterase inhibitor	0.17301	PC3
Phospholipase activator	0.289848	PC3		Phospholipase activator	0.21635	PC3
Phospholipase inhibitor	0.583263	PC3		Phospholipase inhibitor	0.156841	PC3
Pim kinase inhibitor	0.0678944	PC3		Pim kinase inhibitor	0.195695	PC3
Platelet activating factor receptor antagonist	0.483214	PC3		Platelet activating factor receptor antagonist	0.232742	PC3
Platelet aggregation inhibitor	0.0347579	PC3		Platelet aggregation inhibitor	0.240214	PC3
Potassium channel activator	0.455576	PC3		Potassium channel activator	-0.0359872	PC3
Potassium channel blocker	0.28872	PC3		Potassium channel blocker	0.291392	PC3
Pregnane X receptor agonist	0.16789	PC3		Pregnane X receptor agonist	0.159512	PC3
Progesterone receptor agonist	0.103859	PC3		Progesterone receptor agonist	0.190833	PC3
Progesterone receptor antagonist	0.149146	PC3		Progesterone receptor antagonist	0.306837	PC3
Progestogen hormone	0.15574	PC3		Progestogen hormone	0.131195	PC3
Prostacyclin analog	0.0450152	PC3		Prostacyclin analog	0.0338921	PC3
Prostanoid receptor agonist	0.431983	PC3		Prostanoid receptor agonist	0.217655	PC3
Prostanoid receptor antagonist	0.0431559	PC3		Prostanoid receptor antagonist	0.190782	PC3
Protein kinase inhibitor	-0.262469	PC3		Protein kinase inhibitor	0.0220112	PC3
Protein phosphatase inhibitor	0.0206201	PC3		Protein phosphatase inhibitor	-0.0130556	PC3
Protein synthesis inhibitor	0.247306	PC3		Protein synthesis inhibitor	-0.0995523	PC3
Protein tyrosine kinase inhibitor	0.485115	PC3		Protein tyrosine kinase inhibitor	0.0246804	PC3
Purinergic receptor antagonist	0.327161	PC3		Purinergic receptor antagonist	-0.0500139	PC3
Pyruvate kinase isozyme activator	0.640896	PC3		Pyruvate kinase isozyme activator	-0.0612173	PC3
RAF inhibitor	0.137538	PC3		RAF inhibitor	-0.0257038	PC3
RET tyrosine kinase inhibitor	0.307692	PC3		RET tyrosine kinase inhibitor	0.0858313	PC3
RNA polymerase inhibitor	0.197552	PC3		RNA polymerase inhibitor	0.194509	PC3
RNA synthesis inhibitor	0.527821	PC3		RNA synthesis inhibitor	0.183983	PC3
ROR antagonist	0.954871	PC3		ROR antagonist	0.0373112	PC3
Renin inhibitor	0.33178	PC3		Renin inhibitor	0.113977	PC3
Retinoid receptor agonist	0.305681	PC3		Retinoid receptor agonist	0.324556	PC3
Retinoid receptor ligand	0.699072	PC3		Retinoid receptor ligand	0.33709	PC3
Rho associated kinase inhibitor	0.212961	PC3		Rho associated kinase inhibitor	0.299695	PC3
Ribonucleoside reductase inhibitor	0.365736	PC3		Ribonucleoside reductase inhibitor	0.0888284	PC3
Ribonucleotide reductase inhibitor	0.451355	PC3		Ribonucleotide reductase inhibitor	0.260708	PC3
SERT inhibitor	0.169749	PC3		SERT inhibitor	0.233357	PC3
SIRT inhibitor	0.144948	PC3		SIRT inhibitor	-0.00758693	PC3
Selective estrogen receptor modulator	0.241155	PC3		Selective estrogen receptor modulator	0.240478	PC3
Selective serotonin reuptake inhibitor	0.44601	PC3		Selective serotonin reuptake inhibitor	0.190075	PC3
Serine protease inhibitor	0.131586	PC3		Serine protease inhibitor	0.0890954	PC3
Serotonin receptor agonist	0.211459	PC3		Serotonin receptor agonist	0.241953	PC3
Serotonin receptor antagonist	0.340247	PC3		Serotonin receptor antagonist	0.259196	PC3
Serotonin receptor partial agonist	0.65157	PC3		Serotonin receptor partial agonist	0.219143	PC3
Serotonin reuptake inhibitor	0.263994	PC3		Serotonin reuptake inhibitor	0.200006	PC3
Sigma receptor agonist	0.0368531	PC3		Sigma receptor agonist	0.048334	PC3
Sigma receptor antagonist	0.482889	PC3		Sigma receptor antagonist	0.232946	PC3
Smoothened receptor antagonist	0.440627	PC3		Smoothened receptor antagonist	0.0608327	PC3
Sodium channel blocker	0.246213	PC3		Sodium channel blocker	0.10647	PC3
Sodium/calcium exchange inhibitor	0.855686	PC3		Sodium/calcium exchange inhibitor	0.0238289	PC3
Sodium/glucose cotransporter inhibitor	0.121235	PC3		Sodium/glucose cotransporter inhibitor	0.137518	PC3
Sodium/potassium/chloride transporter inhibitor	0.574841	PC3		Sodium/potassium/chloride transporter inhibitor	0.242813	PC3
Somatostatin receptor agonist	0.35148	PC3		Somatostatin receptor agonist	0.312409	PC3
Sphingosine kinase inhibitor	0.448657	PC3		Sphingosine kinase inhibitor	0.16325	PC3
Src inhibitor	0.376036	PC3		Src inhibitor	0.24686	PC3
Steroidal progestin	0.160355	PC3		Steroidal progestin	0.297908	PC3
Steroidogenic factor antagonist	0.790462	PC3		Steroidogenic factor antagonist	-0.00194974	PC3
Sterol demethylase inhibitor	0.1513	PC3		Sterol demethylase inhibitor	-0.0138795	PC3
Sulfonylurea	0.486535	PC3		Sulfonylurea	0.0850837	PC3
T-type calcium channel blocker	0.120834	PC3		T-type calcium channel blocker	0.203227	PC3
TGF beta receptor inhibitor	0.405808	PC3		TGF beta receptor inhibitor	0.385144	PC3
TNF production inhibitor	0.0984282	PC3		TNF production inhibitor	-0.0143936	PC3
TP53 inhibitor	0.309604	PC3		TP53 inhibitor	0.0387243	PC3
TRPV agonist	0.378582	PC3		TRPV agonist	-0.0169002	PC3
TRPV antagonist	0.238012	PC3		TRPV antagonist	0.243386	PC3
Tachykinin antagonist	0.487078	PC3		Tachykinin antagonist	0.156514	PC3
Telomerase inhibitor	0.682694	PC3		Telomerase inhibitor	0.273152	PC3
Thiazide diuretic	0.549732	PC3		Thiazide diuretic	0.045234	PC3
Thioredoxin inhibitor	0.351838	PC3		Thioredoxin inhibitor	0.0207826	PC3
Thrombin inhibitor	0.249159	PC3		Thrombin inhibitor	0.378342	PC3
Thromboxane receptor antagonist	0.41681	PC3		Thromboxane receptor antagonist	0.229609	PC3
Thromboxane synthase inhibitor	0.447607	PC3		Thromboxane synthase inhibitor	0.0116361	PC3
Thymidylate synthase inhibitor	0.242522	PC3		Thymidylate synthase inhibitor	0.282122	PC3
Thyroid hormone stimulant	0.265205	PC3		Thyroid hormone stimulant	0.181701	PC3
Thyrotropin releasing hormone receptor agonist	0.369659	PC3		Thyrotropin releasing hormone receptor agonist	0.0499884	PC3
Topoisomerase inhibitor	0.114302	PC3		Topoisomerase inhibitor	0.127796	PC3
Tricyclic antidepressant	0.481981	PC3		Tricyclic antidepressant	0.064182	PC3
Tubulin inhibitor	0.190797	PC3		Tubulin inhibitor	0.282574	PC3
Tumor necrosis factor release inhibitor	0.235862	PC3		Tumor necrosis factor release inhibitor	0.0746045	PC3
Tyrosinase inhibitor	0.37191	PC3		Tyrosinase inhibitor	0.0848414	PC3
Tyrosine kinase inhibitor	0.10342	PC3		Tyrosine kinase inhibitor	0.0565442	PC3
Tyrosine phosphatase inhibitor	0.168256	PC3		Tyrosine phosphatase inhibitor	0.443337	PC3
Ubiquitin specific protease inhibitor	0.202408	PC3		Ubiquitin specific protease inhibitor	0.163037	PC3
Uricosuric blocker	0.38932	PC3		Uricosuric blocker	0.0496561	PC3
VEGFR inhibitor	0.200383	PC3		VEGFR inhibitor	0.100306	PC3
Vasopressin receptor agonist	0.167643	PC3		Vasopressin receptor agonist	0.0690422	PC3
Vasopressin receptor antagonist	0.263058	PC3		Vasopressin receptor antagonist	0.133567	PC3
Vesicular monoamine transporter inhibitor	0.169014	PC3		Vesicular monoamine transporter inhibitor	0.13638	PC3
Vitamin B	0.0821932	PC3		Vitamin B	-0.0157001	PC3
Vitamin D receptor agonist	0.586397	PC3		Vitamin D receptor agonist	0.141648	PC3
Vitamin K antagonist	0.510555	PC3		Vitamin K antagonist	0.328248	PC3
Voltage-gated sodium channel blocker	0.121488	PC3		Voltage-gated sodium channel blocker	0.116683	PC3
XIAP inhibitor	0.312601	PC3		XIAP inhibitor	0.22395	PC3
Xanthine oxidase inhibitor	0.424348	PC3		Xanthine oxidase inhibitor	0.305397	PC3
11-beta-HSD1 inhibitor	0.113885	YAPC		11-beta-HSD1 inhibitor	0.10989	YAPC
ACAT inhibitor	0.384292	YAPC		ACAT inhibitor	0.177196	YAPC
ATP channel blocker	0.106989	YAPC		ATP channel blocker	0.158718	YAPC
ATPase inhibitor	0.0189419	YAPC		ATPase inhibitor	0.307985	YAPC
Abl kinase inhibitor	0.3932	YAPC		Abl kinase inhibitor	0.110801	YAPC
Acetylcholine receptor agonist	0.321036	YAPC		Acetylcholine receptor agonist	0.312126	YAPC
Acetylcholine receptor antagonist	0.262052	YAPC		Acetylcholine receptor antagonist	0.166236	YAPC
Acetylcholinesterase inhibitor	0.0581154	YAPC		Acetylcholinesterase inhibitor	0.0178381	YAPC
Adenosine receptor agonist	0.335245	YAPC		Adenosine receptor agonist	0.149133	YAPC
Adenosine receptor antagonist	0.0535335	YAPC		Adenosine receptor antagonist	0.0195202	YAPC
Adenosine reuptake inhibitor	0.0559004	YAPC		Adenosine reuptake inhibitor	0.131965	YAPC
Adrenergic inhibitor	0.110786	YAPC		Adrenergic inhibitor	0.0542749	YAPC
Adrenergic receptor agonist	0.128998	YAPC		Adrenergic receptor agonist	0.199689	YAPC
Adrenergic receptor antagonist	0.194895	YAPC		Adrenergic receptor antagonist	0.0904619	YAPC
Akt inhibitor	0.461707	YAPC		Akt inhibitor	0.0985295	YAPC
Androgen receptor antagonist	0.140706	YAPC		Androgen receptor antagonist	0.132286	YAPC
Androgen receptor modulator	0.0466207	YAPC		Androgen receptor modulator	0.192562	YAPC
Angiotensin converting enzyme inhibitor	0.154445	YAPC		Angiotensin converting enzyme inhibitor	0.0670771	YAPC
Angiotensin receptor antagonist	0.387168	YAPC		Angiotensin receptor antagonist	0.100477	YAPC
Antiviral	0.330099	YAPC		Antiviral	0.254099	YAPC
Aromatase inhibitor	0.413741	YAPC		Aromatase inhibitor	0.0352819	YAPC
Aurora kinase inhibitor	0.0845847	YAPC		Aurora kinase inhibitor	0.0886722	YAPC
BCL inhibitor	0.209973	YAPC		BCL inhibitor	0.0916737	YAPC
BTK inhibitor	0.384464	YAPC		BTK inhibitor	0.238532	YAPC
Benzodiazepine receptor agonist	0.310123	YAPC		Benzodiazepine receptor agonist	0.199829	YAPC
Benzodiazepine receptor antagonist	0.0683618	YAPC		Benzodiazepine receptor antagonist	0.100285	YAPC
C-Met inhibitor	0.7289	YAPC		C-Met inhibitor	0.331691	YAPC
CCK receptor antagonist	0.238153	YAPC		CCK receptor antagonist	0.190259	YAPC
CDK inhibitor	0.786015	YAPC		CDK inhibitor	0.627447	YAPC
Calcineurin inhibitor	0.292847	YAPC		Calcineurin inhibitor	0.287242	YAPC
Calcitonin antagonist	-0.0202576	YAPC		Calcitonin antagonist	0.0575472	YAPC
Calcium channel blocker	0.263226	YAPC		Calcium channel blocker	0.098408	YAPC
Cannabinoid receptor agonist	0.474276	YAPC		Cannabinoid receptor agonist	0.0823551	YAPC
Cannabinoid receptor inverse agonist	0.244101	YAPC		Cannabinoid receptor inverse agonist	0.296071	YAPC
Carbonic anhydrase inhibitor	0.181644	YAPC		Carbonic anhydrase inhibitor	-0.00843909	YAPC
Coagulation factor inhibitor	0.19925	YAPC		Coagulation factor inhibitor	0.310281	YAPC
Cyclooxygenase inhibitor	0.197156	YAPC		Cyclooxygenase inhibitor	0.359811	YAPC
Cytochrome P450 inhibitor	0.110295	YAPC		Cytochrome P450 inhibitor	0.277294	YAPC
DNA alkylating agent	0.124298	YAPC		DNA alkylating agent	-0.123244	YAPC
DNA methyltransferase inhibitor	0.407482	YAPC		DNA methyltransferase inhibitor	0.261366	YAPC
DNA synthesis inhibitor	0.138789	YAPC		DNA synthesis inhibitor	0.533106	YAPC
Dihydroorotate dehydrogenase inhibitor	0.163779	YAPC		Dihydroorotate dehydrogenase inhibitor	0.0574947	YAPC
Dipeptidyl peptidase inhibitor	0.279605	YAPC		Dipeptidyl peptidase inhibitor	0.136704	YAPC
Dopamine receptor agonist	0.13804	YAPC		Dopamine receptor agonist	0.119236	YAPC
Dopamine receptor antagonist	0.174445	YAPC		Dopamine receptor antagonist	0.18299	YAPC
Dopamine uptake inhibitor	0.173636	YAPC		Dopamine uptake inhibitor	0.229297	YAPC
EGFR inhibitor	0.396733	YAPC		EGFR inhibitor	0.100264	YAPC
Endothelin receptor antagonist	0.308499	YAPC		Endothelin receptor antagonist	0.235948	YAPC
Ephrin inhibitor	0.264357	YAPC		Ephrin inhibitor	0.281563	YAPC
Estrogen receptor agonist	0.0680236	YAPC		Estrogen receptor agonist	0.143966	YAPC
Farnesyltransferase inhibitor	0.221054	YAPC		Farnesyltransferase inhibitor	0.171669	YAPC
GABA receptor agonist	0.0510823	YAPC		GABA receptor agonist	0.183536	YAPC
Gastrin inhibitor	0.389072	YAPC		Gastrin inhibitor	0.194061	YAPC
Glucocorticoid receptor agonist	0.273502	YAPC		Glucocorticoid receptor agonist	-0.00306712	YAPC
Glucosidase inhibitor	0.282913	YAPC		Glucosidase inhibitor	0.116479	YAPC
Glutamate receptor antagonist	0.079847	YAPC		Glutamate receptor antagonist	0.15377	YAPC
Glycine transporter inhibitor	0.0626671	YAPC		Glycine transporter inhibitor	0.0744315	YAPC
HDAC inhibitor	0.188478	YAPC		HDAC inhibitor	0.215182	YAPC
HIV protease inhibitor	0.37977	YAPC		HIV protease inhibitor	0.0867658	YAPC
HMGCR inhibitor	0.210551	YAPC		HMGCR inhibitor	0.246993	YAPC
Histamine receptor agonist	0.079083	YAPC		Histamine receptor agonist	0.229839	YAPC
Histamine receptor antagonist	0.148976	YAPC		Histamine receptor antagonist	0.230452	YAPC
Insulin secretagogue	0.218785	YAPC		Insulin secretagogue	0.12102	YAPC
Integrin inhibitor	0.257798	YAPC		Integrin inhibitor	0.30986	YAPC
Isocitrate dehydrogenase inhibitor	0.0582856	YAPC		Isocitrate dehydrogenase inhibitor	0.0575379	YAPC
JAK inhibitor	0.38997	YAPC		JAK inhibitor	0.0117236	YAPC
JNK inhibitor	0.852739	YAPC		JNK inhibitor	0.0210832	YAPC
Leukotriene inhibitor	0.836179	YAPC		Leukotriene inhibitor	0.0436008	YAPC
Leukotriene receptor antagonist	0.0595738	YAPC		Leukotriene receptor antagonist	0.168541	YAPC
Lipoxygenase inhibitor	0.319796	YAPC		Lipoxygenase inhibitor	0.0878515	YAPC
MTOR inhibitor	0.321021	YAPC		MTOR inhibitor	0.150032	YAPC
Microtubule inhibitor	-0.0828897	YAPC		Microtubule inhibitor	0.185255	YAPC
Monoamine oxidase inhibitor	0.0201512	YAPC		Monoamine oxidase inhibitor	0.128872	YAPC
NFKB pathway inhibitor	0.221461	YAPC		NFKB pathway inhibitor	0.0289295	YAPC
Neprilysin inhibitor	0.254017	YAPC		Neprilysin inhibitor	0.331135	YAPC
Nitric oxide synthase inhibitor	0.200298	YAPC		Nitric oxide synthase inhibitor	0.0661029	YAPC
Norepinephrine reputake inhibitor	0.125042	YAPC		Norepinephrine reputake inhibitor	0.131468	YAPC
Opioid receptor antagonist	0.162823	YAPC		Opioid receptor antagonist	0.305901	YAPC
Orexin receptor antagonist	0.188235	YAPC		Orexin receptor antagonist	0.093298	YAPC
P-glycoprotein inhibitor	0.121757	YAPC		P-glycoprotein inhibitor	0.241371	YAPC
P38 MAPK inhibitor	0.264277	YAPC		P38 MAPK inhibitor	0.354322	YAPC
PARP inhibitor	0.422683	YAPC		PARP inhibitor	0.190774	YAPC
PDGFR inhibitor	0.0122947	YAPC		PDGFR inhibitor	0.111833	YAPC
PI3K inhibitor	0.0230537	YAPC		PI3K inhibitor	-0.0116915	YAPC
PLK inhibitor	0.139431	YAPC		PLK inhibitor	0.32171	YAPC
PPAR receptor agonist	0.10619	YAPC		PPAR receptor agonist	0.228551	YAPC
Phosphodiesterase inhibitor	0.159327	YAPC		Phosphodiesterase inhibitor	0.263081	YAPC
Platelet aggregation inhibitor	0.18309	YAPC		Platelet aggregation inhibitor	0.274801	YAPC
Potassium channel activator	0.414072	YAPC		Potassium channel activator	0.120506	YAPC
Potassium channel blocker	0.0950035	YAPC		Potassium channel blocker	0.0758348	YAPC
Progesterone receptor agonist	0.102468	YAPC		Progesterone receptor agonist	0.0630764	YAPC
Prostanoid receptor agonist	0.297746	YAPC		Prostanoid receptor agonist	0.179789	YAPC
Purinergic receptor antagonist	0.150805	YAPC		Purinergic receptor antagonist	0.375448	YAPC
RAF inhibitor	0.270994	YAPC		RAF inhibitor	0.329982	YAPC
RET tyrosine kinase inhibitor	0.0930653	YAPC		RET tyrosine kinase inhibitor	0.104441	YAPC
Renin inhibitor	0.241353	YAPC		Renin inhibitor	0.268495	YAPC
Retinoid receptor agonist	0.189245	YAPC		Retinoid receptor agonist	0.15669	YAPC
Rho associated kinase inhibitor	0.184899	YAPC		Rho associated kinase inhibitor	0.443975	YAPC
SERT inhibitor	0.20715	YAPC		SERT inhibitor	0.280505	YAPC
SIRT inhibitor	0.454972	YAPC		SIRT inhibitor	0.131887	YAPC
Selective estrogen receptor modulator	0.221276	YAPC		Selective estrogen receptor modulator	0.0664056	YAPC
Selective serotonin reuptake inhibitor	0.111981	YAPC		Selective serotonin reuptake inhibitor	0.209513	YAPC
Serotonin receptor agonist	0.307382	YAPC		Serotonin receptor agonist	0.337386	YAPC
Serotonin receptor antagonist	0.096506	YAPC		Serotonin receptor antagonist	0.130979	YAPC
Serotonin reuptake inhibitor	0.328352	YAPC		Serotonin reuptake inhibitor	0.0293485	YAPC
Smoothened receptor antagonist	0.0815461	YAPC		Smoothened receptor antagonist	0.116328	YAPC
Sodium channel blocker	0.0840451	YAPC		Sodium channel blocker	0.183966	YAPC
Sodium/glucose cotransporter inhibitor	0.17232	YAPC		Sodium/glucose cotransporter inhibitor	0.343183	YAPC
Sodium/potassium/chloride transporter inhibitor	0.197328	YAPC		Sodium/potassium/chloride transporter inhibitor	0.0244303	YAPC
TGF beta receptor inhibitor	0.36671	YAPC		TGF beta receptor inhibitor	0.0492652	YAPC
TRPV antagonist	0.0765865	YAPC		TRPV antagonist	0.0517853	YAPC
Tachykinin antagonist	0.216322	YAPC		Tachykinin antagonist	0.0117777	YAPC
Thromboxane synthase inhibitor	0.238847	YAPC		Thromboxane synthase inhibitor	0.0365844	YAPC
Tubulin inhibitor	0.284334	YAPC		Tubulin inhibitor	0.172616	YAPC
Tyrosine kinase inhibitor	0.164736	YAPC		Tyrosine kinase inhibitor	0.322559	YAPC
VEGFR inhibitor	0.183898	YAPC		VEGFR inhibitor	0.283798	YAPC
Vasopressin receptor antagonist	0.12089	YAPC		Vasopressin receptor antagonist	0.202809	YAPC
Vitamin D receptor agonist	0.731684	YAPC		Vitamin D receptor agonist	0.267	YAPC
Vitamin K antagonist	0.00960591	YAPC		Vitamin K antagonist	0.0749735	YAPC
Voltage-gated sodium channel blocker	0.610301	YAPC		Voltage-gated sodium channel blocker	0.203302	YAPC
Xanthine oxidase inhibitor	0.226982	YAPC		Xanthine oxidase inhibitor	0.321957	YAPC
