# Supplementary material for: Deep representation learning of chemical-induced transcriptional profile for phenotype-based drug discovery
Source: Nat Commun. 2024 Jun 25;15:5378. doi: 10.1038/s41467-024-49620-3 (PMC11199551; doi:10.1038/s41467-024-49620-3)
Supplement: Supplementary file 4 — Source Data [file 41467_2024_49620_MOESM4_ESM.zip › Source Data/Supplementary Fig. 3.xlsx]

## Sheet: Sheet1
cid	profile similarity	relation_type	target		target	model	p-values
A375	0.182946	Active	HTR2A		HTR2A	HA1E_Active vs. HA1E_Active ~ Inactive	3.668e-159
A375	0.410247	Active	HTR2A		HTR2A	A375_Active vs. A375_Active ~ Inactive	5.482e-47
A375	0.91616	Active	HTR2A		HTR2A	HELA_Active vs. HELA_Active ~ Inactive	4.824e-26
A375	0.388007	Active	HTR2A		HTR2A	HT29_Active vs. HT29_Active ~ Inactive	0.9735
A375	0.672323	Active	HTR2A		HTR2A	MCF7_Active vs. MCF7_Active ~ Inactive	1.645e-242
A375	0.528232	Active	HTR2A		HTR2A	PC3_Active vs. PC3_Active ~ Inactive	5.892e-229
A375	0.250135	Active	HTR2A		HTR2A	YAPC_Active vs. YAPC_Active ~ Inactive	2.169e-11
A375	0.428984	Active	HTR2A		HTR2B	HA1E_Active vs. HA1E_Active ~ Inactive	6.587e-197
A375	0.459388	Active	HTR2A		HTR2B	A375_Active vs. A375_Active ~ Inactive	3.419e-16
A375	0.206303	Active	HTR2A		HTR2B	HELA_Active vs. HELA_Active ~ Inactive	2.148e-06
A375	0.290803	Active	HTR2A		HTR2B	HT29_Active vs. HT29_Active ~ Inactive	0.01069
A375	0.230033	Active	HTR2A		HTR2B	MCF7_Active vs. MCF7_Active ~ Inactive	2.274e-172
A375	0.0767224	Active	HTR2A		HTR2B	PC3_Active vs. PC3_Active ~ Inactive	1.344e-254
A375	0.594532	Active	HTR2A		HTR2B	YAPC_Active vs. YAPC_Active ~ Inactive	3.507e-07
A375	0.360763	Active	HTR2A		DRD2	HA1E_Active vs. HA1E_Active ~ Inactive	1.655e-106
A375	0.155182	Active	HTR2A		DRD2	A375_Active vs. A375_Active ~ Inactive	1.461e-18
A375	0.914852	Active	HTR2A		DRD2	HELA_Active vs. HELA_Active ~ Inactive	7.796e-15
A375	0.38722	Active	HTR2A		DRD2	HT29_Active vs. HT29_Active ~ Inactive	0.9998
A375	0.371543	Active	HTR2A		DRD2	MCF7_Active vs. MCF7_Active ~ Inactive	1.829e-171
A375	0.449609	Active	HTR2A		DRD2	PC3_Active vs. PC3_Active ~ Inactive	1.29e-229
A375	0.641386	Active	HTR2A		DRD2	YAPC_Active vs. YAPC_Active ~ Inactive	3.978e-08
A375	0.0732556	Active	HTR2A		KCNH2	HA1E_Active vs. HA1E_Active ~ Inactive	9.697e-76
A375	0.283396	Active	HTR2A		KCNH2	A375_Active vs. A375_Active ~ Inactive	4.186e-44
A375	0.373263	Active	HTR2A		KCNH2	HELA_Active vs. HELA_Active ~ Inactive	1.342e-30
A375	0.0995164	Active	HTR2A		KCNH2	HT29_Active vs. HT29_Active ~ Inactive	8.947e-05
A375	0.581126	Active	HTR2A		KCNH2	MCF7_Active vs. MCF7_Active ~ Inactive	1.887e-117
A375	0.29434	Active	HTR2A		KCNH2	PC3_Active vs. PC3_Active ~ Inactive	1.208e-108
A375	0.537348	Active	HTR2A		KCNH2	YAPC_Active vs. YAPC_Active ~ Inactive	4.695e-08
A375	0.273227	Active	HTR2A		HTR2C	HA1E_Active vs. HA1E_Active ~ Inactive	5.136e-186
A375	0.319216	Active	HTR2A		HTR2C	A375_Active vs. A375_Active ~ Inactive	6.333e-43
A375	0.591724	Active	HTR2A		HTR2C	HELA_Active vs. HELA_Active ~ Inactive	1.082e-12
A375	0.352423	Active	HTR2A		HTR2C	HT29_Active vs. HT29_Active ~ Inactive	0.04464
A375	-0.016884	Active	HTR2A		HTR2C	MCF7_Active vs. MCF7_Active ~ Inactive	1.474e-240
A375	0.650828	Active	HTR2A		HTR2C	PC3_Active vs. PC3_Active ~ Inactive	3.762e-240
A375	0.68411	Active	HTR2A		HTR2C	YAPC_Active vs. YAPC_Active ~ Inactive	7.595e-09
A375	0.233718	Active	HTR2A		SLC6A4	HA1E_Active vs. HA1E_Active ~ Inactive	3.184e-89
A375	0.595973	Active	HTR2A		SLC6A4	A375_Active vs. A375_Active ~ Inactive	6.651e-15
A375	0.233169	Active	HTR2A		SLC6A4	HELA_Active vs. HELA_Active ~ Inactive	4.223e-28
A375	0.43834	Active	HTR2A		SLC6A4	HT29_Active vs. HT29_Active ~ Inactive	0.9907
A375	0.621425	Active	HTR2A		SLC6A4	MCF7_Active vs. MCF7_Active ~ Inactive	2.15e-37
A375	0.514205	Active	HTR2A		SLC6A4	PC3_Active vs. PC3_Active ~ Inactive	2.135e-81
A375	0.391609	Active	HTR2A		SLC6A4	YAPC_Active vs. YAPC_Active ~ Inactive	1.53e-24
A375	0.402645	Active	HTR2A		ADRA2B	HA1E_Active vs. HA1E_Active ~ Inactive	2.962e-07
A375	0.222224	Active	HTR2A		ADRA2B	A375_Active vs. A375_Active ~ Inactive	1.49e-23
A375	0.841843	Active	HTR2A		ADRA2B	HELA_Active vs. HELA_Active ~ Inactive	1.062e-16
A375	0.255968	Active	HTR2A		ADRA2B	HT29_Active vs. HT29_Active ~ Inactive	1
A375	0.273019	Active	HTR2A		ADRA2B	MCF7_Active vs. MCF7_Active ~ Inactive	3.718e-83
A375	0.302292	Active	HTR2A		ADRA2B	PC3_Active vs. PC3_Active ~ Inactive	2.445e-92
A375	0.154724	Active	HTR2A		ADRA2B	YAPC_Active vs. YAPC_Active ~ Inactive	4.155e-07
A375	0.42535	Active	HTR2A		DRD3	HA1E_Active vs. HA1E_Active ~ Inactive	1.025e-87
A375	0.432099	Active	HTR2A		DRD3	A375_Active vs. A375_Active ~ Inactive	1.073e-10
A375	0.623124	Active	HTR2A		DRD3	HELA_Active vs. HELA_Active ~ Inactive	6.162e-05
A375	0.360091	Active	HTR2A		DRD3	HT29_Active vs. HT29_Active ~ Inactive	1
A375	0.302396	Active	HTR2A		DRD3	MCF7_Active vs. MCF7_Active ~ Inactive	1.096e-126
A375	0.232976	Active	HTR2A		DRD3	PC3_Active vs. PC3_Active ~ Inactive	1.397e-199
A375	0.248752	Active	HTR2A		DRD3	YAPC_Active vs. YAPC_Active ~ Inactive	3.349e-09
A375	0.42827	Active	HTR2A		SLC6A2	HA1E_Active vs. HA1E_Active ~ Inactive	2.457e-151
A375	0.121359	Active	HTR2A		SLC6A2	A375_Active vs. A375_Active ~ Inactive	3.373e-09
A375	0.337088	Active	HTR2A		SLC6A2	HELA_Active vs. HELA_Active ~ Inactive	4.9e-28
A375	0.347064	Active	HTR2A		SLC6A2	HT29_Active vs. HT29_Active ~ Inactive	0.0006528
A375	0.191686	Active	HTR2A		SLC6A2	MCF7_Active vs. MCF7_Active ~ Inactive	7.769e-45
A375	0.299437	Active	HTR2A		SLC6A2	PC3_Active vs. PC3_Active ~ Inactive	7.866e-52
A375	0.4178	Active	HTR2A		SLC6A2	YAPC_Active vs. YAPC_Active ~ Inactive	1.148e-18
A375	0.347761	Active	HTR2A
A375	0.415462	Active	HTR2A
A375	0.435369	Active	HTR2A
A375	0.0720738	Active	HTR2A
A375	0.402191	Active	HTR2A
A375	0.298063	Active	HTR2A
A375	0.431419	Active	HTR2A
A375	0.251086	Active	HTR2A
A375	0.265648	Active	HTR2A
A375	0.288515	Active	HTR2A
A375	0.40597	Active	HTR2A
A375	0.411399	Active	HTR2A
A375	0.239743	Active	HTR2A
A375	0.470155	Active	HTR2A
A375	0.342221	Active	HTR2A
A375	0.130875	Active	HTR2A
A375	0.34785	Active	HTR2A
A375	0.59917	Active	HTR2A
A375	0.261495	Active	HTR2A
A375	0.386219	Active	HTR2A
A375	0.450744	Active	HTR2A
A375	0.570868	Active	HTR2A
A375	0.569833	Active	HTR2A
A375	0.53271	Active	HTR2A
A375	0.264565	Active	HTR2A
A375	0.197874	Active	HTR2A
A375	0.136426	Active	HTR2A
A375	0.296323	Active	HTR2A
A375	0.384526	Active	HTR2A
A375	0.229665	Active	HTR2A
A375	0.274911	Active	HTR2A
A375	0.180618	Active	HTR2A
A375	0.196115	Active	HTR2A
A375	0.269176	Active	HTR2A
A375	0.240056	Active	HTR2A
A375	0.31811	Active	HTR2A
A375	0.260789	Active	HTR2A
A375	0.107063	Active	HTR2A
A375	0.34131	Active	HTR2A
A375	0.25594	Active	HTR2A
A375	0.235647	Active	HTR2A
A375	0.386404	Active	HTR2A
A375	0.127522	Active	HTR2A
A375	0.326989	Active	HTR2A
A375	0.126225	Active	HTR2A
A375	0.126944	Active	HTR2A
A375	0.314731	Active	HTR2A
A375	0.125636	Active	HTR2A
A375	0.355061	Active	HTR2A
A375	0.219659	Active	HTR2A
A375	0.27337	Active	HTR2A
A375	0.160722	Active	HTR2A
A375	0.194569	Active	HTR2A
A375	0.348054	Active	HTR2A
A375	0.308546	Active	HTR2A
A375	0.134724	Active	HTR2A
A375	0.299341	Active	HTR2A
A375	0.228857	Active	HTR2A
A375	0.107221	Active	HTR2A
A375	0.315741	Active	HTR2A
A375	0.877621	Active	HTR2A
A375	0.1794	Active	HTR2A
A375	0.26022	Active	HTR2A
A375	0.38381	Active	HTR2A
A375	0.193273	Active	HTR2A
A375	0.176324	Active	HTR2A
A375	0.206231	Active	HTR2A
A375	0.32563	Active	HTR2A
A375	0.132861	Active	HTR2A
A375	0.2493	Active	HTR2A
A375	0.145842	Active	HTR2A
A375	0.859526	Active	HTR2A
A375	0.302579	Active	HTR2A
A375	0.250953	Active	HTR2A
A375	0.262199	Active	HTR2A
A375	0.251324	Active	HTR2A
A375	0.188375	Active	HTR2A
A375	0.0917261	Active	HTR2A
A375	0.149488	Active	HTR2A
A375	0.240851	Active	HTR2A
A375	0.37407	Active	HTR2A
A375	0.219199	Active	HTR2A
A375	0.246481	Active	HTR2A
A375	0.135193	Active	HTR2A
A375	0.237778	Active	HTR2A
A375	0.151535	Active	HTR2A
A375	0.189744	Active	HTR2A
A375	0.330971	Active	HTR2A
A375	0.265814	Active	HTR2A
A375	0.254706	Active	HTR2A
A375	0.329304	Active	HTR2A
A375	0.255545	Active	HTR2A
A375	0.0783894	Active	HTR2A
A375	0.150838	Active	HTR2A
A375	0.117887	Active	HTR2A
A375	0.0716754	Active	HTR2A
A375	0.768188	Active	HTR2A
A375	0.163797	Active	HTR2A
A375	0.123608	Active	HTR2A
A375	0.339755	Active	HTR2A
A375	0.187883	Active	HTR2A
A375	0.0477215	Active	HTR2A
A375	0.372283	Active	HTR2A
A375	0.319736	Active	HTR2A
A375	0.287307	Active	HTR2A
A375	0.167997	Active	HTR2A
A375	0.285527	Active	HTR2A
A375	0.225682	Active	HTR2A
A375	0.244785	Active	HTR2A
A375	0.274596	Active	HTR2A
A375	0.364401	Active	HTR2A
A375	0.370484	Active	HTR2A
A375	0.51736	Active	HTR2A
A375	0.513501	Active	HTR2A
A375	0.255784	Active	HTR2A
A375	0.421399	Active	HTR2A
A375	0.289134	Active	HTR2A
A375	0.331203	Active	HTR2A
A375	0.311109	Active	HTR2A
A375	0.245652	Active	HTR2A
A375	0.153737	Active	HTR2A
A375	0.383508	Active	HTR2A
A375	0.283607	Active	HTR2A
A375	0.0671006	Active	HTR2A
A375	0.42021	Active	HTR2A
A375	0.308275	Active	HTR2A
A375	0.327416	Active	HTR2A
A375	0.497399	Active	HTR2A
A375	0.467081	Active	HTR2A
A375	0.135259	Active	HTR2A
A375	0.288156	Active	HTR2A
A375	0.353483	Active	HTR2A
A375	0.0589019	Active	HTR2A
A375	0.458583	Active	HTR2A
A375	0.371289	Active	HTR2A
A375	0.458695	Active	HTR2A
A375	0.251296	Active	HTR2A
A375	0.348519	Active	HTR2A
A375	0.426029	Active	HTR2A
A375	0.100511	Active	HTR2A
A375	0.0130186	Active	HTR2A
A375	0.493613	Active	HTR2A
A375	0.421566	Active	HTR2A
A375	0.335986	Active	HTR2A
A375	0.392063	Active	HTR2A
A375	0.176642	Active	HTR2A
A375	0.307102	Active	HTR2A
A375	0.416228	Active	HTR2A
A375	0.463235	Active	HTR2A
A375	0.369397	Active	HTR2A
A375	0.368296	Active	HTR2A
A375	0.219917	Active	HTR2A
A375	0.45796	Active	HTR2A
A375	0.25714	Active	HTR2A
A375	0.33812	Active	HTR2A
A375	0.388115	Active	HTR2A
A375	0.167318	Active	HTR2A
A375	0.273685	Active	HTR2A
A375	0.402901	Active	HTR2A
A375	0.404409	Active	HTR2A
A375	0.341561	Active	HTR2A
A375	0.213791	Active	HTR2A
A375	0.168535	Active	HTR2A
A375	0.221743	Active	HTR2A
A375	0.35762	Active	HTR2A
A375	0.05739	Active	HTR2A
A375	0.261266	Active	HTR2A
A375	0.826088	Active	HTR2A
A375	0.230564	Active	HTR2A
A375	0.275041	Active	HTR2A
A375	0.258454	Active	HTR2A
A375	0.374527	Active	HTR2A
A375	0.496392	Active	HTR2A
A375	0.417535	Active	HTR2A
A375	0.13424	Active	HTR2A
A375	0.27708	Active	HTR2A
A375	0.287551	Active	HTR2A
A375	0.477066	Active	HTR2A
A375	0.22497	Active	HTR2A
A375	0.215274	Active	HTR2A
A375	0.161845	Active	HTR2A
A375	0.347844	Active	HTR2A
A375	0.22838	Active	HTR2A
A375	0.213763	Active	HTR2A
A375	0.410579	Active	HTR2A
A375	0.358701	Active	HTR2A
A375	0.22197	Active	HTR2A
A375	0.316569	Active	HTR2A
A375	0.46257	Active	HTR2A
A375	0.244747	Active	HTR2A
A375	0.353023	Active	HTR2A
A375	0.434906	Active	HTR2A
A375	0.427525	Active	HTR2A
A375	0.367164	Active	HTR2A
A375	0.439738	Active	HTR2A
A375	0.321289	Active	HTR2A
A375	0.596394	Active	HTR2A
A375	0.509887	Active	HTR2A
A375	0.27763	Active	HTR2A
A375	0.371444	Active	HTR2A
A375	0.369244	Active	HTR2A
A375	0.174312	Active	HTR2A
A375	0.294557	Active	HTR2A
A375	0.23336	Active	HTR2A
A375	0.11351	Active	HTR2A
A375	0.525109	Active	HTR2A
A375	0.324841	Active	HTR2A
A375	0.206155	Active	HTR2A
A375	0.940676	Active	HTR2A
A375	0.365343	Active	HTR2A
A375	0.355341	Active	HTR2A
A375	0.373061	Active	HTR2A
A375	0.584553	Active	HTR2A
A375	0.112884	Active	HTR2A
A375	0.219693	Active	HTR2A
A375	0.392422	Active	HTR2A
A375	0.0315593	Active	HTR2A
A375	0.565227	Active	HTR2A
A375	0.273449	Active	HTR2A
A375	0.462251	Active	HTR2A
A375	0.252101	Active	HTR2A
A375	0.290478	Active	HTR2A
A375	0.535794	Active	HTR2A
A375	0.305625	Active	HTR2A
A375	0.0176508	Active	HTR2A
A375	0.585169	Active	HTR2A
A375	0.567792	Active	HTR2A
A375	0.195669	Active	HTR2A
A375	0.518861	Active	HTR2A
A375	0.218515	Active	HTR2A
A375	0.382938	Active	HTR2A
A375	0.523434	Active	HTR2A
A375	0.500561	Active	HTR2A
A375	0.409533	Active	HTR2A
A375	0.336957	Active	HTR2A
A375	0.241329	Active	HTR2A
A375	0.886899	Active	HTR2A
A375	0.235863	Active	HTR2A
A375	0.335942	Active	HTR2A
A375	0.258539	Active	HTR2A
A375	0.0974845	Active	HTR2A
A375	0.354859	Active	HTR2A
A375	0.404419	Active	HTR2A
A375	0.568608	Active	HTR2A
A375	0.321603	Active	HTR2A
A375	0.246939	Active	HTR2A
A375	0.219557	Active	HTR2A
A375	0.262348	Active	HTR2A
A375	0.380563	Active	HTR2A
A375	0.157159	Active	HTR2A
A375	0.341811	Active	HTR2A
A375	0.30245	Active	HTR2A
A375	0.184386	Active	HTR2A
A375	0.296987	Active	HTR2A
A375	0.367082	Active	HTR2A
A375	0.292556	Active	HTR2A
A375	0.397287	Active	HTR2A
A375	0.405542	Active	HTR2A
A375	0.081596	Active	HTR2A
A375	0.347371	Active	HTR2A
A375	0.265837	Active	HTR2A
A375	0.355399	Active	HTR2A
A375	0.218874	Active	HTR2A
A375	0.232425	Active	HTR2A
A375	0.266507	Active	HTR2A
A375	0.409942	Active	HTR2A
A375	0.321895	Active	HTR2A
A375	0.238044	Active	HTR2A
A375	0.413284	Active	HTR2A
A375	0.276672	Active	HTR2A
A375	0.15502	Active	HTR2A
A375	0.321383	Active	HTR2A
A375	0.513658	Active	HTR2A
A375	0.202957	Active	HTR2A
A375	0.295218	Active	HTR2A
A375	0.375572	Active	HTR2A
A375	0.47962	Active	HTR2A
A375	0.464131	Active	HTR2A
A375	0.443122	Active	HTR2A
A375	0.441113	Active	HTR2A
A375	0.323503	Active	HTR2A
A375	0.184432	Active	HTR2A
A375	0.302326	Active	HTR2A
A375	0.34084	Active	HTR2A
A375	0.238898	Active	HTR2A
A375	0.157732	Active	HTR2A
A375	0.144216	Active	HTR2A
A375	0.030272	Active	HTR2A
A375	0.420458	Active	HTR2A
A375	0.361399	Active	HTR2A
A375	0.132607	Active	HTR2A
A375	0.314422	Active	HTR2A
A375	0.283532	Active	HTR2A
A375	0.235089	Active	HTR2A
A375	0.505301	Active	HTR2A
A375	0.358162	Active	HTR2A
A375	0.0849025	Active	HTR2A
A375	0.251752	Active	HTR2A
A375	0.267168	Active	HTR2A
A375	0.207799	Active	HTR2A
A375	0.372426	Active	HTR2A
A375	0.302288	Active	HTR2A
A375	0.409625	Active	HTR2A
A375	0.177413	Active	HTR2A
A375	0.367201	Active	HTR2A
A375	0.462314	Active	HTR2A
A375	0.235944	Active	HTR2A
A375	-0.0806828	Active	HTR2A
A375	0.411441	Active	HTR2A
A375	0.367943	Active	HTR2A
A375	0.208581	Active	HTR2A
A375	0.26461	Active	HTR2A
A375	0.25523	Active	HTR2A
A375	0.334506	Active	HTR2A
A375	0.397376	Active	HTR2A
A375	0.352646	Active	HTR2A
A375	0.304758	Active	HTR2A
A375	0.362218	Active	HTR2A
A375	0.210124	Active	HTR2A
A375	0.320491	Active	HTR2A
A375	0.186787	Active	HTR2A
A375	0.201107	Active	HTR2A
A375	0.416329	Active	HTR2A
A375	0.161298	Active	HTR2A
A375	0.264915	Active	HTR2A
A375	0.281066	Active	HTR2A
A375	0.395142	Active	HTR2A
A375	0.339547	Active	HTR2A
A375	0.280375	Active	HTR2A
A375	0.190755	Active	HTR2A
A375	0.119906	Active	HTR2A
A375	0.282954	Active	HTR2A
A375	0.0823292	Active	HTR2A
A375	0.234932	Active	HTR2A
A375	0.412186	Active	HTR2A
A375	0.122902	Active	HTR2A
A375	0.247176	Active	HTR2A
A375	0.353596	Active	HTR2A
A375	0.307201	Active	HTR2A
A375	0.395997	Active	HTR2A
A375	0.357616	Active	HTR2A
A375	0.00638594	Active	HTR2A
A375	0.325799	Active	HTR2A
A375	0.140519	Active	HTR2A
A375	0.504355	Active	HTR2A
A375	0.173785	Active	HTR2A
A375	0.22712	Active	HTR2A
A375	0.259863	Active	HTR2A
A375	0.331699	Active	HTR2A
A375	0.291995	Active	HTR2A
A375	0.193628	Active	HTR2A
A375	0.358843	Active	HTR2A
A375	0.296698	Active	HTR2A
A375	0.122866	Active	HTR2A
A375	0.343026	Active	HTR2A
A375	0.401375	Active	HTR2A
A375	0.347763	Active	HTR2A
A375	0.484546	Active	HTR2A
A375	0.432544	Active	HTR2A
A375	0.418066	Active	HTR2A
A375	0.414472	Active	HTR2A
A375	0.408954	Active	HTR2A
A375	0.801892	Active	HTR2A
A375	0.357405	Active	HTR2A
A375	0.596207	Active	HTR2A
A375	0.523402	Active	HTR2A
A375	0.344756	Active	HTR2A
A375	0.469807	Active	HTR2A
A375	0.278538	Active	HTR2A
A375	0.177686	Active	HTR2A
A375	0.697601	Active	HTR2A
A375	0.478733	Active	HTR2A
A375	0.246813	Active	HTR2A
A375	0.60913	Active	HTR2A
A375	0.514441	Active	HTR2A
A375	0.468465	Active	HTR2A
A375	0.456545	Active	HTR2A
A375	0.842231	Active	HTR2A
A375	0.163963	Active	HTR2A
A375	0.372733	Active	HTR2A
A375	0.453434	Active	HTR2A
A375	0.179202	Active	HTR2A
A375	0.716291	Active	HTR2A
A375	0.477775	Active	HTR2A
A375	0.832815	Active	HTR2A
A375	0.363196	Active	HTR2A
A375	0.48822	Active	HTR2A
A375	0.738494	Active	HTR2A
A375	0.297315	Active	HTR2A
A375	-0.0510373	Active	HTR2A
A375	0.804972	Active	HTR2A
A375	0.653036	Active	HTR2A
A375	0.318139	Active	HTR2A
A375	0.590686	Active	HTR2A
A375	0.262051	Active	HTR2A
A375	0.524896	Active	HTR2A
A375	0.665134	Active	HTR2A
A375	0.680967	Active	HTR2A
A375	0.552194	Active	HTR2A
A375	0.43894	Active	HTR2A
A375	0.312028	Active	HTR2A
A375	0.643892	Active	HTR2A
A375	0.351556	Active	HTR2A
A375	0.433309	Active	HTR2A
A375	0.346128	Active	HTR2A
A375	0.156168	Active	HTR2A
A375	0.430042	Active	HTR2A
A375	0.589657	Active	HTR2A
A375	0.860236	Active	HTR2A
A375	0.453784	Active	HTR2A
A375	0.374108	Active	HTR2A
A375	0.234951	Active	HTR2A
A375	0.315105	Active	HTR2A
A375	0.553611	Active	HTR2A
A375	0.0868392	Active	HTR2A
A375	0.332442	Active	HTR2A
A375	0.525765	Active	HTR2A
A375	0.226238	Active	HTR2A
A375	0.393555	Active	HTR2A
A375	0.386511	Active	HTR2A
A375	0.440578	Active	HTR2A
A375	0.647824	Active	HTR2A
A375	0.465967	Active	HTR2A
A375	0.183942	Active	HTR2A
A375	0.412534	Active	HTR2A
A375	0.414434	Active	HTR2A
A375	0.429129	Active	HTR2A
A375	0.366896	Active	HTR2A
A375	0.368697	Active	HTR2A
A375	0.367497	Active	HTR2A
A375	0.532696	Active	HTR2A
A375	0.403082	Active	HTR2A
A375	0.277621	Active	HTR2A
A375	0.668605	Active	HTR2A
A375	0.451469	Active	HTR2A
A375	0.147732	Active	HTR2A
A375	0.388908	Active	HTR2A
A375	0.706706	Active	HTR2A
A375	0.290836	Active	HTR2A
A375	0.473584	Active	HTR2A
A375	0.612066	Active	HTR2A
A375	0.725718	Active	HTR2A
A375	0.741262	Active	HTR2A
A375	0.706721	Active	HTR2A
A375	0.642973	Active	HTR2A
A375	0.546315	Active	HTR2A
A375	0.382083	Active	HTR2A
A375	0.291997	Active	HTR2A
A375	0.59412	Active	HTR2A
A375	0.57179	Active	HTR2A
A375	0.349947	Active	HTR2A
A375	0.503913	Active	HTR2A
A375	0.353857	Active	HTR2A
A375	0.174632	Active	HTR2A
A375	0.57696	Active	HTR2A
A375	0.452298	Active	HTR2A
A375	0.459479	Active	HTR2A
A375	0.360491	Active	HTR2A
A375	0.77453	Active	HTR2A
A375	0.427372	Active	HTR2A
A375	0.418102	Active	HTR2A
A375	0.524976	Active	HTR2A
A375	0.118847	Active	HTR2A
A375	0.690182	Active	HTR2A
A375	0.359147	Active	HTR2A
A375	0.746643	Active	HTR2A
A375	0.339379	Active	HTR2A
A375	0.508598	Active	HTR2A
A375	0.584355	Active	HTR2A
A375	0.241016	Active	HTR2A
A375	0.305389	Active	HTR2A
A375	0.650288	Active	HTR2A
A375	0.525119	Active	HTR2A
A375	0.312261	Active	HTR2A
A375	0.570501	Active	HTR2A
A375	0.264814	Active	HTR2A
A375	0.437111	Active	HTR2A
A375	0.532494	Active	HTR2A
A375	0.692863	Active	HTR2A
A375	0.663924	Active	HTR2A
A375	0.44925	Active	HTR2A
A375	0.337536	Active	HTR2A
A375	0.659712	Active	HTR2A
A375	0.387837	Active	HTR2A
A375	0.673457	Active	HTR2A
A375	0.323923	Active	HTR2A
A375	0.258138	Active	HTR2A
A375	0.407019	Active	HTR2A
A375	0.626744	Active	HTR2A
A375	0.648103	Active	HTR2A
A375	0.515631	Active	HTR2A
A375	0.253729	Active	HTR2A
A375	0.444768	Active	HTR2A
A375	0.593767	Active	HTR2A
A375	0.492035	Active	HTR2A
A375	0.260042	Active	HTR2A
A375	0.360795	Active	HTR2A
A375	0.453018	Active	HTR2A
A375	0.183219	Active	HTR2A
A375	0.411941	Active	HTR2A
A375	0.314325	Active	HTR2A
A375	0.329658	Active	HTR2A
A375	0.521437	Active	HTR2A
A375	0.470043	Active	HTR2A
A375	0.363884	Active	HTR2A
A375	0.420396	Active	HTR2A
A375	0.387143	Active	HTR2A
A375	0.307284	Active	HTR2A
A375	0.34745	Active	HTR2A
A375	0.360587	Active	HTR2A
A375	0.260147	Active	HTR2A
A375	0.453596	Active	HTR2A
A375	0.29993	Active	HTR2A
A375	0.523573	Active	HTR2A
A375	0.635775	Active	HTR2A
A375	0.409605	Active	HTR2A
A375	0.213313	Active	HTR2A
A375	0.546569	Active	HTR2A
A375	0.646293	Active	HTR2A
A375	0.284805	Active	HTR2A
A375	0.395021	Active	HTR2A
A375	0.544052	Active	HTR2A
A375	0.578579	Active	HTR2A
A375	0.70836	Active	HTR2A
A375	0.578923	Active	HTR2A
A375	0.269012	Active	HTR2A
A375	0.167537	Active	HTR2A
A375	0.183046	Active	HTR2A
A375	0.683813	Active	HTR2A
A375	0.834744	Active	HTR2A
A375	0.212531	Active	HTR2A
A375	0.257198	Active	HTR2A
A375	0.203022	Active	HTR2A
A375	0.209485	Active	HTR2A
A375	0.318632	Active	HTR2A
A375	0.197774	Active	HTR2A
A375	0.282414	Active	HTR2A
A375	0.251073	Active	HTR2A
A375	0.356836	Active	HTR2A
A375	0.815624	Active	HTR2A
A375	0.49577	Active	HTR2A
A375	0.295861	Active	HTR2A
A375	0.0128712	Active	HTR2A
A375	0.371126	Active	HTR2A
A375	0.213281	Active	HTR2A
A375	0.353733	Active	HTR2A
A375	0.191691	Active	HTR2A
A375	0.534868	Active	HTR2A
A375	0.394455	Active	HTR2A
A375	0.161634	Active	HTR2A
A375	0.688193	Active	HTR2A
A375	0.342602	Active	HTR2A
A375	0.24829	Active	HTR2A
A375	0.213707	Active	HTR2A
A375	0.26964	Active	HTR2A
A375	0.185061	Active	HTR2A
A375	0.200469	Active	HTR2A
A375	0.249989	Active	HTR2A
A375	0.391755	Active	HTR2A
A375	0.860784	Active	HTR2A
A375	0.375972	Active	HTR2A
A375	0.100614	Active	HTR2A
A375	0.356295	Active	HTR2A
A375	0.260762	Active	HTR2A
A375	0.929532	Active	HTR2A
A375	0.190991	Active	HTR2A
A375	0.138795	Active	HTR2A
A375	0.241746	Active	HTR2A
A375	0.31725	Active	HTR2A
A375	0.283395	Active	HTR2A
A375	0.646336	Active	HTR2A
A375	0.145824	Active	HTR2A
A375	0.851476	Active	HTR2A
A375	0.921845	Active	HTR2A
A375	0.325485	Active	HTR2A
A375	0.177982	Active	HTR2A
A375	0.215493	Active	HTR2A
A375	0.273775	Active	HTR2A
A375	0.0678709	Active	HTR2A
A375	0.141093	Active	HTR2A
A375	0.188702	Active	HTR2A
A375	0.179291	Active	HTR2A
A375	0.347081	Active	HTR2A
A375	0.252208	Active	HTR2A
A375	0.589834	Active	HTR2A
A375	0.220196	Active	HTR2A
A375	0.222675	Active	HTR2A
A375	0.236118	Active	HTR2A
A375	0.144212	Active	HTR2A
A375	0.158593	Active	HTR2A
A375	0.146086	Active	HTR2A
A375	0.277074	Active	HTR2A
A375	0.0990782	Active	HTR2A
A375	0.88039	Active	HTR2A
A375	0.324901	Active	HTR2A
A375	0.230887	Active	HTR2A
A375	0.18661	Active	HTR2A
A375	0.598606	Active	HTR2A
A375	0.426279	Active	HTR2A
A375	0.161609	Active	HTR2A
A375	0.314801	Active	HTR2A
A375	0.254318	Active	HTR2A
A375	0.376965	Active	HTR2A
A375	0.622068	Active	HTR2A
A375	0.383552	Active	HTR2A
A375	0.306284	Active	HTR2A
A375	0.244503	Active	HTR2A
A375	0.328798	Active	HTR2A
A375	0.210179	Active	HTR2A
A375	0.249298	Active	HTR2A
A375	0.460729	Active	HTR2A
A375	0.334686	Active	HTR2A
A375	0.191509	Active	HTR2A
A375	0.433471	Active	HTR2A
A375	0.323905	Active	HTR2A
A375	0.38047	Active	HTR2A
A375	0.339055	Active	HTR2A
A375	0.601575	Active	HTR2A
A375	0.0912487	Active	HTR2A
A375	0.276709	Active	HTR2A
A375	0.308751	Active	HTR2A
A375	0.109498	Active	HTR2A
A375	0.53066	Active	HTR2A
A375	0.300471	Active	HTR2A
A375	0.727644	Active	HTR2A
A375	0.265516	Active	HTR2A
A375	0.341178	Active	HTR2A
A375	0.457587	Active	HTR2A
A375	0.211805	Active	HTR2A
A375	-0.0250005	Active	HTR2A
A375	0.574414	Active	HTR2A
A375	0.501545	Active	HTR2A
A375	0.231558	Active	HTR2A
A375	0.502545	Active	HTR2A
A375	0.213991	Active	HTR2A
A375	0.311489	Active	HTR2A
A375	0.497076	Active	HTR2A
A375	0.493997	Active	HTR2A
A375	0.36686	Active	HTR2A
A375	0.322849	Active	HTR2A
A375	0.176432	Active	HTR2A
A375	0.456488	Active	HTR2A
A375	0.261511	Active	HTR2A
A375	0.339087	Active	HTR2A
A375	0.294545	Active	HTR2A
A375	0.143996	Active	HTR2A
A375	0.310761	Active	HTR2A
A375	0.787243	Active	HTR2A
A375	0.526396	Active	HTR2A
A375	0.27677	Active	HTR2A
A375	0.20682	Active	HTR2A
A375	0.166436	Active	HTR2A
A375	0.224682	Active	HTR2A
A375	0.488238	Active	HTR2A
A375	0.144386	Active	HTR2A
A375	0.249716	Active	HTR2A
A375	0.41514	Active	HTR2A
A375	0.156282	Active	HTR2A
A375	0.253332	Active	HTR2A
A375	0.216868	Active	HTR2A
A375	0.279931	Active	HTR2A
A375	0.500377	Active	HTR2A
A375	0.368605	Active	HTR2A
A375	0.152185	Active	HTR2A
A375	0.330852	Active	HTR2A
A375	0.32814	Active	HTR2A
A375	0.298233	Active	HTR2A
A375	0.205804	Active	HTR2A
A375	0.683132	Active	HTR2A
A375	0.248133	Active	HTR2A
A375	0.350398	Active	HTR2A
A375	0.25401	Active	HTR2A
A375	0.163552	Active	HTR2A
A375	0.430853	Active	HTR2A
A375	0.322594	Active	HTR2A
A375	0.086891	Active	HTR2A
A375	0.311556	Active	HTR2A
A375	0.46964	Active	HTR2A
A375	0.23933	Active	HTR2A
A375	0.315696	Active	HTR2A
A375	0.461445	Active	HTR2A
A375	0.439982	Active	HTR2A
A375	0.404998	Active	HTR2A
A375	0.442675	Active	HTR2A
A375	0.236436	Active	HTR2A
A375	0.166868	Active	HTR2A
A375	0.116535	Active	HTR2A
A375	0.0765901	Active	HTR2A
A375	0.558515	Active	HTR2A
A375	0.325474	Active	HTR2A
A375	0.153324	Active	HTR2A
A375	0.382042	Active	HTR2A
A375	0.88531	Active	HTR2A
A375	0.335869	Active	HTR2A
A375	0.356115	Active	HTR2A
A375	0.431818	Active	HTR2A
A375	0.0022575	Active	HTR2A
A375	0.232599	Active	HTR2A
A375	0.297492	Active	HTR2A
A375	0.185414	Active	HTR2A
A375	0.465351	Active	HTR2A
A375	0.343168	Active	HTR2A
A375	0.466744	Active	HTR2A
A375	0.23929	Active	HTR2A
A375	0.288795	Active	HTR2A
A375	0.53853	Active	HTR2A
A375	0.295573	Active	HTR2A
A375	-0.0975771	Active	HTR2A
A375	0.54437	Active	HTR2A
A375	0.512186	Active	HTR2A
A375	0.20717	Active	HTR2A
A375	0.420008	Active	HTR2A
A375	0.267229	Active	HTR2A
A375	0.855035	Active	HTR2A
A375	0.514437	Active	HTR2A
A375	0.377649	Active	HTR2A
A375	0.275843	Active	HTR2A
A375	0.384237	Active	HTR2A
A375	0.237682	Active	HTR2A
A375	0.341819	Active	HTR2A
A375	0.197406	Active	HTR2A
A375	0.149707	Active	HTR2A
A375	0.228294	Active	HTR2A
A375	0.198159	Active	HTR2A
A375	0.356822	Active	HTR2A
A375	0.286031	Active	HTR2A
A375	0.497149	Active	HTR2A
A375	0.363205	Active	HTR2A
A375	0.316247	Active	HTR2A
A375	0.151264	Active	HTR2A
A375	0.0991497	Active	HTR2A
A375	0.319092	Active	HTR2A
A375	0.0786211	Active	HTR2A
A375	0.307852	Active	HTR2A
A375	0.295598	Active	HTR2A
A375	0.24049	Active	HTR2A
A375	0.305603	Active	HTR2A
A375	0.410985	Active	HTR2A
A375	0.357714	Active	HTR2A
A375	0.379525	Active	HTR2A
A375	0.366465	Active	HTR2A
A375	0.0335324	Active	HTR2A
A375	0.371234	Active	HTR2A
A375	0.201668	Active	HTR2A
A375	0.363263	Active	HTR2A
A375	0.758699	Active	HTR2A
A375	0.209921	Active	HTR2A
A375	0.204337	Active	HTR2A
A375	0.38902	Active	HTR2A
A375	0.50403	Active	HTR2A
A375	0.120814	Active	HTR2A
A375	0.506999	Active	HTR2A
A375	0.400362	Active	HTR2A
A375	0.0567899	Active	HTR2A
A375	0.319691	Active	HTR2A
A375	0.478154	Active	HTR2A
A375	0.326596	Active	HTR2A
A375	0.35988	Active	HTR2A
A375	0.392801	Active	HTR2A
A375	0.517527	Active	HTR2A
A375	0.485749	Active	HTR2A
A375	0.497349	Active	HTR2A
A375	0.22506	Active	HTR2A
A375	0.172834	Active	HTR2A
A375	-0.0166992	Active	HTR2A
A375	0.340288	Active	HTR2A
A375	0.128056	Active	HTR2A
A375	0.14955	Active	HTR2A
A375	0.21148	Active	HTR2A
A375	0.227343	Active	HTR2A
A375	0.281717	Active	HTR2A
A375	0.341578	Active	HTR2A
A375	0.267298	Active	HTR2A
A375	0.0966709	Active	HTR2A
A375	0.292938	Active	HTR2A
A375	0.192779	Active	HTR2A
A375	0.0252264	Active	HTR2A
A375	0.351343	Active	HTR2A
A375	0.821482	Active	HTR2A
A375	0.283618	Active	HTR2A
A375	0.178607	Active	HTR2A
A375	0.307076	Active	HTR2A
A375	0.32913	Active	HTR2A
A375	0.13161	Active	HTR2A
A375	-0.0337651	Active	HTR2A
A375	0.37139	Active	HTR2A
A375	0.180324	Active	HTR2A
A375	0.704096	Active	HTR2A
A375	0.162114	Active	HTR2A
A375	0.11258	Active	HTR2A
A375	0.213564	Active	HTR2A
A375	0.363459	Active	HTR2A
A375	0.28294	Active	HTR2A
A375	0.267207	Active	HTR2A
A375	0.39857	Active	HTR2A
A375	0.0484672	Active	HTR2A
A375	0.25197	Active	HTR2A
A375	0.0849935	Active	HTR2A
A375	0.267962	Active	HTR2A
A375	0.235924	Active	HTR2A
A375	0.066566	Active	HTR2A
A375	0.185767	Active	HTR2A
A375	0.182651	Active	HTR2A
A375	0.247203	Active	HTR2A
A375	0.317743	Active	HTR2A
A375	0.161583	Active	HTR2A
A375	0.118056	Active	HTR2A
A375	0.0980689	Active	HTR2A
A375	0.311664	Active	HTR2A
A375	0.0468134	Active	HTR2A
A375	0.146946	Active	HTR2A
A375	0.429011	Active	HTR2A
A375	0.149026	Active	HTR2A
A375	0.0886895	Active	HTR2A
A375	0.109988	Active	HTR2A
A375	0.80375	Active	HTR2A
A375	0.441901	Active	HTR2A
A375	0.293164	Active	HTR2A
A375	0.208792	Active	HTR2A
A375	0.00826142	Active	HTR2A
A375	0.19245	Active	HTR2A
A375	0.306844	Active	HTR2A
A375	0.138898	Active	HTR2A
A375	0.0491655	Active	HTR2A
A375	0.0818422	Active	HTR2A
A375	0.190691	Active	HTR2A
A375	0.164762	Active	HTR2A
A375	0.122522	Active	HTR2A
A375	0.254794	Active	HTR2A
A375	0.293895	Active	HTR2A
A375	0.143014	Active	HTR2A
A375	0.146246	Active	HTR2A
A375	0.274597	Active	HTR2A
A375	0.0967863	Active	HTR2A
A375	0.327546	Active	HTR2A
A375	0.351961	Active	HTR2A
A375	0.290907	Active	HTR2A
A375	0.285225	Active	HTR2A
A375	0.335136	Active	HTR2A
A375	0.570346	Active	HTR2A
A375	0.183726	Active	HTR2A
A375	0.324291	Active	HTR2A
A375	0.185588	Active	HTR2A
A375	0.220984	Active	HTR2A
A375	0.324411	Active	HTR2A
A375	0.258284	Active	HTR2A
A375	0.276696	Active	HTR2A
A375	0.243917	Active	HTR2A
A375	0.43409	Active	HTR2A
A375	0.51988	Active	HTR2A
A375	0.393946	Active	HTR2A
A375	0.341602	Active	HTR2A
A375	-0.0209706	Active	HTR2A
A375	0.477388	Active	HTR2A
A375	0.269519	Active	HTR2A
A375	0.428294	Active	HTR2A
A375	0.266596	Active	HTR2A
A375	0.423995	Active	HTR2A
A375	0.398173	Active	HTR2A
A375	0.103748	Active	HTR2A
A375	0.400961	Active	HTR2A
A375	0.442123	Active	HTR2A
A375	0.236905	Active	HTR2A
A375	0.222784	Active	HTR2A
A375	0.250822	Active	HTR2A
A375	0.158514	Active	HTR2A
A375	0.235843	Active	HTR2A
A375	0.258037	Active	HTR2A
A375	0.435737	Active	HTR2A
A375	0.615614	Active	HTR2A
A375	0.252583	Active	HTR2A
A375	0.142996	Active	HTR2A
A375	0.43036	Active	HTR2A
A375	0.152334	Active	HTR2A
A375	0.678652	Active	HTR2A
A375	0.156922	Active	HTR2A
A375	0.12003	Active	HTR2A
A375	0.202336	Active	HTR2A
A375	0.406307	Active	HTR2A
A375	0.355218	Active	HTR2A
A375	0.440253	Active	HTR2A
A375	0.123017	Active	HTR2A
A375	0.497083	Active	HTR2A
A375	0.635603	Active	HTR2A
A375	0.619135	Active	HTR2A
A375	0.11666	Active	HTR2A
A375	0.195906	Active	HTR2A
A375	0.338799	Active	HTR2A
A375	0.205207	Active	HTR2A
A375	0.149867	Active	HTR2A
A375	0.182859	Active	HTR2A
A375	0.234106	Active	HTR2A
A375	0.390864	Active	HTR2A
A375	0.241441	Active	HTR2A
A375	0.731597	Active	HTR2A
A375	0.159188	Active	HTR2A
A375	0.66011	Active	HTR2A
A375	0.202576	Active	HTR2A
A375	0.212473	Active	HTR2A
A375	0.240962	Active	HTR2A
A375	0.0988318	Active	HTR2A
A375	0.311541	Active	HTR2A
A375	0.0869716	Active	HTR2A
A375	0.534636	Active	HTR2A
A375	0.298833	Active	HTR2A
A375	0.242908	Active	HTR2A
A375	0.137721	Active	HTR2A
A375	0.411689	Active	HTR2A
A375	0.436718	Active	HTR2A
A375	0.135493	Active	HTR2A
A375	0.245962	Active	HTR2A
A375	0.249884	Active	HTR2A
A375	0.344057	Active	HTR2A
A375	0.470423	Active	HTR2A
A375	0.358837	Active	HTR2A
A375	0.226512	Active	HTR2A
A375	0.209688	Active	HTR2A
A375	0.14916	Active	HTR2A
A375	0.0771108	Active	HTR2A
A375	0.293515	Active	HTR2A
A375	0.152981	Active	HTR2A
A375	0.233165	Active	HTR2A
A375	0.198489	Active	HTR2A
A375	0.258688	Active	HTR2A
A375	0.779471	Active	HTR2A
A375	0.510732	Active	HTR2A
A375	0.295918	Active	HTR2A
A375	0.0452154	Active	HTR2A
A375	0.299987	Active	HTR2A
A375	0.159581	Active	HTR2A
A375	0.25673	Active	HTR2A
A375	0.185228	Active	HTR2A
A375	0.48488	Active	HTR2A
A375	0.325114	Active	HTR2A
A375	0.0773111	Active	HTR2A
A375	0.862622	Active	HTR2A
A375	0.271242	Active	HTR2A
A375	0.200106	Active	HTR2A
A375	0.199852	Active	HTR2A
A375	0.228789	Active	HTR2A
A375	0.160385	Active	HTR2A
A375	0.163335	Active	HTR2A
A375	0.229306	Active	HTR2A
A375	0.323244	Active	HTR2A
A375	0.749992	Active	HTR2A
A375	0.369232	Active	HTR2A
A375	0.106086	Active	HTR2A
A375	0.353012	Active	HTR2A
A375	0.272409	Active	HTR2A
A375	0.792739	Active	HTR2A
A375	0.19846	Active	HTR2A
A375	0.211801	Active	HTR2A
A375	0.210556	Active	HTR2A
A375	0.220334	Active	HTR2A
A375	0.187121	Active	HTR2A
A375	0.620815	Active	HTR2A
A375	0.149679	Active	HTR2A
A375	0.759568	Active	HTR2A
A375	0.788226	Active	HTR2A
A375	0.23488	Active	HTR2A
A375	0.126205	Active	HTR2A
A375	0.178606	Active	HTR2A
A375	0.28524	Active	HTR2A
A375	0.0954058	Active	HTR2A
A375	0.139454	Active	HTR2A
A375	0.158231	Active	HTR2A
A375	0.119675	Active	HTR2A
A375	0.269232	Active	HTR2A
A375	0.260968	Active	HTR2A
A375	0.576083	Active	HTR2A
A375	0.18909	Active	HTR2A
A375	0.217928	Active	HTR2A
A375	0.167879	Active	HTR2A
A375	0.114313	Active	HTR2A
A375	0.0634671	Active	HTR2A
A375	0.102089	Active	HTR2A
A375	0.197181	Active	HTR2A
A375	0.1152	Active	HTR2A
A375	0.829818	Active	HTR2A
A375	0.314628	Active	HTR2A
A375	0.257796	Active	HTR2A
A375	0.183371	Active	HTR2A
A375	0.576403	Active	HTR2A
A375	0.374377	Active	HTR2A
A375	0.185727	Active	HTR2A
A375	0.293218	Active	HTR2A
A375	0.253785	Active	HTR2A
A375	0.320111	Active	HTR2A
A375	0.558497	Active	HTR2A
A375	0.354328	Active	HTR2A
A375	0.0668696	Active	HTR2A
A375	0.0789094	Active	HTR2A
A375	0.157324	Active	HTR2A
A375	0.140298	Active	HTR2A
A375	0.203371	Active	HTR2A
A375	0.199344	Active	HTR2A
A375	0.00810263	Active	HTR2A
A375	0.294739	Active	HTR2A
A375	0.231274	Active	HTR2A
A375	0.0265065	Active	HTR2A
A375	0.244956	Active	HTR2A
A375	-0.0508026	Active	HTR2A
A375	0.235685	Active	HTR2A
A375	-0.00402649	Active	HTR2A
A375	0.176573	Active	HTR2A
A375	0.130527	Active	HTR2A
A375	0.111171	Active	HTR2A
A375	0.154437	Active	HTR2A
A375	0.128953	Active	HTR2A
A375	0.210524	Active	HTR2A
A375	0.19103	Active	HTR2A
A375	0.164696	Active	HTR2A
A375	0.0338466	Active	HTR2A
A375	0.230152	Active	HTR2A
A375	0.232075	Active	HTR2A
A375	0.143026	Active	HTR2A
A375	0.115279	Active	HTR2A
A375	0.215367	Active	HTR2A
A375	0.208922	Active	HTR2A
A375	0.102352	Active	HTR2A
A375	0.191162	Active	HTR2A
A375	0.166804	Active	HTR2A
A375	0.122429	Active	HTR2A
A375	0.236988	Active	HTR2A
A375	0.151416	Active	HTR2A
A375	0.259126	Active	HTR2A
A375	0.185383	Active	HTR2A
A375	0.302881	Active	HTR2A
A375	0.161092	Active	HTR2A
A375	0.0967995	Active	HTR2A
A375	-0.0145587	Active	HTR2A
A375	0.0649903	Active	HTR2A
A375	0.218001	Active	HTR2A
A375	0.127574	Active	HTR2A
A375	0.325805	Active	HTR2A
A375	0.180209	Active	HTR2A
A375	0.112132	Active	HTR2A
A375	0.0219032	Active	HTR2A
A375	0.21662	Active	HTR2A
A375	0.0788863	Active	HTR2A
A375	-0.0226013	Active	HTR2A
A375	0.106017	Active	HTR2A
A375	0.165265	Active	HTR2A
A375	0.0921986	Active	HTR2A
A375	0.344146	Active	HTR2A
A375	0.194014	Active	HTR2A
A375	-0.0184279	Active	HTR2A
A375	0.197352	Active	HTR2A
A375	0.151713	Active	HTR2A
A375	0.0685431	Active	HTR2A
A375	0.278459	Active	HTR2A
A375	0.0366816	Active	HTR2A
A375	0.175144	Active	HTR2A
A375	0.420828	Active	HTR2A
A375	0.0450647	Active	HTR2A
A375	0.0393069	Active	HTR2A
A375	0.314936	Active	HTR2A
A375	0.19323	Active	HTR2A
A375	0.234611	Active	HTR2A
A375	0.0265804	Active	HTR2A
A375	0.121139	Active	HTR2A
A375	0.112765	Active	HTR2A
A375	0.0660197	Active	HTR2A
A375	0.104645	Active	HTR2A
A375	0.426199	Active	HTR2A
A375	0.206512	Active	HTR2A
A375	0.548073	Active	HTR2A
A375	0.407972	Active	HTR2A
A375	0.338933	Active	HTR2A
A375	0.43706	Active	HTR2A
A375	0.518128	Active	HTR2A
A375	0.0608582	Active	HTR2A
A375	0.386075	Active	HTR2A
A375	0.316373	Active	HTR2A
A375	0.29139	Active	HTR2A
A375	0.861458	Active	HTR2A
A375	0.465467	Active	HTR2A
A375	0.636265	Active	HTR2A
A375	0.299336	Active	HTR2A
A375	0.465741	Active	HTR2A
A375	0.709274	Active	HTR2A
A375	0.291065	Active	HTR2A
A375	-0.120227	Active	HTR2A
A375	0.92307	Active	HTR2A
A375	0.578292	Active	HTR2A
A375	0.269649	Active	HTR2A
A375	0.502507	Active	HTR2A
A375	0.263022	Active	HTR2A
A375	0.452123	Active	HTR2A
A375	0.767047	Active	HTR2A
A375	0.543321	Active	HTR2A
A375	0.434789	Active	HTR2A
A375	0.421958	Active	HTR2A
A375	0.213652	Active	HTR2A
A375	0.565472	Active	HTR2A
A375	0.265672	Active	HTR2A
A375	0.275626	Active	HTR2A
A375	0.298518	Active	HTR2A
A375	0.195273	Active	HTR2A
A375	0.299071	Active	HTR2A
A375	0.38508	Active	HTR2A
A375	0.630265	Active	HTR2A
A375	0.541465	Active	HTR2A
A375	0.498734	Active	HTR2A
A375	0.18308	Active	HTR2A
A375	0.150073	Active	HTR2A
A375	0.502071	Active	HTR2A
A375	0.0463548	Active	HTR2A
A375	0.239938	Active	HTR2A
A375	0.4723	Active	HTR2A
A375	0.245048	Active	HTR2A
A375	0.318555	Active	HTR2A
A375	0.327454	Active	HTR2A
A375	0.406313	Active	HTR2A
A375	0.577589	Active	HTR2A
A375	0.379264	Active	HTR2A
A375	0.233686	Active	HTR2A
A375	0.259485	Active	HTR2A
A375	0.39704	Active	HTR2A
A375	0.431705	Active	HTR2A
A375	0.253184	Active	HTR2A
A375	0.289863	Active	HTR2A
A375	0.318551	Active	HTR2A
A375	0.401828	Active	HTR2A
A375	0.472241	Active	HTR2A
A375	0.21155	Active	HTR2A
A375	0.665427	Active	HTR2A
A375	0.51347	Active	HTR2A
A375	0.0453092	Active	HTR2A
A375	0.31718	Active	HTR2A
A375	0.555719	Active	HTR2A
A375	0.277007	Active	HTR2A
A375	0.469968	Active	HTR2A
A375	0.578308	Active	HTR2A
A375	0.682071	Active	HTR2A
A375	0.630732	Active	HTR2A
A375	0.694281	Active	HTR2A
A375	0.114934	Active	HTR2A
A375	0.295305	Active	HTR2A
A375	0.266214	Active	HTR2A
A375	0.229756	Active	HTR2A
A375	0.277332	Active	HTR2A
A375	0.390286	Active	HTR2A
A375	0.118408	Active	HTR2A
A375	0.193204	Active	HTR2A
A375	0.277079	Active	HTR2A
A375	0.169215	Active	HTR2A
A375	0.364269	Active	HTR2A
A375	0.21706	Active	HTR2A
A375	0.423761	Active	HTR2A
A375	0.273255	Active	HTR2A
A375	0.31841	Active	HTR2A
A375	0.492555	Active	HTR2A
A375	0.180546	Active	HTR2A
A375	-0.0306047	Active	HTR2A
A375	0.43499	Active	HTR2A
A375	0.453173	Active	HTR2A
A375	0.191165	Active	HTR2A
A375	0.361756	Active	HTR2A
A375	0.189547	Active	HTR2A
A375	0.313427	Active	HTR2A
A375	0.379529	Active	HTR2A
A375	0.343813	Active	HTR2A
A375	0.33379	Active	HTR2A
A375	0.339623	Active	HTR2A
A375	0.18782	Active	HTR2A
A375	0.307808	Active	HTR2A
A375	0.150163	Active	HTR2A
A375	0.200603	Active	HTR2A
A375	0.163421	Active	HTR2A
A375	0.10776	Active	HTR2A
A375	0.237132	Active	HTR2A
A375	0.274687	Active	HTR2A
A375	0.450891	Active	HTR2A
A375	0.324047	Active	HTR2A
A375	0.264684	Active	HTR2A
A375	0.148217	Active	HTR2A
A375	0.171798	Active	HTR2A
A375	0.214007	Active	HTR2A
A375	-0.00202295	Active	HTR2A
A375	0.203015	Active	HTR2A
A375	0.290579	Active	HTR2A
A375	0.128995	Active	HTR2A
A375	0.230025	Active	HTR2A
A375	0.323248	Active	HTR2A
A375	0.201779	Active	HTR2A
A375	0.281135	Active	HTR2A
A375	0.237963	Active	HTR2A
A375	0.0194137	Active	HTR2A
A375	0.303414	Active	HTR2A
A375	0.152388	Active	HTR2A
A375	0.298513	Active	HTR2A
A375	0.170067	Active	HTR2A
A375	0.258449	Active	HTR2A
A375	0.865377	Active	HTR2A
A375	0.329082	Active	HTR2A
A375	0.288542	Active	HTR2A
A375	0.187888	Active	HTR2A
A375	0.397885	Active	HTR2A
A375	0.223835	Active	HTR2A
A375	0.0717364	Active	HTR2A
A375	0.304708	Active	HTR2A
A375	0.408925	Active	HTR2A
A375	0.277169	Active	HTR2A
A375	0.28514	Active	HTR2A
A375	0.335517	Active	HTR2A
A375	0.452129	Active	HTR2A
A375	0.407034	Active	HTR2A
A375	0.433087	Active	HTR2A
A375	0.162004	Active	HTR2A
A375	0.187332	Active	HTR2A
A375	0.338455	Active	HTR2A
A375	0.151709	Active	HTR2A
A375	0.252213	Active	HTR2A
A375	0.0841825	Active	HTR2A
A375	0.0300157	Active	HTR2A
A375	0.123735	Active	HTR2A
A375	0.00771899	Active	HTR2A
A375	0.264553	Active	HTR2A
A375	0.166182	Active	HTR2A
A375	0.216946	Active	HTR2A
A375	0.0372158	Active	HTR2A
A375	0.0988515	Active	HTR2A
A375	0.423548	Active	HTR2A
A375	0.75085	Active	HTR2A
A375	-0.00746364	Active	HTR2A
A375	0.238105	Active	HTR2A
A375	0.169229	Active	HTR2A
A375	0.156416	Active	HTR2A
A375	0.146438	Active	HTR2A
A375	0.325196	Active	HTR2A
A375	0.146752	Active	HTR2A
A375	0.207796	Active	HTR2A
A375	0.203928	Active	HTR2A
A375	0.201481	Active	HTR2A
A375	0.119228	Active	HTR2A
A375	0.0649826	Active	HTR2A
A375	0.165459	Active	HTR2A
A375	0.0996899	Active	HTR2A
A375	0.241506	Active	HTR2A
A375	0.102576	Active	HTR2A
A375	0.113195	Active	HTR2A
A375	0.287057	Active	HTR2A
A375	0.241883	Active	HTR2A
A375	0.256201	Active	HTR2A
A375	0.0785455	Active	HTR2A
A375	0.0282207	Active	HTR2A
A375	0.134335	Active	HTR2A
A375	0.182397	Active	HTR2A
A375	0.237646	Active	HTR2A
A375	0.726907	Active	HTR2A
A375	0.18568	Active	HTR2A
A375	0.049534	Active	HTR2A
A375	0.0633004	Active	HTR2A
A375	0.0618969	Active	HTR2A
A375	0.144531	Active	HTR2A
A375	0.154229	Active	HTR2A
A375	0.275002	Active	HTR2A
A375	0.138296	Active	HTR2A
A375	0.0827788	Active	HTR2A
A375	0.213125	Active	HTR2A
A375	0.0927221	Active	HTR2A
A375	0.132065	Active	HTR2A
A375	0.0871288	Active	HTR2A
A375	0.123407	Active	HTR2A
A375	0.0886526	Active	HTR2A
A375	0.393336	Active	HTR2A
A375	0.0834284	Active	HTR2A
A375	0.0547356	Active	HTR2A
A375	0.144824	Active	HTR2A
A375	0.0430324	Active	HTR2A
A375	0.0504773	Active	HTR2A
A375	0.226062	Active	HTR2A
A375	0.237104	Active	HTR2A
A375	0.126336	Active	HTR2A
A375	0.102695	Active	HTR2A
A375	0.125401	Active	HTR2A
A375	0.1069	Active	HTR2A
A375	0.181538	Active	HTR2A
A375	0.088333	Active	HTR2A
A375	0.357411	Active	HTR2A
A375	0.36133	Active	HTR2A
A375	0.380627	Active	HTR2A
A375	0.587417	Active	HTR2A
A375	0.133724	Active	HTR2A
A375	0.296201	Active	HTR2A
A375	0.408705	Active	HTR2A
A375	0.105743	Active	HTR2A
A375	0.598359	Active	HTR2A
A375	0.2831	Active	HTR2A
A375	0.52205	Active	HTR2A
A375	0.266207	Active	HTR2A
A375	0.334825	Active	HTR2A
A375	0.515193	Active	HTR2A
A375	0.275948	Active	HTR2A
A375	0.0482559	Active	HTR2A
A375	0.615169	Active	HTR2A
A375	0.55055	Active	HTR2A
A375	0.234739	Active	HTR2A
A375	0.551768	Active	HTR2A
A375	0.223643	Active	HTR2A
A375	0.374719	Active	HTR2A
A375	0.540433	Active	HTR2A
A375	0.557853	Active	HTR2A
A375	0.410945	Active	HTR2A
A375	0.353331	Active	HTR2A
A375	0.239176	Active	HTR2A
A375	0.927915	Active	HTR2A
A375	0.264351	Active	HTR2A
A375	0.355827	Active	HTR2A
A375	0.286037	Active	HTR2A
A375	0.168991	Active	HTR2A
A375	0.3369	Active	HTR2A
A375	0.439942	Active	HTR2A
A375	0.549149	Active	HTR2A
A375	0.39071	Active	HTR2A
A375	0.322076	Active	HTR2A
A375	0.246893	Active	HTR2A
A375	0.275084	Active	HTR2A
A375	0.434824	Active	HTR2A
A375	0.163315	Active	HTR2A
A375	0.347626	Active	HTR2A
A375	0.37979	Active	HTR2A
A375	0.186095	Active	HTR2A
A375	0.317819	Active	HTR2A
A375	0.346018	Active	HTR2A
A375	0.29178	Active	HTR2A
A375	0.430269	Active	HTR2A
A375	0.444366	Active	HTR2A
A375	0.179021	Active	HTR2A
A375	0.329768	Active	HTR2A
A375	0.326972	Active	HTR2A
A375	0.347773	Active	HTR2A
A375	0.227726	Active	HTR2A
A375	0.238715	Active	HTR2A
A375	0.19837	Active	HTR2A
A375	0.358895	Active	HTR2A
A375	0.349251	Active	HTR2A
A375	0.266137	Active	HTR2A
A375	0.488133	Active	HTR2A
A375	0.34531	Active	HTR2A
A375	0.170647	Active	HTR2A
A375	0.331989	Active	HTR2A
A375	0.498562	Active	HTR2A
A375	0.211737	Active	HTR2A
A375	0.323957	Active	HTR2A
A375	0.46324	Active	HTR2A
A375	0.482647	Active	HTR2A
A375	0.49302	Active	HTR2A
A375	0.479896	Active	HTR2A
A375	0.336092	Active	HTR2A
A375	0.295749	Active	HTR2A
A375	0.488574	Active	HTR2A
A375	0.0647128	Active	HTR2A
A375	0.186484	Active	HTR2A
A375	0.371857	Active	HTR2A
A375	0.037773	Active	HTR2A
A375	0.467241	Active	HTR2A
A375	0.312035	Active	HTR2A
A375	0.419295	Active	HTR2A
A375	0.224636	Active	HTR2A
A375	0.26185	Active	HTR2A
A375	0.473581	Active	HTR2A
A375	0.27724	Active	HTR2A
A375	-0.0194212	Active	HTR2A
A375	0.471374	Active	HTR2A
A375	0.429916	Active	HTR2A
A375	0.193916	Active	HTR2A
A375	0.394055	Active	HTR2A
A375	0.254066	Active	HTR2A
A375	0.874221	Active	HTR2A
A375	0.42574	Active	HTR2A
A375	0.375522	Active	HTR2A
A375	0.293399	Active	HTR2A
A375	0.348076	Active	HTR2A
A375	0.287871	Active	HTR2A
A375	0.353007	Active	HTR2A
A375	0.195667	Active	HTR2A
A375	0.236072	Active	HTR2A
A375	0.254335	Active	HTR2A
A375	0.162569	Active	HTR2A
A375	0.331046	Active	HTR2A
A375	0.357864	Active	HTR2A
A375	0.446625	Active	HTR2A
A375	0.22403	Active	HTR2A
A375	0.134975	Active	HTR2A
A375	0.130068	Active	HTR2A
A375	0.161142	Active	HTR2A
A375	0.320444	Active	HTR2A
A375	0.195563	Active	HTR2A
A375	0.336632	Active	HTR2A
A375	0.264375	Active	HTR2A
A375	0.291299	Active	HTR2A
A375	0.329078	Active	HTR2A
A375	0.369387	Active	HTR2A
A375	0.326581	Active	HTR2A
A375	0.357174	Active	HTR2A
A375	0.38045	Active	HTR2A
A375	0.0422721	Active	HTR2A
A375	0.414141	Active	HTR2A
A375	0.228691	Active	HTR2A
A375	0.274662	Active	HTR2A
A375	0.867329	Active	HTR2A
A375	0.19095	Active	HTR2A
A375	0.182017	Active	HTR2A
A375	0.417584	Active	HTR2A
A375	0.395468	Active	HTR2A
A375	0.125006	Active	HTR2A
A375	0.376699	Active	HTR2A
A375	0.288237	Active	HTR2A
A375	0.0912271	Active	HTR2A
A375	0.335351	Active	HTR2A
A375	0.481133	Active	HTR2A
A375	0.276509	Active	HTR2A
A375	0.283528	Active	HTR2A
A375	0.325168	Active	HTR2A
A375	0.41993	Active	HTR2A
A375	0.373454	Active	HTR2A
A375	0.38817	Active	HTR2A
A375	0.31325	Active	HTR2A
A375	0.546185	Active	HTR2A
A375	0.142538	Active	HTR2A
A375	0.263499	Active	HTR2A
A375	0.342904	Active	HTR2A
A375	0.01376	Active	HTR2A
A375	0.43711	Active	HTR2A
A375	0.310267	Active	HTR2A
A375	0.389245	Active	HTR2A
A375	0.198635	Active	HTR2A
A375	0.301971	Active	HTR2A
A375	0.45289	Active	HTR2A
A375	0.319661	Active	HTR2A
A375	0.0528742	Active	HTR2A
A375	0.448123	Active	HTR2A
A375	0.424816	Active	HTR2A
A375	0.24075	Active	HTR2A
A375	0.399826	Active	HTR2A
A375	0.330104	Active	HTR2A
A375	0.343934	Active	HTR2A
A375	0.426774	Active	HTR2A
A375	0.436047	Active	HTR2A
A375	0.338516	Active	HTR2A
A375	0.331697	Active	HTR2A
A375	0.326312	Active	HTR2A
A375	0.416088	Active	HTR2A
A375	0.265718	Active	HTR2A
A375	0.351737	Active	HTR2A
A375	0.29997	Active	HTR2A
A375	0.234385	Active	HTR2A
A375	0.933839	Active	HTR2A
A375	0.408997	Active	HTR2A
A375	0.468782	Active	HTR2A
A375	0.319593	Active	HTR2A
A375	0.162262	Active	HTR2A
A375	0.186937	Active	HTR2A
A375	0.23682	Active	HTR2A
A375	0.340526	Active	HTR2A
A375	0.255881	Active	HTR2A
A375	0.2735	Active	HTR2A
A375	0.297173	Active	HTR2A
A375	0.114272	Active	HTR2A
A375	0.347428	Active	HTR2A
A375	0.258751	Active	HTR2A
A375	0.310166	Active	HTR2A
A375	0.448838	Active	HTR2A
A375	0.336014	Active	HTR2A
A375	0.10958	Active	HTR2A
A375	0.413813	Active	HTR2A
A375	0.20199	Active	HTR2A
A375	0.280997	Active	HTR2A
A375	0.224182	Active	HTR2A
A375	0.238569	Active	HTR2A
A375	0.165399	Active	HTR2A
A375	0.463996	Active	HTR2A
A375	0.202623	Active	HTR2A
A375	0.201232	Active	HTR2A
A375	0.348552	Active	HTR2A
A375	0.273034	Active	HTR2A
A375	0.0543928	Active	HTR2A
A375	0.436814	Active	HTR2A
A375	0.640963	Active	HTR2A
A375	0.387435	Active	HTR2A
A375	0.310351	Active	HTR2A
A375	0.418116	Active	HTR2A
A375	0.385059	Active	HTR2A
A375	0.355422	Active	HTR2A
A375	0.376598	Active	HTR2A
A375	0.426617	Active	HTR2A
A375	0.0887536	Active	HTR2A
A375	0.303434	Active	HTR2A
A375	0.174598	Active	HTR2A
A375	0.109189	Active	HTR2A
A375	0.435059	Active	HTR2A
A375	0.377367	Active	HTR2A
A375	0.391408	Active	HTR2A
A375	0.189776	Active	HTR2A
A375	0.422198	Active	HTR2A
A375	0.437891	Active	HTR2A
A375	0.263425	Active	HTR2A
A375	-0.0563683	Active	HTR2A
A375	0.484514	Active	HTR2A
A375	0.445506	Active	HTR2A
A375	0.364378	Active	HTR2A
A375	0.30998	Active	HTR2A
A375	0.194948	Active	HTR2A
A375	0.336324	Active	HTR2A
A375	0.452167	Active	HTR2A
A375	0.353684	Active	HTR2A
A375	0.417087	Active	HTR2A
A375	0.394105	Active	HTR2A
A375	0.0957101	Active	HTR2A
A375	0.327795	Active	HTR2A
A375	0.240491	Active	HTR2A
A375	0.329391	Active	HTR2A
A375	0.463337	Active	HTR2A
A375	0.0819864	Active	HTR2A
A375	0.352167	Active	HTR2A
A375	0.366432	Active	HTR2A
A375	0.406934	Active	HTR2A
A375	0.291276	Active	HTR2A
A375	0.176695	Active	HTR2A
A375	0.312391	Active	HTR2A
A375	0.235834	Active	HTR2A
A375	0.457567	Active	HTR2A
A375	0.0977817	Active	HTR2A
A375	0.212691	Active	HTR2A
A375	0.424432	Active	HTR2A
A375	0.122766	Active	HTR2A
A375	0.150608	Active	HTR2A
A375	0.268706	Active	HTR2A
A375	0.45161	Active	HTR2A
A375	0.419885	Active	HTR2A
A375	0.384938	Active	HTR2A
A375	0.0447998	Active	HTR2A
A375	0.303539	Active	HTR2A
A375	0.180667	Active	HTR2A
A375	0.963212	Active	HTR2A
A375	0.174249	Active	HTR2A
A375	0.160734	Active	HTR2A
A375	0.189103	Active	HTR2A
A375	0.377312	Active	HTR2A
A375	0.258591	Active	HTR2A
A375	0.237039	Active	HTR2A
A375	0.294104	Active	HTR2A
A375	0.285225	Active	HTR2A
A375	0.0529739	Active	HTR2A
A375	0.320659	Active	HTR2A
A375	0.433718	Active	HTR2A
A375	0.295332	Active	HTR2A
A375	0.529894	Active	HTR2A
A375	0.463932	Active	HTR2A
A375	0.400588	Active	HTR2A
A375	0.450565	Active	HTR2A
A375	0.36834	Active	HTR2A
A375	0.130562	Active	HTR2A
A375	0.273284	Active	HTR2A
A375	0.460945	Active	HTR2A
A375	-0.0341256	Active	HTR2A
A375	0.671588	Active	HTR2A
A375	0.349908	Active	HTR2A
A375	0.658214	Active	HTR2A
A375	0.311285	Active	HTR2A
A375	0.367845	Active	HTR2A
A375	0.564351	Active	HTR2A
A375	0.34071	Active	HTR2A
A375	0.0118561	Active	HTR2A
A375	0.689104	Active	HTR2A
A375	0.62433	Active	HTR2A
A375	0.24578	Active	HTR2A
A375	0.595738	Active	HTR2A
A375	0.302494	Active	HTR2A
A375	0.493352	Active	HTR2A
A375	0.611921	Active	HTR2A
A375	0.608381	Active	HTR2A
A375	0.46203	Active	HTR2A
A375	0.366483	Active	HTR2A
A375	0.305383	Active	HTR2A
A375	0.600597	Active	HTR2A
A375	0.369993	Active	HTR2A
A375	0.447945	Active	HTR2A
A375	0.353578	Active	HTR2A
A375	0.169961	Active	HTR2A
A375	0.52792	Active	HTR2A
A375	0.685286	Active	HTR2A
A375	0.878789	Active	HTR2A
A375	0.320239	Active	HTR2A
A375	0.15571	Active	HTR2A
A375	0.214137	Active	HTR2A
A375	0.347742	Active	HTR2A
A375	0.541005	Active	HTR2A
A375	0.217854	Active	HTR2A
A375	0.386491	Active	HTR2A
A375	0.374312	Active	HTR2A
A375	0.16071	Active	HTR2A
A375	0.368165	Active	HTR2A
A375	0.371728	Active	HTR2A
A375	0.383074	Active	HTR2A
A375	0.555066	Active	HTR2A
A375	0.449614	Active	HTR2A
A375	0.0958237	Active	HTR2A
A375	0.488986	Active	HTR2A
A375	0.349756	Active	HTR2A
A375	0.388136	Active	HTR2A
A375	0.351744	Active	HTR2A
A375	0.431163	Active	HTR2A
A375	0.306687	Active	HTR2A
A375	0.553039	Active	HTR2A
A375	0.319502	Active	HTR2A
A375	0.231317	Active	HTR2A
A375	0.461802	Active	HTR2A
A375	0.338706	Active	HTR2A
A375	0.136524	Active	HTR2A
A375	0.407644	Active	HTR2A
A375	0.63943	Active	HTR2A
A375	0.302369	Active	HTR2A
A375	0.368282	Active	HTR2A
A375	0.47093	Active	HTR2A
A375	0.543561	Active	HTR2A
A375	0.511321	Active	HTR2A
A375	0.501175	Active	HTR2A
A375	0.4856	Active	HTR2A
A375	0.233889	Active	HTR2A
A375	0.00428236	Active	HTR2A
A375	0.106163	Active	HTR2A
A375	0.111617	Active	HTR2A
A375	0.0926693	Active	HTR2A
A375	0.126611	Active	HTR2A
A375	0.422583	Active	HTR2A
A375	0.250544	Active	HTR2A
A375	-0.042533	Active	HTR2A
A375	0.724071	Active	HTR2A
A375	0.152318	Active	HTR2A
A375	0.0954111	Active	HTR2A
A375	0.145088	Active	HTR2A
A375	0.0840647	Active	HTR2A
A375	0.0510287	Active	HTR2A
A375	0.0702809	Active	HTR2A
A375	0.0625693	Active	HTR2A
A375	0.160346	Active	HTR2A
A375	0.803459	Active	HTR2A
A375	0.281411	Active	HTR2A
A375	0.060274	Active	HTR2A
A375	0.166172	Active	HTR2A
A375	0.151608	Active	HTR2A
A375	0.79502	Active	HTR2A
A375	0.113811	Active	HTR2A
A375	0.101001	Active	HTR2A
A375	0.107649	Active	HTR2A
A375	0.0961673	Active	HTR2A
A375	0.119469	Active	HTR2A
A375	0.616107	Active	HTR2A
A375	0.112671	Active	HTR2A
A375	0.757207	Active	HTR2A
A375	0.818142	Active	HTR2A
A375	0.104168	Active	HTR2A
A375	0.0522756	Active	HTR2A
A375	0.0933042	Active	HTR2A
A375	0.267833	Active	HTR2A
A375	0.0602162	Active	HTR2A
A375	0.0915705	Active	HTR2A
A375	0.0746122	Active	HTR2A
A375	0.0135487	Active	HTR2A
A375	0.123172	Active	HTR2A
A375	0.16464	Active	HTR2A
A375	0.573534	Active	HTR2A
A375	0.0780979	Active	HTR2A
A375	0.205546	Active	HTR2A
A375	0.0808197	Active	HTR2A
A375	0.0926932	Active	HTR2A
A375	-0.0464258	Active	HTR2A
A375	0.113963	Active	HTR2A
A375	0.0840842	Active	HTR2A
A375	-0.0660255	Active	HTR2A
A375	0.899087	Active	HTR2A
A375	0.198877	Active	HTR2A
A375	0.128266	Active	HTR2A
A375	0.150275	Active	HTR2A
A375	0.524267	Active	HTR2A
A375	0.236558	Active	HTR2A
A375	0.105446	Active	HTR2A
A375	0.170772	Active	HTR2A
A375	0.120518	Active	HTR2A
A375	0.231654	Active	HTR2A
A375	0.408919	Active	HTR2A
A375	0.25959	Active	HTR2A
A375	0.240671	Active	HTR2A
A375	0.146235	Active	HTR2A
A375	0.356294	Active	HTR2A
A375	0.312937	Active	HTR2A
A375	0.332003	Active	HTR2A
A375	0.211875	Active	HTR2A
A375	0.679424	Active	HTR2A
A375	0.409475	Active	HTR2A
A375	0.0406281	Active	HTR2A
A375	0.273148	Active	HTR2A
A375	0.433622	Active	HTR2A
A375	0.247394	Active	HTR2A
A375	0.220619	Active	HTR2A
A375	0.216575	Active	HTR2A
A375	0.0596932	Active	HTR2A
A375	0.216094	Active	HTR2A
A375	0.428314	Active	HTR2A
A375	0.320712	Active	HTR2A
A375	0.591112	Active	HTR2A
A375	0.437577	Active	HTR2A
A375	0.0750494	Active	HTR2A
A375	0.355675	Active	HTR2A
A375	0.274499	Active	HTR2A
A375	0.527551	Active	HTR2A
A375	0.210504	Active	HTR2A
A375	0.0853129	Active	HTR2A
A375	0.20204	Active	HTR2A
A375	0.192995	Active	HTR2A
A375	0.285709	Active	HTR2A
A375	0.619632	Active	HTR2A
A375	0.350649	Active	HTR2A
A375	0.489498	Active	HTR2A
A375	0.42267	Active	HTR2A
A375	0.33208	Active	HTR2A
A375	-0.0630184	Active	HTR2A
A375	0.102527	Active	HTR2A
A375	0.449927	Active	HTR2A
A375	0.190851	Active	HTR2A
A375	0.150703	Active	HTR2A
A375	0.128807	Active	HTR2A
A375	0.209258	Active	HTR2A
A375	0.561518	Active	HTR2A
A375	0.287564	Active	HTR2A
A375	0.443345	Active	HTR2A
A375	0.0303635	Active	HTR2A
A375	0.262539	Active	HTR2A
A375	0.30007	Active	HTR2A
A375	0.117892	Active	HTR2A
A375	0.0893468	Active	HTR2A
A375	0.105355	Active	HTR2A
A375	0.100518	Active	HTR2A
A375	0.142102	Active	HTR2A
A375	0.573122	Active	HTR2A
A375	0.354365	Active	HTR2A
A375	0.427684	Active	HTR2A
A375	0.0733266	Active	HTR2A
A375	0.391052	Active	HTR2A
A375	0.393085	Active	HTR2A
A375	0.179803	Active	HTR2A
A375	0.557468	Active	HTR2A
A375	0.383487	Active	HTR2A
A375	0.475596	Active	HTR2A
A375	0.50015	Active	HTR2A
A375	0.515861	Active	HTR2A
A375	0.0457215	Active	HTR2A
A375	0.437363	Active	HTR2A
A375	0.251232	Active	HTR2A
A375	0.373838	Active	HTR2A
A375	0.22371	Active	HTR2A
A375	0.313663	Active	HTR2A
A375	0.386537	Active	HTR2A
A375	0.177378	Active	HTR2A
A375	0.136807	Active	HTR2A
A375	0.439985	Active	HTR2A
A375	0.38543	Active	HTR2A
A375	0.206385	Active	HTR2A
A375	0.413346	Active	HTR2A
A375	0.231766	Active	HTR2A
A375	0.338007	Active	HTR2A
A375	0.331238	Active	HTR2A
A375	0.438811	Active	HTR2A
A375	0.358016	Active	HTR2A
A375	0.288642	Active	HTR2A
A375	0.282445	Active	HTR2A
A375	0.487818	Active	HTR2A
A375	0.183289	Active	HTR2A
A375	0.35081	Active	HTR2A
A375	0.193819	Active	HTR2A
A375	0.235582	Active	HTR2A
A375	0.274778	Active	HTR2A
A375	0.315208	Active	HTR2A
A375	0.411532	Active	HTR2A
A375	0.519026	Active	HTR2A
A375	0.181255	Active	HTR2A
A375	0.183945	Active	HTR2A
A375	0.29371	Active	HTR2A
A375	0.225351	Active	HTR2A
A375	0.161373	Active	HTR2A
A375	0.876548	Active	HTR2A
A375	0.34214	Active	HTR2A
A375	0.157653	Active	HTR2A
A375	0.325158	Active	HTR2A
A375	0.822857	Active	HTR2A
A375	0.204293	Active	HTR2A
A375	0.338759	Active	HTR2A
A375	0.852965	Active	HTR2A
A375	0.128283	Active	HTR2A
A375	0.341059	Active	HTR2A
A375	0.257299	Active	HTR2A
A375	0.15871	Active	HTR2A
A375	0.305892	Active	HTR2A
A375	0.166342	Active	HTR2A
A375	0.226781	Active	HTR2A
A375	0.312087	Active	HTR2A
A375	0.196423	Active	HTR2A
A375	0.258114	Active	HTR2A
A375	0.358767	Active	HTR2A
A375	0.239677	Active	HTR2A
A375	0.0754476	Active	HTR2A
A375	0.354313	Active	HTR2A
A375	0.400593	Active	HTR2A
A375	0.291687	Active	HTR2A
A375	0.243489	Active	HTR2A
A375	0.297483	Active	HTR2A
A375	0.368736	Active	HTR2A
A375	0.324308	Active	HTR2A
A375	0.375631	Active	HTR2A
A375	0.0989617	Active	HTR2A
A375	0.0877843	Active	HTR2A
A375	0.261321	Active	HTR2A
A375	0.15024	Active	HTR2A
A375	0.193158	Active	HTR2A
A375	0.278971	Active	HTR2A
A375	0.0324544	Active	HTR2A
A375	-0.100434	Active	HTR2A
A375	0.147029	Active	HTR2A
A375	0.107447	Active	HTR2A
A375	0.0422014	Active	HTR2A
A375	0.119068	Active	HTR2A
A375	0.148485	Active	HTR2A
A375	0.086137	Active	HTR2A
A375	0.159415	Active	HTR2A
A375	0.460579	Active	HTR2A
A375	0.0817934	Active	HTR2A
A375	0.201253	Active	HTR2A
A375	0.0673701	Active	HTR2A
A375	0.11078	Active	HTR2A
A375	0.0413317	Active	HTR2A
A375	-0.0475289	Active	HTR2A
A375	0.0613922	Active	HTR2A
A375	0.199649	Active	HTR2A
A375	0.00130441	Active	HTR2A
A375	0.0281143	Active	HTR2A
A375	0.116052	Active	HTR2A
A375	0.303653	Active	HTR2A
A375	0.765567	Active	HTR2A
A375	0.0272524	Active	HTR2A
A375	-0.0870195	Active	HTR2A
A375	0.069997	Active	HTR2A
A375	-0.0709158	Active	HTR2A
A375	0.0271062	Active	HTR2A
A375	0.172935	Active	HTR2A
A375	0.0808703	Active	HTR2A
A375	0.110669	Active	HTR2A
A375	0.0907989	Active	HTR2A
A375	0.00987983	Active	HTR2A
A375	0.157165	Active	HTR2A
A375	0.0933841	Active	HTR2A
A375	0.131952	Active	HTR2A
A375	0.0222969	Active	HTR2A
A375	0.104904	Active	HTR2A
A375	0.115414	Active	HTR2A
A375	-0.0243338	Active	HTR2A
A375	0.0569684	Active	HTR2A
A375	0.100291	Active	HTR2A
A375	0.0613438	Active	HTR2A
A375	0.194655	Active	HTR2A
A375	0.0378513	Active	HTR2A
A375	0.393247	Active	HTR2A
A375	0.251467	Active	HTR2A
A375	-0.0258389	Active	HTR2A
A375	0.127609	Active	HTR2A
A375	0.12104	Active	HTR2A
A375	0.127676	Active	HTR2A
A375	0.205397	Active	HTR2A
A375	0.54799	Active	HTR2A
A375	0.264494	Active	HTR2A
A375	0.289495	Active	HTR2A
A375	0.313528	Active	HTR2A
A375	0.421222	Active	HTR2A
A375	0.664834	Active	HTR2A
A375	0.287288	Active	HTR2A
A375	0.421605	Active	HTR2A
A375	0.60456	Active	HTR2A
A375	0.31595	Active	HTR2A
A375	-0.00351088	Active	HTR2A
A375	0.917865	Active	HTR2A
A375	0.559583	Active	HTR2A
A375	0.31198	Active	HTR2A
A375	0.556977	Active	HTR2A
A375	0.280265	Active	HTR2A
A375	0.475337	Active	HTR2A
A375	0.756347	Active	HTR2A
A375	0.671345	Active	HTR2A
A375	0.451776	Active	HTR2A
A375	0.390803	Active	HTR2A
A375	0.296677	Active	HTR2A
A375	0.679843	Active	HTR2A
A375	0.346205	Active	HTR2A
A375	0.436637	Active	HTR2A
A375	0.349127	Active	HTR2A
A375	0.196585	Active	HTR2A
A375	0.367823	Active	HTR2A
A375	0.571368	Active	HTR2A
A375	0.584159	Active	HTR2A
A375	0.390455	Active	HTR2A
A375	0.305378	Active	HTR2A
A375	0.20524	Active	HTR2A
A375	0.299211	Active	HTR2A
A375	0.579082	Active	HTR2A
A375	0.227177	Active	HTR2A
A375	0.312762	Active	HTR2A
A375	0.416967	Active	HTR2A
A375	0.250362	Active	HTR2A
A375	0.378592	Active	HTR2A
A375	0.294889	Active	HTR2A
A375	0.406587	Active	HTR2A
A375	0.583367	Active	HTR2A
A375	0.437022	Active	HTR2A
A375	0.243934	Active	HTR2A
A375	0.347694	Active	HTR2A
A375	0.442571	Active	HTR2A
A375	0.388779	Active	HTR2A
A375	0.328392	Active	HTR2A
A375	0.363418	Active	HTR2A
A375	0.265594	Active	HTR2A
A375	0.456337	Active	HTR2A
A375	0.393113	Active	HTR2A
A375	0.238957	Active	HTR2A
A375	0.580713	Active	HTR2A
A375	0.449013	Active	HTR2A
A375	0.101396	Active	HTR2A
A375	0.360658	Active	HTR2A
A375	0.573066	Active	HTR2A
A375	0.28034	Active	HTR2A
A375	0.40859	Active	HTR2A
A375	0.551386	Active	HTR2A
A375	0.561491	Active	HTR2A
A375	0.547341	Active	HTR2A
A375	0.561857	Active	HTR2A
A375	0.382138	Active	HTR2A
[truncated: 846,915+ more rows]
