# Supplementary material for: Deep representation learning of chemical-induced transcriptional profile for phenotype-based drug discovery
Source: Nat Commun. 2024 Jun 25;15:5378. doi: 10.1038/s41467-024-49620-3 (PMC11199551; doi:10.1038/s41467-024-49620-3)
Supplement: Supplementary file 4 — Source Data [file 41467_2024_49620_MOESM4_ESM.zip › Source Data/Supplementary Fig. 4.xlsx]

## Sheet: Sheet1
target	A375	HA1E	HELA	HT29	MCF7	PC3	YAPC
HTR2A	88	137	64	76	158	162	60
DRD2	78	130	55	66	142	144	49
ADRA2A	76	106	51	70	128	131	47
KCNH2	72	89	58	53	104	113	44
DRD3	72	115	49	63	125	126	45
HTR2B	71	111	56	61	120	127	47
HTR2C	69	119	52	60	133	136	45
ADRA2B	64	87	45	56	103	106	40
SLC6A4	62	87	51	53	110	114	41
CYP2D6	60	68	44	46	82	89	35
CYP3A4	59	69	38	49	92	98	36
ADRA2C	58	81	38	52	93	95	37
SIGMAR1	56	78	38	47	95	99	37
CHRM1	56	81	33	44	101	106	32
HRH1	54	69	41	45	92	94	42
SLC6A2	54	79	45	47	100	102	40
HTR1A	52	90	43	47	94	99	39
CYP2C9	49	/	/	/	/	/	30
EGFR	48	68	/	46	82	86	33
ADRA1D	48	/	37	40	/	/	33
DRD1	/	72	/	/	79	/	/
HTR6	/	68	38	/	/	/	/
SLC6A3	/	/	34	/	/	/	/
CHRM2	/	/	/	38	/	/	/
NR3C1	/	/	/	/	101	105	/
PTGS1	/	/	/	/	/	81	/
