# Supplementary material for: Deep representation learning of chemical-induced transcriptional profile for phenotype-based drug discovery
Source: Nat Commun. 2024 Jun 25;15:5378. doi: 10.1038/s41467-024-49620-3 (PMC11199551; doi:10.1038/s41467-024-49620-3)
Supplement: Supplementary file 4 — Source Data [file 41467_2024_49620_MOESM4_ESM.zip › Source Data/Supplementary Fig. 5.xlsx]

## Sheet: Sheet1
DLEPS					DeepCE					CIGER					MultiDCP					TranSiGen
Dim1	Dim2	label	cid		Dim1	Dim2	label	cid		Dim1	Dim2	label	cid		Dim1	Dim2	label	cid		Dim1	Dim2	label	cid
0.272917	0.823202	HTR2A active	A375		0.92968	0.574865	HTR2A active	A375		0.643472	0.604973	HTR2A active	A375		0.243437	0.767229	HTR2A active	A375		0.451069	0.399052	HTR2A active	A375
0.22587	0.787992	HTR2A active	A375		0.755158	0.517381	HTR2A active	A375		0.723767	0.83364	HTR2A active	A375		0.272116	0.410651	HTR2A active	A375		0.456709	0.37133	HTR2A active	A375
0.59054	0.487667	HTR2A active	A375		0.937438	0.656499	HTR2A active	A375		0.940847	0.708917	HTR2A active	A375		0.20826	0.417649	HTR2A active	A375		0.431719	0.503739	HTR2A active	A375
0.724711	0.369801	HTR2A active	A375		0.536908	0	HTR2A active	A375		0.331709	0.828183	HTR2A active	A375		0.526927	0.458999	HTR2A active	A375		0.472076	0.44532	HTR2A active	A375
0.516659	0.235033	HTR2A active	A375		0.649753	0.498511	HTR2A active	A375		0.559522	0.780204	HTR2A active	A375		0.247726	0.303083	HTR2A active	A375		0.521328	0.437154	HTR2A active	A375
0.498113	0.866624	HTR2A active	A375		0.5128	0.373917	HTR2A active	A375		0.362907	0.385801	HTR2A active	A375		0.358683	0.446256	HTR2A active	A375		0.290576	0.670885	HTR2A active	A375
0.403086	0.181656	HTR2A active	A375		0.843227	0.540288	HTR2A active	A375		0.665777	0.64133	HTR2A active	A375		0.361582	0.75913	HTR2A active	A375		0.709678	0.465496	HTR2A active	A375
0.800933	0.45191	HTR2A active	A375		0.4324	0.987878	HTR2A active	A375		0.132133	0.342359	HTR2A active	A375		0.805452	0.480757	HTR2A active	A375		0.438278	0.556179	HTR2A active	A375
0.212644	0.722796	HTR2A active	A375		0.583473	0.0210941	HTR2A active	A375		0.320118	0.775204	HTR2A active	A375		0.421988	0.706706	HTR2A active	A375		0.483704	0.377072	HTR2A active	A375
0.387944	1	HTR2A active	A375		0.324049	0.783532	HTR2A active	A375		0.283331	0.345612	HTR2A active	A375		0.742527	0.349695	HTR2A active	A375		0.34523	0.474372	HTR2A active	A375
0.240898	0.83209	HTR2A active	A375		0.789869	0.658994	HTR2A active	A375		0.403235	0.388049	HTR2A active	A375		0.259574	0.419229	HTR2A active	A375		0.520656	0.484574	HTR2A active	A375
0.0413764	0.852934	HTR2A active	A375		0.815507	0.522732	HTR2A active	A375		0.545796	0.616931	HTR2A active	A375		0.559062	0.443253	HTR2A active	A375		0.571015	0.370884	HTR2A active	A375
0.468561	0.73992	HTR2A active	A375		0.824869	0.822917	HTR2A active	A375		0.778609	0.835461	HTR2A active	A375		0.247978	0.573753	HTR2A active	A375		0.50522	0.477071	HTR2A active	A375
0.0142901	0.794018	HTR2A active	A375		0.341425	0.923947	HTR2A active	A375		0.123973	0.591588	HTR2A active	A375		0.833176	0.419941	HTR2A active	A375		0.322249	0.648425	HTR2A active	A375
0.359125	0.294083	HTR2A active	A375		0.0556376	0.474563	HTR2A active	A375		0.598919	0.10069	HTR2A active	A375		0.398909	0.0686151	HTR2A active	A375		0.4553	0.435163	HTR2A active	A375
0.830734	0.682865	HTR2A active	A375		0.770359	0.677627	HTR2A active	A375		0.741157	0.549195	HTR2A active	A375		0.306894	0.813685	HTR2A active	A375		0.471544	0.525162	HTR2A active	A375
0.867469	0.603193	HTR2A active	A375		0.409464	0.0930717	HTR2A active	A375		0.508688	0.902362	HTR2A active	A375		0.410784	0.431755	HTR2A active	A375		0.470266	0.457757	HTR2A active	A375
0.285129	0.840516	HTR2A active	A375		0.742499	0.407078	HTR2A active	A375		0.456664	0.622058	HTR2A active	A375		0.364512	0.834589	HTR2A active	A375		0.256896	0.653285	HTR2A active	A375
0.249541	0.789646	HTR2A active	A375		0.328183	0.751183	HTR2A active	A375		0.192217	0.568847	HTR2A active	A375		0.741319	0.473202	HTR2A active	A375		0.448872	0.470018	HTR2A active	A375
0.52034	0.888775	HTR2A active	A375		0.742756	0.839775	HTR2A active	A375		0.718283	0.519932	HTR2A active	A375		0.276116	0.880377	HTR2A active	A375		0.353648	0.501128	HTR2A active	A375
0.0268005	0.806915	HTR2A active	A375		0.549597	0.339799	HTR2A active	A375		0.489607	0.91013	HTR2A active	A375		0.304406	0.359676	HTR2A active	A375		0.342162	0.586075	HTR2A active	A375
0.995224	0.961319	HTR2A active	A375		0.804779	0.750894	HTR2A active	A375		0.856429	0.735403	HTR2A active	A375		0.138226	0.570508	HTR2A active	A375		0.373325	0.389724	HTR2A active	A375
0.730859	0.453146	HTR2A active	A375		0.76059	0.702864	HTR2A active	A375		0.800477	0.772043	HTR2A active	A375		0.449362	0.353412	HTR2A active	A375		0.347701	0.659034	HTR2A active	A375
0.922719	0.856258	HTR2A active	A375		0	0.587858	HTR2A active	A375		0.47313	0.194286	HTR2A active	A375		0.335086	0.0969329	HTR2A active	A375		0.466986	0.399404	HTR2A active	A375
0.474247	0.916933	HTR2A active	A375		0.487559	0.339869	HTR2A active	A375		0.359207	0.341034	HTR2A active	A375		0.30757	0.36719	HTR2A active	A375		0.302084	0.608205	HTR2A active	A375
0.537146	0.590929	HTR2A active	A375		0.632287	0.577035	HTR2A active	A375		0.87776	0.809035	HTR2A active	A375		0.214112	0.590322	HTR2A active	A375		0.542588	0.460512	HTR2A active	A375
0.444281	0.014695	HTR2A active	A375		0.299968	0.716332	HTR2A active	A375		0.143095	0.369553	HTR2A active	A375		0.808779	0.480275	HTR2A active	A375		0.468463	0.477884	HTR2A active	A375
0.414989	0.253909	HTR2A active	A375		0.706918	0.737069	HTR2A active	A375		0.404588	0.359544	HTR2A active	A375		0.472862	0.511883	HTR2A active	A375		0.715049	0.405887	HTR2A active	A375
0.404335	0.0731326	HTR2A active	A375		0.341582	0.837939	HTR2A active	A375		0.113733	0.553861	HTR2A active	A375		0.864319	0.461767	HTR2A active	A375		0.341428	0.381278	HTR2A active	A375
0.428723	0.201451	HTR2A active	A375		0.0936986	0.618761	HTR2A active	A375		0.622251	0.161121	HTR2A active	A375		0.295299	0	HTR2A active	A375		0.593902	0.481475	HTR2A active	A375
0.422165	0.835348	HTR2A active	A375		0.938878	0.437193	HTR2A active	A375		0.974181	0.597867	HTR2A active	A375		0.375141	0.693557	HTR2A active	A375		0.596701	0.381971	HTR2A active	A375
0.785167	0.430131	HTR2A active	A375		0.485989	0.929041	HTR2A active	A375		0.0999318	0.301106	HTR2A active	A375		0.89594	0.455757	HTR2A active	A375		0.348811	0.469979	HTR2A active	A375
0.178108	0.769291	HTR2A active	A375		0.610106	0.761101	HTR2A active	A375		0.787062	0.863481	HTR2A active	A375		0.0699779	0.499179	HTR2A active	A375		0.557108	0.399138	HTR2A active	A375
0.114271	0.738204	HTR2A active	A375		0.401266	0.751541	HTR2A active	A375		0.201112	0.661088	HTR2A active	A375		0.892288	0.405754	HTR2A active	A375		0.312489	0.630268	HTR2A active	A375
0.09747	0.832899	HTR2A active	A375		0.396833	0.375293	HTR2A active	A375		0.157102	0.628418	HTR2A active	A375		0.824611	0.305053	HTR2A active	A375		0.443101	0.653368	HTR2A active	A375
0.564002	0.469999	HTR2A active	A375		0.370121	0.922628	HTR2A active	A375		0.0750717	0.604114	HTR2A active	A375		0.820696	0.339667	HTR2A active	A375		0.610149	0.40721	HTR2A active	A375
0.582896	0.576026	HTR2A active	A375		0.415976	0.356724	HTR2A active	A375		0.17894	0.637674	HTR2A active	A375		0.763165	0.403608	HTR2A active	A375		0.712589	0.430106	HTR2A active	A375
0.972607	0.869773	HTR2A active	A375		0.857896	0.712942	HTR2A active	A375		0.923294	0.767689	HTR2A active	A375		0.226706	0.462286	HTR2A active	A375		0.634895	0.45908	HTR2A active	A375
0.520277	0.0488673	HTR2A active	A375		0.638378	0.728973	HTR2A active	A375		0.688018	0.356968	HTR2A active	A375		0.0801387	0.607572	HTR2A active	A375		0.523066	0.443912	HTR2A active	A375
0.735135	0.471397	HTR2A active	A375		0.414475	0.578221	HTR2A active	A375		0.32898	0.40597	HTR2A active	A375		0.840358	0.705247	HTR2A active	A375		0.384376	0.620103	HTR2A active	A375
0.872399	0.589241	HTR2A active	A375		0.472542	0.468236	HTR2A active	A375		0.757076	0.37615	HTR2A active	A375		0	0.574359	HTR2A active	A375		0.335022	0.379028	HTR2A active	A375
0.29127	0.942165	HTR2A inactive	A375		0.678511	0.39885	HTR2A inactive	A375		0.506095	0.59463	HTR2A inactive	A375		0.782165	0.725101	HTR2A inactive	A375		0.595784	0.0709571	HTR2A inactive	A375
0.767971	0.394453	HTR2A inactive	A375		0.524096	0.451495	HTR2A inactive	A375		0.758854	0.810846	HTR2A inactive	A375		0.437331	0.511962	HTR2A inactive	A375		0.853901	0.409567	HTR2A inactive	A375
0.859722	0.647536	HTR2A inactive	A375		0.448822	0.392268	HTR2A inactive	A375		0.780551	0.730216	HTR2A inactive	A375		0.3509	0.446831	HTR2A inactive	A375		0.226154	0.51798	HTR2A inactive	A375
0.586383	0.679431	HTR2A inactive	A375		0.195203	0.345732	HTR2A inactive	A375		0.509414	0	HTR2A inactive	A375		0.381043	0.00452047	HTR2A inactive	A375		0.708157	0.935078	HTR2A inactive	A375
0.706069	0.451801	HTR2A inactive	A375		0.651906	0.302717	HTR2A inactive	A375		0.635093	0.884126	HTR2A inactive	A375		0.358506	0.399955	HTR2A inactive	A375		0	0.604771	HTR2A inactive	A375
0.606678	0.449225	HTR2A inactive	A375		0.400637	0.857345	HTR2A inactive	A375		0.144411	0.660012	HTR2A inactive	A375		0.771518	0.513227	HTR2A inactive	A375		0.551522	0.920221	HTR2A inactive	A375
0.0603814	0.753994	HTR2A inactive	A375		0.403635	0.241652	HTR2A inactive	A375		0.356518	0.321088	HTR2A inactive	A375		0.214693	0.359853	HTR2A inactive	A375		0.665439	0.910675	HTR2A inactive	A375
0.341324	0.991018	HTR2A inactive	A375		0.30753	0.885041	HTR2A inactive	A375		0.0849938	0.525026	HTR2A inactive	A375		0.846547	0.310162	HTR2A inactive	A375		0.376646	0.542598	HTR2A inactive	A375
0.289558	0.896534	HTR2A inactive	A375		0.410667	0.861828	HTR2A inactive	A375		0.177353	0.360031	HTR2A inactive	A375		0.988568	0.464485	HTR2A inactive	A375		0.874596	0.843293	HTR2A inactive	A375
0.804741	0.656919	HTR2A inactive	A375		0.372933	0.599435	HTR2A inactive	A375		0.69376	0.47731	HTR2A inactive	A375		0.334116	0.917424	HTR2A inactive	A375		0.214754	0.607373	HTR2A inactive	A375
0.585917	0.334476	HTR2A inactive	A375		0.699497	0.489684	HTR2A inactive	A375		0.61247	0.894455	HTR2A inactive	A375		0.188991	0.356579	HTR2A inactive	A375		0.434587	0.443088	HTR2A inactive	A375
1	0.948679	HTR2A inactive	A375		0.738453	0.606528	HTR2A inactive	A375		0.582479	0.328317	HTR2A inactive	A375		0.144677	0.430496	HTR2A inactive	A375		0.477779	0.538664	HTR2A inactive	A375
0.373203	0.890085	HTR2A inactive	A375		0.833315	0.602969	HTR2A inactive	A375		0.879232	0.850491	HTR2A inactive	A375		0.326781	0.510692	HTR2A inactive	A375		0.442747	0.0283891	HTR2A inactive	A375
0.416841	0.926933	HTR2A inactive	A375		0.47803	0.446068	HTR2A inactive	A375		0.558578	1	HTR2A inactive	A375		0.185606	0.387283	HTR2A inactive	A375		0.248577	0.608071	HTR2A inactive	A375
0.325164	0.837003	HTR2A inactive	A375		0.570253	0.57852	HTR2A inactive	A375		0.708527	0.322979	HTR2A inactive	A375		0.0950906	0.666662	HTR2A inactive	A375		0.0349242	0.609575	HTR2A inactive	A375
0.5764	0.846006	HTR2A inactive	A375		0.57686	0.268054	HTR2A inactive	A375		0.67708	0.881361	HTR2A inactive	A375		0.286877	0.497947	HTR2A inactive	A375		0.62649	0.897357	HTR2A inactive	A375
0.452038	0.807136	HTR2A inactive	A375		0.111528	0.440995	HTR2A inactive	A375		0.773689	0.571874	HTR2A inactive	A375		0.392585	0.197112	HTR2A inactive	A375		0.89111	0.414403	HTR2A inactive	A375
0.481446	0.785446	HTR2A inactive	A375		0.445631	0.947661	HTR2A inactive	A375		0.192165	0.587012	HTR2A inactive	A375		0.929399	0.401724	HTR2A inactive	A375		0.478724	0.00258186	HTR2A inactive	A375
0.151394	0.737567	HTR2A inactive	A375		0.608591	0.239671	HTR2A inactive	A375		0.46084	0.636396	HTR2A inactive	A375		0.4	0.933568	HTR2A inactive	A375		0.631079	0.0673771	HTR2A inactive	A375
0.86248	0.523862	HTR2A inactive	A375		0.337848	0.662179	HTR2A inactive	A375		0.133887	0.28303	HTR2A inactive	A375		0.996019	0.379545	HTR2A inactive	A375		0.576812	0.851434	HTR2A inactive	A375
0.449045	0.0501887	HTR2A inactive	A375		0.356119	0.152697	HTR2A inactive	A375		0.559956	0.126639	HTR2A inactive	A375		0.535839	0.303982	HTR2A inactive	A375		0.844021	0.479951	HTR2A inactive	A375
0.596014	0.818656	HTR2A inactive	A375		0.699813	0.797426	HTR2A inactive	A375		0.720306	0.370506	HTR2A inactive	A375		0.0582647	0.704252	HTR2A inactive	A375		0.753667	0.527085	HTR2A inactive	A375
0.28087	0.799363	HTR2A inactive	A375		0.187069	0.461997	HTR2A inactive	A375		0.299777	0.160498	HTR2A inactive	A375		0.773035	0.675153	HTR2A inactive	A375		0.798588	0.49501	HTR2A inactive	A375
0.505265	0.689818	HTR2A inactive	A375		0.446453	0.959923	HTR2A inactive	A375		0.166396	0.324476	HTR2A inactive	A375		0.865224	0.382634	HTR2A inactive	A375		0.858785	0.823067	HTR2A inactive	A375
0.789204	0.515205	HTR2A inactive	A375		0.683176	0.302202	HTR2A inactive	A375		0.364234	0.758147	HTR2A inactive	A375		0.544216	0.709322	HTR2A inactive	A375		0.632578	0.586073	HTR2A inactive	A375
0.412531	0.101804	HTR2A inactive	A375		0.556195	0.879388	HTR2A inactive	A375		0.178286	0.316133	HTR2A inactive	A375		0.913485	0.305257	HTR2A inactive	A375		0.507663	0.755477	HTR2A inactive	A375
0.842427	0.480429	HTR2A inactive	A375		0.524093	0.941902	HTR2A inactive	A375		0.0330694	0.503113	HTR2A inactive	A375		0.824538	0.410273	HTR2A inactive	A375		0.831576	0.497672	HTR2A inactive	A375
0.506952	0.763397	HTR2A inactive	A375		0.533227	0.484624	HTR2A inactive	A375		0.804155	0.953248	HTR2A inactive	A375		0.3862	0.530676	HTR2A inactive	A375		0.274734	0.619423	HTR2A inactive	A375
0.49786	0.332312	HTR2A inactive	A375		0.263565	0.336547	HTR2A inactive	A375		0.269296	0.0601139	HTR2A inactive	A375		0.572266	0.274342	HTR2A inactive	A375		0.302293	0.431102	HTR2A inactive	A375
0.134957	0.78486	HTR2A inactive	A375		0.253341	0.692926	HTR2A inactive	A375		0.250614	0.635052	HTR2A inactive	A375		0.787208	0.457642	HTR2A inactive	A375		0.351807	0.815774	HTR2A inactive	A375
0.624868	0.409123	HTR2A inactive	A375		0.758633	0.40019	HTR2A inactive	A375		0.527355	0.479847	HTR2A inactive	A375		0.795058	0.794093	HTR2A inactive	A375		0.817034	0.507772	HTR2A inactive	A375
0.493269	0.402336	HTR2A inactive	A375		0.527927	0.942216	HTR2A inactive	A375		0.071584	0.356739	HTR2A inactive	A375		0.914949	0.517122	HTR2A inactive	A375		0.951225	0.925585	HTR2A inactive	A375
0.683243	0.407343	HTR2A inactive	A375		0.322303	0.248371	HTR2A inactive	A375		0.352405	0.0832158	HTR2A inactive	A375		0.456236	0.209647	HTR2A inactive	A375		0.515734	0.715266	HTR2A inactive	A375
0.347712	0.173791	HTR2A inactive	A375		0.138044	0.308687	HTR2A inactive	A375		0.557516	0.175559	HTR2A inactive	A375		0.331056	0.113675	HTR2A inactive	A375		0.923465	0.951227	HTR2A inactive	A375
0	0.814483	HTR2A inactive	A375		0.739631	0.720849	HTR2A inactive	A375		0.471394	0.768243	HTR2A inactive	A375		0.196227	0.493709	HTR2A inactive	A375		0.813482	0.958363	HTR2A inactive	A375
0.915574	0.868802	HTR2A inactive	A375		0.547062	0.398644	HTR2A inactive	A375		0.528714	0.992973	HTR2A inactive	A375		0.230876	0.486186	HTR2A inactive	A375		0.898132	0.956683	HTR2A inactive	A375
0.628494	0.416596	HTR2A inactive	A375		0.626968	0.442528	HTR2A inactive	A375		0.491557	0.316036	HTR2A inactive	A375		0.146408	0.373908	HTR2A inactive	A375		0.429215	0.817307	HTR2A inactive	A375
0.490489	0.922073	HTR2A inactive	A375		0.731503	0.814355	HTR2A inactive	A375		0.47664	0.336969	HTR2A inactive	A375		0.0748009	0.393538	HTR2A inactive	A375		0.603091	0.950322	HTR2A inactive	A375
0.5691	0.780233	HTR2A inactive	A375		0.923255	0.613833	HTR2A inactive	A375		0.90952	0.637914	HTR2A inactive	A375		0.282273	0.748136	HTR2A inactive	A375		0.891686	0.933144	HTR2A inactive	A375
0.541347	0.438291	HTR2A inactive	A375		0.435862	0.160043	HTR2A inactive	A375		0.703795	0.914685	HTR2A inactive	A375		0.445197	0.459057	HTR2A inactive	A375		0.365314	0.665051	HTR2A inactive	A375
0.341658	0.935931	HTR2A inactive	A375		0.490097	0.282507	HTR2A inactive	A375		0.447584	0.576316	HTR2A inactive	A375		0.47522	0.636154	HTR2A inactive	A375		0.569498	0.0344781	HTR2A inactive	A375
0.57618	0.283396	HTR2A inactive	A375		0.652469	0.761526	HTR2A inactive	A375		0.52128	0.784041	HTR2A inactive	A375		0.25837	0.228805	HTR2A inactive	A375		0.207987	0.649585	HTR2A inactive	A375
0.511569	0.106395	HTR2A inactive	A375		0.705014	0.365548	HTR2A inactive	A375		0.657025	0.640131	HTR2A inactive	A375		0.4634	0.743955	HTR2A inactive	A375		0.528805	0.969684	HTR2A inactive	A375
0.497534	0.28116	HTR2A inactive	A375		0.568143	0.871094	HTR2A inactive	A375		0.0170644	0.40407	HTR2A inactive	A375		0.95259	0.364919	HTR2A inactive	A375		0.798407	0.455028	HTR2A inactive	A375
0.943279	0.868977	HTR2A inactive	A375		0.159205	0.289292	HTR2A inactive	A375		0.489513	0.0482055	HTR2A inactive	A375		0.592	0.300014	HTR2A inactive	A375		0.608671	0.513886	HTR2A inactive	A375
0.567042	0.120645	HTR2A inactive	A375		0.590978	0.846592	HTR2A inactive	A375		0.027726	0.353749	HTR2A inactive	A375		0.972893	0.31687	HTR2A inactive	A375		0.0357236	0.562204	HTR2A inactive	A375
0.236054	0.747718	HTR2A inactive	A375		0.292341	0.569157	HTR2A inactive	A375		0.434356	0.890011	HTR2A inactive	A375		0.400474	0.334637	HTR2A inactive	A375		0.366781	0.614582	HTR2A inactive	A375
0.171133	0.80005	HTR2A inactive	A375		0.515446	0.261487	HTR2A inactive	A375		0.892545	0.587744	HTR2A inactive	A375		0.455286	0.651554	HTR2A inactive	A375		0.392179	0.659503	HTR2A inactive	A375
0.956498	0.906854	HTR2A inactive	A375		0.435624	0.0899207	HTR2A inactive	A375		0.455002	0.801023	HTR2A inactive	A375		0.0958885	0.597097	HTR2A inactive	A375		0.316183	0.536234	HTR2A inactive	A375
0.991159	0.891752	HTR2A inactive	A375		0.464077	0.156495	HTR2A inactive	A375		0.525715	0.954011	HTR2A inactive	A375		0.492712	0.404535	HTR2A inactive	A375		0.675957	0.51601	HTR2A inactive	A375
0.20221	0.732132	HTR2A inactive	A375		0.488228	0.993439	HTR2A inactive	A375		0.130677	0.450622	HTR2A inactive	A375		0.959537	0.515273	HTR2A inactive	A375		0.495849	0.722855	HTR2A inactive	A375
0.386	0.176928	HTR2A inactive	A375		0.965036	0.759069	HTR2A inactive	A375		0.699846	0.472163	HTR2A inactive	A375		0.190554	0.661345	HTR2A inactive	A375		0.770164	0.465628	HTR2A inactive	A375
0.424605	0.957291	HTR2A inactive	A375		0.610331	0.467571	HTR2A inactive	A375		1	0.640801	HTR2A inactive	A375		0.743213	0.780209	HTR2A inactive	A375		0.295787	0.561428	HTR2A inactive	A375
0.558504	0.172836	HTR2A inactive	A375		0.0300592	0.592321	HTR2A inactive	A375		0.550762	0.0350496	HTR2A inactive	A375		0.318571	0.189822	HTR2A inactive	A375		0.485796	0.680915	HTR2A inactive	A375
0.494585	0.0707344	HTR2A inactive	A375		0.0214415	0.519613	HTR2A inactive	A375		0.326376	0.115993	HTR2A inactive	A375		0.539132	0.26358	HTR2A inactive	A375		0.890954	0.452071	HTR2A inactive	A375
0.590114	0.196935	HTR2A inactive	A375		0.847139	0.472082	HTR2A inactive	A375		0.628021	0.646781	HTR2A inactive	A375		0.434082	0.765499	HTR2A inactive	A375		0.387597	0.548234	HTR2A inactive	A375
0.430577	0.897184	HTR2A inactive	A375		0.0300271	0.61243	HTR2A inactive	A375		0.307206	0.298606	HTR2A inactive	A375		0.399993	0.00861547	HTR2A inactive	A375		0.491137	0.913168	HTR2A inactive	A375
0.422755	0.152418	HTR2A inactive	A375		0.294901	0.654821	HTR2A inactive	A375		0.176169	0.430926	HTR2A inactive	A375		0.79928	0.6177	HTR2A inactive	A375		0.361431	0.831869	HTR2A inactive	A375
0.389368	0.24512	HTR2A inactive	A375		0.330709	0.870447	HTR2A inactive	A375		0.197904	0.519754	HTR2A inactive	A375		0.84189	0.530283	HTR2A inactive	A375		0.743572	0.983144	HTR2A inactive	A375
0.88944	0.676975	HTR2A inactive	A375		0.972338	0.676043	HTR2A inactive	A375		0.604146	0.969294	HTR2A inactive	A375		0.311279	0.462773	HTR2A inactive	A375		0.702229	0.570399	HTR2A inactive	A375
0.799895	0.41562	HTR2A inactive	A375		0.08866	0.535929	HTR2A inactive	A375		0.393729	0.0686401	HTR2A inactive	A375		0.488896	0.292534	HTR2A inactive	A375		0.249681	0.507036	HTR2A inactive	A375
0.518055	0.185053	HTR2A inactive	A375		0.877408	0.714453	HTR2A inactive	A375		0.79815	0.590616	HTR2A inactive	A375		0.162422	0.755456	HTR2A inactive	A375		0.471804	0.737911	HTR2A inactive	A375
0.59353	0.754853	HTR2A inactive	A375		0.334072	0.499951	HTR2A inactive	A375		0.431941	0.938579	HTR2A inactive	A375		0.693904	0.743682	HTR2A inactive	A375		0.496499	0.608042	HTR2A inactive	A375
0.600804	0.595321	HTR2A inactive	A375		0.529225	0.925024	HTR2A inactive	A375		0.2037	0.290944	HTR2A inactive	A375		0.894063	0.526298	HTR2A inactive	A375		0.550675	0.925262	HTR2A inactive	A375
0.543093	0.753923	HTR2A inactive	A375		0.0629659	0.365084	HTR2A inactive	A375		0.503015	0.182768	HTR2A inactive	A375		0.427222	0.107608	HTR2A inactive	A375		0.556033	0.969935	HTR2A inactive	A375
0.898336	0.869388	HTR2A inactive	A375		0.534655	0.740322	HTR2A inactive	A375		0.838433	0.77986	HTR2A inactive	A375		0.0562812	0.410585	HTR2A inactive	A375		0.594533	0.601649	HTR2A inactive	A375
0.55359	0.251794	HTR2A inactive	A375		0.777889	0.574545	HTR2A inactive	A375		0.71018	0.592933	HTR2A inactive	A375		0.341916	1	HTR2A inactive	A375		0.608954	0.668557	HTR2A inactive	A375
0.821569	0.61398	HTR2A inactive	A375		0.305168	0.219168	HTR2A inactive	A375		0.243718	0.126697	HTR2A inactive	A375		0.598539	0.243481	HTR2A inactive	A375		0.633194	0.0475082	HTR2A inactive	A375
0.543295	0.843247	HTR2A inactive	A375		0.356072	0.793189	HTR2A inactive	A375		0.0821993	0.422954	HTR2A inactive	A375		0.862973	0.442354	HTR2A inactive	A375		0.42854	0.699952	HTR2A inactive	A375
0.588578	0.638648	HTR2A inactive	A375		0.716084	0.740072	HTR2A inactive	A375		0.845105	0.868517	HTR2A inactive	A375		0.0462244	0.515944	HTR2A inactive	A375		0.638507	0.91567	HTR2A inactive	A375
0.508045	0.272965	HTR2A inactive	A375		0.470268	0.210205	HTR2A inactive	A375		0.425416	0.73211	HTR2A inactive	A375		0.329505	0.554491	HTR2A inactive	A375		0.312407	0.456891	HTR2A inactive	A375
0.13456	0.812454	HTR2A inactive	A375		0.576088	0.527304	HTR2A inactive	A375		0.73009	0.813551	HTR2A inactive	A375		0.417306	0.355707	HTR2A inactive	A375		0.435513	0.589783	HTR2A inactive	A375
0.483176	0.671318	HTR2A inactive	A375		0.115274	0.542891	HTR2A inactive	A375		0.639995	0.100527	HTR2A inactive	A375		0.286549	0.110437	HTR2A inactive	A375		0.392672	0.644075	HTR2A inactive	A375
0.0360365	0.768748	HTR2A inactive	A375		0.323921	0.53958	HTR2A inactive	A375		0.322274	0.759683	HTR2A inactive	A375		0.226153	0.683466	HTR2A inactive	A375		0.728161	1	HTR2A inactive	A375
0.441161	0.364233	HTR2A inactive	A375		0.0279549	0.436074	HTR2A inactive	A375		0.985489	0.609138	HTR2A inactive	A375		0.426101	0.134275	HTR2A inactive	A375		0.588331	0.0138877	HTR2A inactive	A375
0.0192939	0.832909	HTR2A inactive	A375		0.506952	0.550623	HTR2A inactive	A375		0.784118	0.923755	HTR2A inactive	A375		0.0720712	0.535268	HTR2A inactive	A375		0.262379	0.507874	HTR2A inactive	A375
0.262329	0.78106	HTR2A inactive	A375		0.567267	0.342939	HTR2A inactive	A375		0.571471	0.904306	HTR2A inactive	A375		0.319333	0.459413	HTR2A inactive	A375		0.252626	0.543035	HTR2A inactive	A375
0.364033	0.985444	HTR2A inactive	A375		0.764203	0.851307	HTR2A inactive	A375		0.811137	0.65316	HTR2A inactive	A375		0.10213	0.42109	HTR2A inactive	A375		0.39112	0.466873	HTR2A inactive	A375
0.507025	0.766666	HTR2A inactive	A375		0.363943	0.244647	HTR2A inactive	A375		0.345019	0.19329	HTR2A inactive	A375		0.453308	0.0793435	HTR2A inactive	A375		0.469443	0.0226981	HTR2A inactive	A375
0.825018	0.417989	HTR2A inactive	A375		0.562899	0.15384	HTR2A inactive	A375		0.377979	0.443291	HTR2A inactive	A375		0.584381	0.406227	HTR2A inactive	A375		0.792551	0.412185	HTR2A inactive	A375
0.335976	0.144658	HTR2A inactive	A375		0.558614	0.290041	HTR2A inactive	A375		0.40599	0.636655	HTR2A inactive	A375		0.718205	0.659605	HTR2A inactive	A375		0.388585	0.483257	HTR2A inactive	A375
0.514904	0.429787	HTR2A inactive	A375		0.138963	0.263405	HTR2A inactive	A375		0.402743	0.0670155	HTR2A inactive	A375		0.46829	0.152269	HTR2A inactive	A375		0.426305	0	HTR2A inactive	A375
0.331969	0.177483	HTR2A inactive	A375		0.635833	0.630129	HTR2A inactive	A375		0.77779	0.509964	HTR2A inactive	A375		0.312816	0.970771	HTR2A inactive	A375		0.658132	0.526328	HTR2A inactive	A375
0.802976	0.49565	HTR2A inactive	A375		0.164617	0.280608	HTR2A inactive	A375		0.250488	0.106598	HTR2A inactive	A375		0.484913	0.114299	HTR2A inactive	A375		0.425293	0.621851	HTR2A inactive	A375
0.433925	0.175487	HTR2A inactive	A375		0.129862	0.471907	HTR2A inactive	A375		0.663312	0.197115	HTR2A inactive	A375		0.277282	0.0656669	HTR2A inactive	A375		0.817624	0.434237	HTR2A inactive	A375
0.886165	0.804427	HTR2A inactive	A375		0.420258	0.59692	HTR2A inactive	A375		0.622803	0.31627	HTR2A inactive	A375		0.143981	0.48069	HTR2A inactive	A375		0.539066	0.667206	HTR2A inactive	A375
0.328304	0.912177	HTR2A inactive	A375		0.663582	0.573479	HTR2A inactive	A375		0.429828	0.331492	HTR2A inactive	A375		0.716756	0.795356	HTR2A inactive	A375		0.75991	0.428327	HTR2A inactive	A375
0.617976	0.473835	HTR2A inactive	A375		0.706356	0.591909	HTR2A inactive	A375		0.683348	0.449063	HTR2A inactive	A375		0.226712	0.863419	HTR2A inactive	A375		0.498278	0.94723	HTR2A inactive	A375
0.872947	0.680091	HTR2A inactive	A375		0.388278	0.793399	HTR2A inactive	A375		0.0748092	0.300682	HTR2A inactive	A375		0.922822	0.430473	HTR2A inactive	A375		0.852777	0.482065	HTR2A inactive	A375
0.99814	0.940544	HTR2A inactive	A375		0.402419	0.531706	HTR2A inactive	A375		0.452284	0.540411	HTR2A inactive	A375		0.48253	0.743035	HTR2A inactive	A375		0.42769	0.644147	HTR2A inactive	A375
0.098613	0.790657	HTR2A inactive	A375		0.522369	0.98348	HTR2A inactive	A375		0.121676	0.388153	HTR2A inactive	A375		0.935691	0.516022	HTR2A inactive	A375		0.561873	0.518907	HTR2A inactive	A375
0.769552	0.393823	HTR2A inactive	A375		0.753501	0.470277	HTR2A inactive	A375		0.602678	0.581713	HTR2A inactive	A375		0.346833	0.746962	HTR2A inactive	A375		0.649257	0.947984	HTR2A inactive	A375
0.488369	0.0323096	HTR2A inactive	A375		0.232742	0.265818	HTR2A inactive	A375		0.266193	0.0835297	HTR2A inactive	A375		0.460856	0.231672	HTR2A inactive	A375		0.391049	0.559621	HTR2A inactive	A375
0.902123	0.820074	HTR2A inactive	A375		0.815254	0.725356	HTR2A inactive	A375		0.588831	0.557137	HTR2A inactive	A375		0.226005	0.828069	HTR2A inactive	A375		0.425241	0.508849	HTR2A inactive	A375
0.690203	0.368677	HTR2A inactive	A375		0.593673	0.253951	HTR2A inactive	A375		0.469576	0.855035	HTR2A inactive	A375		0.442185	0.396386	HTR2A inactive	A375		0.375964	0.697746	HTR2A inactive	A375
0.74815	0.411056	HTR2A inactive	A375		0.576256	0.0372257	HTR2A inactive	A375		0.4161	0.691912	HTR2A inactive	A375		0.543335	0.424546	HTR2A inactive	A375		0.617188	0.522781	HTR2A inactive	A375
0.77956	0.548336	HTR2A inactive	A375		0.14922	0.371942	HTR2A inactive	A375		0.509147	0.137477	HTR2A inactive	A375		0.380442	0.0585106	HTR2A inactive	A375		0.292094	0.525295	HTR2A inactive	A375
0.773705	0.500189	HTR2A inactive	A375		0.878652	0.692405	HTR2A inactive	A375		0.579224	0.436823	HTR2A inactive	A375		0.799124	0.761305	HTR2A inactive	A375		0.392454	0.425706	HTR2A inactive	A375
0.495769	0.630493	HTR2A inactive	A375		0.285569	0.742647	HTR2A inactive	A375		0.17176	0.576458	HTR2A inactive	A375		0.86133	0.495591	HTR2A inactive	A375		0.437664	0.831497	HTR2A inactive	A375
0.217455	0.745439	HTR2A inactive	A375		0.49514	0.668668	HTR2A inactive	A375		0.64442	0.445337	HTR2A inactive	A375		0.0218223	0.584846	HTR2A inactive	A375		0.728641	0.994263	HTR2A inactive	A375
0.612699	0.484349	HTR2A inactive	A375		0.603724	0.212668	HTR2A inactive	A375		0.289176	0.512968	HTR2A inactive	A375		0.635262	0.466494	HTR2A inactive	A375		0.30373	0.373818	HTR2A inactive	A375
0.428059	0.116083	HTR2A inactive	A375		0.433056	0.0521928	HTR2A inactive	A375		0.784375	0.723616	HTR2A inactive	A375		0.0203031	0.482102	HTR2A inactive	A375		0.57238	0.646991	HTR2A inactive	A375
0.467127	0.899632	HTR2A inactive	A375		0.506805	0.19597	HTR2A inactive	A375		0.469331	0.497557	HTR2A inactive	A375		0.635436	0.654456	HTR2A inactive	A375		0.96051	0.929625	HTR2A inactive	A375
0.101282	0.765786	HTR2A inactive	A375		0.410812	0.829493	HTR2A inactive	A375		0.161378	0.531912	HTR2A inactive	A375		0.922911	0.349375	HTR2A inactive	A375		0.0850391	0.599615	HTR2A inactive	A375
0.549476	0.662899	HTR2A inactive	A375		1	0.725313	HTR2A inactive	A375		0.301246	0.378996	HTR2A inactive	A375		0.124416	0.681558	HTR2A inactive	A375		0.608419	0.631955	HTR2A inactive	A375
0.111585	0.715191	HTR2A inactive	A375		0.812132	0.66524	HTR2A inactive	A375		0.767584	0.490689	HTR2A inactive	A375		0.335083	0.789479	HTR2A inactive	A375		0.522017	0.743807	HTR2A inactive	A375
0.77518	0.454396	HTR2A inactive	A375		0.632051	0.373674	HTR2A inactive	A375		0.733171	0.522279	HTR2A inactive	A375		0.424162	0.914118	HTR2A inactive	A375		0.479742	0.78706	HTR2A inactive	A375
0.537986	0.35543	HTR2A inactive	A375		0.680829	0.57088	HTR2A inactive	A375		0.776265	0.891404	HTR2A inactive	A375		0.38772	0.448854	HTR2A inactive	A375		0.484755	0.939825	HTR2A inactive	A375
0.45722	0.962582	HTR2A inactive	A375		0.825044	0.771882	HTR2A inactive	A375		0.327357	0.319228	HTR2A inactive	A375		0.255533	0.564311	HTR2A inactive	A375		0.49884	0.662776	HTR2A inactive	A375
0.475837	0.656507	HTR2A inactive	A375		0.0514383	0.545283	HTR2A inactive	A375		0.601026	0.0548334	HTR2A inactive	A375		0.352915	0.193724	HTR2A inactive	A375		0.451663	0.791307	HTR2A inactive	A375
0.516408	0.465528	HTR2A inactive	A375		0.519345	0.0773791	HTR2A inactive	A375		0.462824	0.691207	HTR2A inactive	A375		0.517892	0.47661	HTR2A inactive	A375		0.961672	0.914238	HTR2A inactive	A375
0.550405	0.537147	HTR2A inactive	A375		0.229452	0.290746	HTR2A inactive	A375		0.413812	0.128692	HTR2A inactive	A375		0.383196	0.10837	HTR2A inactive	A375		0.462335	0.692856	HTR2A inactive	A375
0.608161	0.38314	HTR2A inactive	A375		0.317441	0.581471	HTR2A inactive	A375		0.412461	0.4651	HTR2A inactive	A375		0.812551	0.729037	HTR2A inactive	A375		0.417538	0.519117	HTR2A inactive	A375
0.531977	0.499061	HTR2A inactive	A375		0.433231	0.625138	HTR2A inactive	A375		0.705833	0.788537	HTR2A inactive	A375		0.0824257	0.437829	HTR2A inactive	A375		0.550568	0.600455	HTR2A inactive	A375
0.89018	0.629794	HTR2A inactive	A375		0.493172	0.0686379	HTR2A inactive	A375		0.342945	0.840019	HTR2A inactive	A375		0.471024	0.371405	HTR2A inactive	A375		0.343045	0.528723	HTR2A inactive	A375
0.444595	0.185475	HTR2A inactive	A375		0.60357	0.532905	HTR2A inactive	A375		0.778275	0.379536	HTR2A inactive	A375		0.26515	0.63249	HTR2A inactive	A375		0.356119	0.759505	HTR2A inactive	A375
0.765073	0.484808	HTR2A inactive	A375		0.972983	0.479715	HTR2A inactive	A375		0.443897	0.46532	HTR2A inactive	A375		0.448447	0.695703	HTR2A inactive	A375		0.545069	0.513615	HTR2A inactive	A375
0.426097	0.0381949	HTR2A inactive	A375		0.496419	0.64897	HTR2A inactive	A375		0.653394	0.784537	HTR2A inactive	A375		0.401852	0.53593	HTR2A inactive	A375		0.384984	0.734047	HTR2A inactive	A375
0.756427	0.452731	HTR2A inactive	A375		0.056631	0.612094	HTR2A inactive	A375		0.607432	0.179502	HTR2A inactive	A375		0.30908	0.00540207	HTR2A inactive	A375		0.49754	0.774092	HTR2A inactive	A375
0.796502	0.580888	HTR2A inactive	A375		0.353542	0.527588	HTR2A inactive	A375		0.426675	0.499774	HTR2A inactive	A375		0.724459	0.721921	HTR2A inactive	A375		0.650205	0.0426584	HTR2A inactive	A375
0.557613	0.640752	HTR2A inactive	A375		0.94425	0.806537	HTR2A inactive	A375		0.688052	0.277219	HTR2A inactive	A375		0.0718296	0.719771	HTR2A inactive	A375		0.427684	0.571246	HTR2A inactive	A375
0.886135	0.566716	HTR2A inactive	A375		0.592671	0.65848	HTR2A inactive	A375		0.647432	0.625002	HTR2A inactive	A375		0.434637	0.959523	HTR2A inactive	A375		0.804907	0.37595	HTR2A inactive	A375
0.199296	0.748568	HTR2A inactive	A375		0.385595	0.55858	HTR2A inactive	A375		0.804768	0.479711	HTR2A inactive	A375		0.301637	0.93015	HTR2A inactive	A375		0.615305	0.0128433	HTR2A inactive	A375
0.852878	0.673352	HTR2A inactive	A375		0.696336	0.21419	HTR2A inactive	A375		0.38538	0.552537	HTR2A inactive	A375		0.591292	0.542849	HTR2A inactive	A375		0.329839	0.823972	HTR2A inactive	A375
0.606595	0.268752	HTR2A inactive	A375		0.27964	0.205881	HTR2A inactive	A375		0.31917	0.100734	HTR2A inactive	A375		0.498474	0.215427	HTR2A inactive	A375		0.501099	0.668026	HTR2A inactive	A375
0.578656	0.801737	HTR2A inactive	A375		0.0604978	0.583403	HTR2A inactive	A375		0.627886	0.196768	HTR2A inactive	A375		0.35644	0.0475101	HTR2A inactive	A375		0.530045	0.560454	HTR2A inactive	A375
0.474384	0.238128	HTR2A inactive	A375		0.511363	0.0134826	HTR2A inactive	A375		0.355031	0.670436	HTR2A inactive	A375		0.567382	0.38403	HTR2A inactive	A375		0.545178	0.74462	HTR2A inactive	A375
0.482594	0.00337866	HTR2A inactive	A375		0.532673	0.802121	HTR2A inactive	A375		0.0546288	0.439878	HTR2A inactive	A375		0.964939	0.467635	HTR2A inactive	A375		0.405248	0.776093	HTR2A inactive	A375
0.400824	0.890748	HTR2A inactive	A375		0.919822	0.457258	HTR2A inactive	A375		0.868231	0.616155	HTR2A inactive	A375		0.306571	0.798763	HTR2A inactive	A375		0.57799	0.0541124	HTR2A inactive	A375
0.480904	0.705831	HTR2A inactive	A375		0.965068	0.770352	HTR2A inactive	A375		0.652923	0.529262	HTR2A inactive	A375		0.160019	0.682965	HTR2A inactive	A375		0.424047	0.54591	HTR2A inactive	A375
0.450631	0.165441	HTR2A inactive	A375		0.624132	0.424345	HTR2A inactive	A375		0.81396	0.515357	HTR2A inactive	A375		0.384204	0.97983	HTR2A inactive	A375		0.33057	0.531257	HTR2A inactive	A375
0.536563	0.124705	HTR2A inactive	A375		0.754451	0.248608	HTR2A inactive	A375		0.530795	0.497109	HTR2A inactive	A375		0.619805	0.588565	HTR2A inactive	A375		0.231006	0.600143	HTR2A inactive	A375
0.560387	0.551594	HTR2A inactive	A375		0.315448	0.637868	HTR2A inactive	A375		0.0890918	0.569048	HTR2A inactive	A375		0.852217	0.315948	HTR2A inactive	A375		0.237649	0.629669	HTR2A inactive	A375
0.382981	0.963505	HTR2A inactive	A375		0.0760164	0.391475	HTR2A inactive	A375		0.506717	0.161236	HTR2A inactive	A375		0.445059	0.142702	HTR2A inactive	A375		0.375438	0.563618	HTR2A inactive	A375
0.346988	0.255514	HTR2A inactive	A375		0.239764	0.255066	HTR2A inactive	A375		0.5354	0.0384332	HTR2A inactive	A375		0.560213	0.192319	HTR2A inactive	A375		0.108231	0.624067	HTR2A inactive	A375
0.35755	0.164528	HTR2A inactive	A375		0.278353	0.516891	HTR2A inactive	A375		0.426531	0.243909	HTR2A inactive	A375		0.322117	0.0815203	HTR2A inactive	A375		0.381271	0.844248	HTR2A inactive	A375
0.603756	0.801447	HTR2A inactive	A375		0.251978	0.19124	HTR2A inactive	A375		0.376023	0.145274	HTR2A inactive	A375		0.456236	0.0320838	HTR2A inactive	A375		0.687582	0.918785	HTR2A inactive	A375
0.419415	0.38447	HTR2A inactive	A375		0.724329	0.410238	HTR2A inactive	A375		0.653255	0.675641	HTR2A inactive	A375		0.368672	0.920404	HTR2A inactive	A375		0.249054	0.469721	HTR2A inactive	A375
0.340135	0.920947	HTR2A inactive	A375		0.886693	0.474345	HTR2A inactive	A375		0.522378	0.438866	HTR2A inactive	A375		0.504012	0.77376	HTR2A inactive	A375		0.531968	0.581211	HTR2A inactive	A375
0.405562	0.897829	HTR2A inactive	A375		0.71064	0.642171	HTR2A inactive	A375		0.693221	0.86468	HTR2A inactive	A375		0.154757	0.420709	HTR2A inactive	A375		0.0524498	0.622779	HTR2A inactive	A375
0.131758	0.71328	HTR2A inactive	A375		0.920567	0.477336	HTR2A inactive	A375		0.419069	0.535863	HTR2A inactive	A375		0.467382	0.667664	HTR2A inactive	A375		0.500057	0.516985	HTR2A inactive	A375
0.0716039	0.774664	HTR2A inactive	A375		0.707451	0.190171	HTR2A inactive	A375		0.469886	0.575638	HTR2A inactive	A375		0.596939	0.58392	HTR2A inactive	A375		0.0713772	0.58245	HTR2A inactive	A375
0.572017	0.823773	HTR2A inactive	A375		0.646325	0.462395	HTR2A inactive	A375		0.668594	0.582988	HTR2A inactive	A375		0.392138	0.964212	HTR2A inactive	A375		0.764708	0.394988	HTR2A inactive	A375
0.342302	0.864141	HTR2A inactive	A375		0.447908	0.163287	HTR2A inactive	A375		0.53513	0.867887	HTR2A inactive	A375		0.432196	0.387153	HTR2A inactive	A375		0.599817	0.917976	HTR2A inactive	A375
0.60032	0.646575	HTR2A inactive	A375		0.499428	0.157098	HTR2A inactive	A375		0.500245	0.714452	HTR2A inactive	A375		0.286675	0.624024	HTR2A inactive	A375		0.58775	0.969018	HTR2A inactive	A375
0.336883	0.212746	HTR2A inactive	A375		0.918892	0.718252	HTR2A inactive	A375		0.989491	0.652149	HTR2A inactive	A375		0.0850733	0.591294	HTR2A inactive	A375		0.281115	0.39305	HTR2A inactive	A375
0.512363	0.02077	HTR2A inactive	A375		0.78136	0.589191	HTR2A inactive	A375		0.756258	0.927214	HTR2A inactive	A375		0.372412	0.378733	HTR2A inactive	A375		0.513084	0.521558	HTR2A inactive	A375
0.948043	0.908969	HTR2A inactive	A375		0.90278	0.783527	HTR2A inactive	A375		0.628259	0.33545	HTR2A inactive	A375		0.0658443	0.731927	HTR2A inactive	A375		0.499672	0.515889	HTR2A inactive	A375
0.979538	0.946001	HTR2A inactive	A375		0.422491	0.297728	HTR2A inactive	A375		0.246381	0.581436	HTR2A inactive	A375		0.71922	0.351074	HTR2A inactive	A375		0.727561	0.487974	HTR2A inactive	A375
0.456935	0.113457	HTR2A inactive	A375		0.35594	0.734838	HTR2A inactive	A375		0.119246	0.526389	HTR2A inactive	A375		0.717397	0.394231	HTR2A inactive	A375		0.649992	0.616041	HTR2A inactive	A375
0.374524	0.139508	HTR2A inactive	A375		0.224567	0.235025	HTR2A inactive	A375		0.279625	0.163904	HTR2A inactive	A375		0.60564	0.282773	HTR2A inactive	A375		0.00196817	0.569263	HTR2A inactive	A375
0.374697	0.166516	HTR2A inactive	A375		0.812639	0.424999	HTR2A inactive	A375		0.944964	0.595845	HTR2A inactive	A375		0.38811	0.702408	HTR2A inactive	A375		0.988749	0.944463	HTR2A inactive	A375
0.326705	0.991523	HTR2A inactive	A375		0.0678813	0.43423	HTR2A inactive	A375		0.338882	0.148511	HTR2A inactive	A375		0.369941	0.171875	HTR2A inactive	A375		0.678758	0.94524	HTR2A inactive	A375
0.445708	0.967227	HTR2A inactive	A375		0.782207	0.794646	HTR2A inactive	A375		0.624097	0.460804	HTR2A inactive	A375		0.229531	0.823429	HTR2A inactive	A375		0.433957	0.71163	HTR2A inactive	A375
0.510108	0.833974	HTR2A inactive	A375		0.558643	0.712802	HTR2A inactive	A375		0.554371	0.309134	HTR2A inactive	A375		0.203859	0.563421	HTR2A inactive	A375		0.620985	0.571962	HTR2A inactive	A375
0.580597	0.23629	HTR2A inactive	A375		0.778299	0.890359	HTR2A inactive	A375		0.807764	0.669982	HTR2A inactive	A375		0.192791	0.526488	HTR2A inactive	A375		0.228752	0.64548	HTR2A inactive	A375
0.495429	0	HTR2A inactive	A375		0.613804	0.351971	HTR2A inactive	A375		0.352144	0.683706	HTR2A inactive	A375		0.442146	0.784002	HTR2A inactive	A375		0.826621	0.449344	HTR2A inactive	A375
0.197517	0.721791	HTR2A inactive	A375		0.458016	0.0720317	HTR2A inactive	A375		0.464245	0.9789	HTR2A inactive	A375		0.331533	0.412954	HTR2A inactive	A375		0.323017	0.480548	HTR2A inactive	A375
0.306199	0.968456	HTR2A inactive	A375		0.651972	0.676504	HTR2A inactive	A375		0.774181	0.525988	HTR2A inactive	A375		0.258946	0.922352	HTR2A inactive	A375		0.983357	0.957889	HTR2A inactive	A375
0.528472	0.0450404	HTR2A inactive	A375		0.315161	0.72847	HTR2A inactive	A375		0.167498	0.528848	HTR2A inactive	A375		0.786551	0.357767	HTR2A inactive	A375		0.465737	0.59519	HTR2A inactive	A375
0.486828	0.715285	HTR2A inactive	A375		0.656559	0.845414	HTR2A inactive	A375		0	0.414409	HTR2A inactive	A375		0.845712	0.660585	HTR2A inactive	A375		0.568232	0.00947607	HTR2A inactive	A375
0.80171	0.394403	HTR2A inactive	A375		0.799264	0.594455	HTR2A inactive	A375		0.3913	0.623459	HTR2A inactive	A375		0.52192	0.791095	HTR2A inactive	A375		0.561294	0.562193	HTR2A inactive	A375
0.380553	0.272515	HTR2A inactive	A375		0.485081	0.0886919	HTR2A inactive	A375		0.387163	0.843162	HTR2A inactive	A375		0.494865	0.417977	HTR2A inactive	A375		0.44994	0.604607	HTR2A inactive	A375
0.535612	0.651712	HTR2A inactive	A375		0.675904	0.376194	HTR2A inactive	A375		0.503906	0.635825	HTR2A inactive	A375		0.417303	0.633799	HTR2A inactive	A375		0.697847	0.579063	HTR2A inactive	A375
0.31038	0.900656	HTR2A inactive	A375		0.23915	0.433451	HTR2A inactive	A375		0.582087	0.00951978	HTR2A inactive	A375		0.451066	0.0376103	HTR2A inactive	A375		0.63623	0.570927	HTR2A inactive	A375
0.487858	0.263869	HTR2A inactive	A375		0.500606	0.41506	HTR2A inactive	A375		0.346662	0.355997	HTR2A inactive	A375		0.738415	0.736266	HTR2A inactive	A375		0.605471	0.959036	HTR2A inactive	A375
0.465874	0.931865	HTR2A inactive	A375		0.827317	0.666789	HTR2A inactive	A375		0.890757	0.830495	HTR2A inactive	A375		0.31291	0.589581	HTR2A inactive	A375		0.675229	0.938502	HTR2A inactive	A375
0.267438	0.89868	HTR2A inactive	A375		0.528566	0.388929	HTR2A inactive	A375		0.601446	0.957204	HTR2A inactive	A375		0.255814	0.344945	HTR2A inactive	A375		0.320162	0.516994	HTR2A inactive	A375
0.459256	0.096892	HTR2A inactive	A375		0.664847	0.693327	HTR2A inactive	A375		0.525071	0.237127	HTR2A inactive	A375		0.187934	0.297316	HTR2A inactive	A375		0.375028	0.441648	HTR2A inactive	A375
0.609032	0.310525	HTR2A inactive	A375		0.583266	0.692354	HTR2A inactive	A375		0.587211	0.412075	HTR2A inactive	A375		0.303789	0.663668	HTR2A inactive	A375		0.419744	0.598966	HTR2A inactive	A375
0.54537	0.824536	HTR2A inactive	A375		0.814714	0.567706	HTR2A inactive	A375		0.832605	0.562862	HTR2A inactive	A375		0.376171	0.729949	HTR2A inactive	A375		0.895455	0.470617	HTR2A inactive	A375
0.857812	0.491874	HTR2A inactive	A375		0.383584	0.902693	HTR2A inactive	A375		0.0467042	0.553942	HTR2A inactive	A375		0.849872	0.383882	HTR2A inactive	A375		0.405457	0.0187748	HTR2A inactive	A375
0.388498	0.332578	HTR2A inactive	A375		0.32806	0.256103	HTR2A inactive	A375		0.294886	0.806098	HTR2A inactive	A375		0.534268	0.19469	HTR2A inactive	A375		0.265096	0.549928	HTR2A inactive	A375
0.552746	0.273877	HTR2A inactive	A375		0.726959	0.467027	HTR2A inactive	A375		0.470079	0.414742	HTR2A inactive	A375		0.490472	0.589268	HTR2A inactive	A375		0.46044	0.733311	HTR2A inactive	A375
0.572265	0.631915	HTR2A inactive	A375		0.114725	0.602882	HTR2A inactive	A375		0.625227	0.0845212	HTR2A inactive	A375		0.288457	0.0247895	HTR2A inactive	A375		0.0126818	0.580095	HTR2A inactive	A375
0.626986	0.33889	HTR2A inactive	A375		0.400734	0.292527	HTR2A inactive	A375		0.168274	0.470819	HTR2A inactive	A375		0.756862	0.335846	HTR2A inactive	A375		0.30331	0.563738	HTR2A inactive	A375
0.519372	0.405581	HTR2A inactive	A375		0.559048	0.529778	HTR2A inactive	A375		0.65835	0.567293	HTR2A inactive	A375		0.139067	0.634388	HTR2A inactive	A375		0.769746	0.983103	HTR2A inactive	A375
0.472287	0.148736	HTR2A inactive	A375		0.428702	0.432523	HTR2A inactive	A375		0.474203	0.952873	HTR2A inactive	A375		0.706234	0.708611	HTR2A inactive	A375		0.577325	0.904835	HTR2A inactive	A375
0.703931	0.404273	HTR2A inactive	A375		0.949171	0.538974	HTR2A inactive	A375		0.755255	0.642005	HTR2A inactive	A375		0.461415	0.804718	HTR2A inactive	A375		0.866954	0.465272	HTR2A inactive	A375
0.409315	0.337364	HTR2A inactive	A375		0.587513	0.101432	HTR2A inactive	A375		0.297293	0.771994	HTR2A inactive	A375		0.521873	0.736923	HTR2A inactive	A375		0.693274	0.962227	HTR2A inactive	A375
0.445493	0.880101	HTR2A inactive	A375		0.480701	1	HTR2A inactive	A375		0.110921	0.625568	HTR2A inactive	A375		0.939916	0.458263	HTR2A inactive	A375		0.643524	0.564817	HTR2A inactive	A375
0.0790181	0.744779	HTR2A inactive	A375		0.638723	0.195182	HTR2A inactive	A375		0.293005	0.542208	HTR2A inactive	A375		0.646684	0.512316	HTR2A inactive	A375		0.401425	0.802405	HTR2A inactive	A375
0.407936	0.303305	HTR2A inactive	A375		0.71766	0.672568	HTR2A inactive	A375		0.618689	0.281214	HTR2A inactive	A375		0.128265	0.514397	HTR2A inactive	A375		0.442285	0.56516	HTR2A inactive	A375
0.535518	0.713576	HTR2A inactive	A375		0.541958	0.59263	HTR2A inactive	A375		0.734071	0.299677	HTR2A inactive	A375		0.769046	0.790629	HTR2A inactive	A375		0.401074	0.485448	HTR2A inactive	A375
0.842123	0.581065	HTR2A inactive	A375		0.172064	0.228506	HTR2A inactive	A375		0.475264	0.101801	HTR2A inactive	A375		0.422494	0.174052	HTR2A inactive	A375		0.422753	0.753541	HTR2A inactive	A375
0.856421	0.719024	HTR2A inactive	A375		0.985797	0.773316	HTR2A inactive	A375		0.689763	0.288786	HTR2A inactive	A375		0.110456	0.71264	HTR2A inactive	A375		0.383786	0.743998	HTR2A inactive	A375
0.555054	0.452888	HTR2A inactive	A375		0.774849	0.82727	HTR2A inactive	A375		0.818667	0.634178	HTR2A inactive	A375		0.123827	0.531899	HTR2A inactive	A375		1	0.922822	HTR2A inactive	A375
0.570117	0.692041	HTR2A inactive	A375		0.885011	0.687821	HTR2A inactive	A375		0.615932	0.515467	HTR2A inactive	A375		0.404812	0.788166	HTR2A inactive	A375		0.514879	0.612504	HTR2A inactive	A375
0.30511	0.828784	HTR2A inactive	A375		0.662103	0.836375	HTR2A inactive	A375		0.0223457	0.323325	HTR2A inactive	A375		1	0.317691	HTR2A inactive	A375		0.294678	0.398798	HTR2A inactive	A375
0.605705	0.363792	HTR2A inactive	A375		0.756782	0.768253	HTR2A inactive	A375		0.753014	0.318896	HTR2A inactive	A375		0.0304623	0.657273	HTR2A inactive	A375		0.640629	0.619085	HTR2A inactive	A375
0.0533155	0.821241	HTR2A inactive	A375		0.643682	0.178227	HTR2A inactive	A375		0.339744	0.542063	HTR2A inactive	A375		0.612655	0.521651	HTR2A inactive	A375		0.912808	0.4205	HTR2A inactive	A375
0.548041	0.22105	HTR2A inactive	A375		0.871422	0.455953	HTR2A inactive	A375		0.545292	0.894602	HTR2A inactive	A375		0.34812	0.347278	HTR2A inactive	A375		0.565518	0.94096	HTR2A inactive	A375
0.356333	0.957388	HTR2A inactive	A375		0.884182	0.54099	HTR2A inactive	A375		0.700857	0.653931	HTR2A inactive	A375		0.3291	0.868413	HTR2A inactive	A375		0.323508	0.440038	HTR2A inactive	A375
0.0784507	0.843933	HTR2A inactive	A375		0.541013	0.0839962	HTR2A inactive	A375		0.412031	0.561661	HTR2A inactive	A375		0.657463	0.680309	HTR2A inactive	A375		0.0381796	0.581386	HTR2A inactive	A375
0.422146	0.331261	HTR2A inactive	A375		0.383352	0.635868	HTR2A inactive	A375		0.524414	0.379251	HTR2A inactive	A375		0.110525	0.715932	HTR2A inactive	A375		0.90495	0.840849	HTR2A inactive	A375
0.876913	0.507578	HTR2A inactive	A375		0.412413	0.965368	HTR2A inactive	A375		0.241743	0.315392	HTR2A inactive	A375		0.788899	0.381712	HTR2A inactive	A375		0.367279	0.728276	HTR2A inactive	A375
0.610387	0.563816	HTR2A inactive	A375		0.70891	0.235105	HTR2A inactive	A375		0.507406	0.532039	HTR2A inactive	A375		0.678262	0.520976	HTR2A inactive	A375		0.492288	0.579186	HTR2A inactive	A375
0.535639	0.409621	HTR2A inactive	A375		0.933751	0.520744	HTR2A inactive	A375		0.68919	0.616588	HTR2A inactive	A375		0.330583	0.77628	HTR2A inactive	A375		0.626382	0.0424578	HTR2A inactive	A375
0.4599	0.250535	HTR2A inactive	A375		0.837752	0.753498	HTR2A inactive	A375		0.855139	0.76632	HTR2A inactive	A375		0.258768	0.481347	HTR2A inactive	A375		0.0134385	0.609825	HTR2A inactive	A375
0.541407	0.183935	HTR2A inactive	A375		0.69593	0.770537	HTR2A inactive	A375		0.495044	0.814687	HTR2A inactive	A375		0.151054	0.310482	HTR2A inactive	A375		0.3871	0.845719	HTR2A inactive	A375
0.82375	0.610005	HTR2A inactive	A375		0.542314	0.135967	HTR2A inactive	A375		0.492382	0.65227	HTR2A inactive	A375		0.434075	0.593858	HTR2A inactive	A375		0.625314	0.647728	HTR2A inactive	A375
0.408714	0.19602	HTR2A inactive	A375		0.110052	0.40631	HTR2A inactive	A375		0.528234	0.0650344	HTR2A inactive	A375		0.534508	0.125035	HTR2A inactive	A375		0.820045	0.391026	HTR2A inactive	A375
0.499674	0.644146	HTR2A inactive	A375		0.150397	0.388951	HTR2A inactive	A375		0.533493	0.0702919	HTR2A inactive	A375		0.380581	0.14618	HTR2A inactive	A375		0.413605	0.741767	HTR2A inactive	A375
0.302766	0.945587	HTR2A inactive	A375		0.94821	0.510066	HTR2A inactive	A375		0.943323	0.671558	HTR2A inactive	A375		0.203867	0.463943	HTR2A inactive	A375		0.901873	0.856429	HTR2A inactive	A375
0.647948	0.457844	HTR2A active	HA1E		0.69395	0.516441	HTR2A inactive	A375		0.563343	0.575873	HTR2A inactive	A375		0.517253	0.561245	HTR2A inactive	A375		0.874684	0.416711	HTR2A inactive	A375
0.0756806	0.682765	HTR2A active	HA1E		0.0175322	0.395352	HTR2A active	HA1E		0.546223	0.891136	HTR2A active	HA1E		0.829187	0.711194	HTR2A active	HA1E		0.844006	0.65968	HTR2A active	HA1E
0.776688	0.358373	HTR2A active	HA1E		0.931278	0.614032	HTR2A active	HA1E		0.862976	0.242844	HTR2A active	HA1E		0.245061	0.495836	HTR2A active	HA1E		0.150655	0.594617	HTR2A active	HA1E
0.966769	0.0680348	HTR2A active	HA1E		0.285101	1	HTR2A active	HA1E		0.294872	0.617542	HTR2A active	HA1E		0.138933	0.64354	HTR2A active	HA1E		0.486931	0.523905	HTR2A active	HA1E
0.953545	0.0856071	HTR2A active	HA1E		0.428999	0.423403	HTR2A active	HA1E		0.304705	0.491473	HTR2A active	HA1E		0.674364	0.55492	HTR2A active	HA1E		0.566008	0.25739	HTR2A active	HA1E
0.672143	0.498931	HTR2A active	HA1E		0.794222	0.360231	HTR2A active	HA1E		0.638003	0.288874	HTR2A active	HA1E		0.384495	0.777836	HTR2A active	HA1E		0.246561	0.743842	HTR2A active	HA1E
0.0615142	0.511003	HTR2A active	HA1E		0.509822	0.527025	HTR2A active	HA1E		0.309495	0.522292	HTR2A active	HA1E		0.299779	0.0250454	HTR2A active	HA1E		0.735494	0.296207	HTR2A active	HA1E
0.450695	0.864181	HTR2A active	HA1E		0.308099	0.549565	HTR2A active	HA1E		0.230575	0.366139	HTR2A active	HA1E		0.184309	0.370511	HTR2A active	HA1E		0.735679	0.396466	HTR2A active	HA1E
0.717858	0.629268	HTR2A active	HA1E		0.545992	0.326957	HTR2A active	HA1E		0.595832	0.0310354	HTR2A active	HA1E		0.664734	0.428069	HTR2A active	HA1E		0.686202	0.348562	HTR2A active	HA1E
0.127358	0.550537	HTR2A active	HA1E		0.63994	0.38793	HTR2A active	HA1E		0.297297	0.397376	HTR2A active	HA1E		0.354248	0.90707	HTR2A active	HA1E		0.284545	0.655393	HTR2A active	HA1E
0.990522	0.153012	HTR2A active	HA1E		0.936748	0.135092	HTR2A active	HA1E		0.758643	0.567758	HTR2A active	HA1E		0.272555	0.118613	HTR2A active	HA1E		0.699653	0.483338	HTR2A active	HA1E
0.556845	0.738583	HTR2A active	HA1E		0.839039	0.483499	HTR2A active	HA1E		0.546585	0.462176	HTR2A active	HA1E		0.590002	0.826758	HTR2A active	HA1E		0.126972	0.575927	HTR2A active	HA1E
0.836743	0.112866	HTR2A active	HA1E		0.100248	0.470511	HTR2A active	HA1E		0.364837	0.926803	HTR2A active	HA1E		0.788379	0.743273	HTR2A active	HA1E		0.35952	0.661551	HTR2A active	HA1E
0.102367	0.41258	HTR2A active	HA1E		0.861599	0.477171	HTR2A active	HA1E		0.511126	0.302952	HTR2A active	HA1E		0.503967	0.716794	HTR2A active	HA1E		0.55981	0.505644	HTR2A active	HA1E
0.504046	0.981116	HTR2A active	HA1E		0.394733	0.0172669	HTR2A active	HA1E		0.922606	0.851694	HTR2A active	HA1E		0.451015	0.274184	HTR2A active	HA1E		0.664762	0.475155	HTR2A active	HA1E
0.955203	0.162651	HTR2A active	HA1E		0.50952	0.203993	HTR2A active	HA1E		0.945557	0.525643	HTR2A active	HA1E		0.230843	0.439607	HTR2A active	HA1E		0.762596	0.652478	HTR2A active	HA1E
0.628643	0.736832	HTR2A active	HA1E		0.603314	0.0672156	HTR2A active	HA1E		0.785836	0.741649	HTR2A active	HA1E		0.430929	0.182207	HTR2A active	HA1E		0.224541	0.518205	HTR2A active	HA1E
0.489247	1	HTR2A active	HA1E		1	0.25215	HTR2A active	HA1E		0.812109	0.517915	HTR2A active	HA1E		0.392997	0.255753	HTR2A active	HA1E		0.759862	0.315194	HTR2A active	HA1E
0.904819	0.185187	HTR2A active	HA1E		0.825581	0.233113	HTR2A active	HA1E		0.528792	0.313475	HTR2A active	HA1E		0.360704	0.891035	HTR2A active	HA1E		0.654709	0.499427	HTR2A active	HA1E
0.117754	0.119221	HTR2A active	HA1E		0.237694	0.949956	HTR2A active	HA1E		0.18549	0.711806	HTR2A active	HA1E		0.0693362	0.627375	HTR2A active	HA1E		0.450086	0.502026	HTR2A active	HA1E
0.899057	0.0406805	HTR2A active	HA1E		0.21652	0.467452	HTR2A active	HA1E		0.51767	0.863844	HTR2A active	HA1E		0.892875	0.643004	HTR2A active	HA1E		0.398567	0.562657	HTR2A active	HA1E
0.586103	0.750886	HTR2A active	HA1E		0.530039	0.870424	HTR2A active	HA1E		0.116891	0.607094	HTR2A active	HA1E		0.132508	0.96974	HTR2A active	HA1E		0.573296	0.520214	HTR2A active	HA1E
0.117454	0.198957	HTR2A active	HA1E		0.735219	0.434262	HTR2A active	HA1E		0.753138	0.132272	HTR2A active	HA1E		0.317528	0.675193	HTR2A active	HA1E		0.532539	0.479233	HTR2A active	HA1E
0.662917	0.553853	HTR2A active	HA1E		0.290957	0.969505	HTR2A active	HA1E		0.170767	0.610347	HTR2A active	HA1E		0.0758036	0.724887	HTR2A active	HA1E		0.483251	0.460524	HTR2A active	HA1E
0.121374	0.579747	HTR2A active	HA1E		0.561154	0.570802	HTR2A active	HA1E		0.286921	0.530265	HTR2A active	HA1E		0.274398	0.0387222	HTR2A active	HA1E		0.86234	0.509643	HTR2A active	HA1E
0.739616	0.259163	HTR2A active	HA1E		0.863185	0.0941826	HTR2A active	HA1E		0.756879	0.657682	HTR2A active	HA1E		0.393816	0.206989	HTR2A active	HA1E		0.337467	0.241177	HTR2A active	HA1E
0.498279	0.911835	HTR2A active	HA1E		0.0987027	0.314318	HTR2A active	HA1E		0.557535	0.823664	HTR2A active	HA1E		0.904404	0.776228	HTR2A active	HA1E		0.712538	0.489592	HTR2A active	HA1E
0.482509	0.987596	HTR2A active	HA1E		0.929575	0.528264	HTR2A active	HA1E		0.715491	0.215552	HTR2A active	HA1E		0.333295	0.701434	HTR2A active	HA1E		0.658971	0.603345	HTR2A active	HA1E
0.709335	0.510538	HTR2A active	HA1E		0.797556	0.488709	HTR2A active	HA1E		0.668852	0.248085	HTR2A active	HA1E		0.231399	0.897325	HTR2A active	HA1E		0.24522	0.727706	HTR2A active	HA1E
0.627354	0.53341	HTR2A active	HA1E		0.241929	0.16605	HTR2A active	HA1E		0.773639	0.855058	HTR2A active	HA1E		0.372895	0.383925	HTR2A active	HA1E		0.344948	0.601634	HTR2A active	HA1E
0.584384	0.711032	HTR2A active	HA1E		0.889465	0.103675	HTR2A active	HA1E		0.523172	0.632453	HTR2A active	HA1E		0.381015	0.12207	HTR2A active	HA1E		0.726157	0.654666	HTR2A active	HA1E
0.725653	0.325301	HTR2A active	HA1E		0.697137	0.384362	HTR2A active	HA1E		0.729206	0.270108	HTR2A active	HA1E		0.381803	0.627683	HTR2A active	HA1E		0.576602	0.473422	HTR2A active	HA1E
0.0407175	0.522518	HTR2A active	HA1E		0.893054	0.563567	HTR2A active	HA1E		0.599507	0.0413277	HTR2A active	HA1E		0.732468	0.535349	HTR2A active	HA1E		0.126648	0.59178	HTR2A active	HA1E
0.15358	0.412528	HTR2A active	HA1E		0.328307	0.633587	HTR2A active	HA1E		0.261622	0.35405	HTR2A active	HA1E		0.640393	0.80358	HTR2A active	HA1E		0.638735	0.401044	HTR2A active	HA1E
0.613825	0.74083	HTR2A active	HA1E		0.630643	0.464191	HTR2A active	HA1E		0.584468	0.46439	HTR2A active	HA1E		0.557788	0.746731	HTR2A active	HA1E		0.756182	0.410759	HTR2A active	HA1E
0.532481	0.759496	HTR2A active	HA1E		0.795163	0.0757121	HTR2A active	HA1E		0.810765	0.698594	HTR2A active	HA1E		0.466647	0.251468	HTR2A active	HA1E		0.532684	0.438986	HTR2A active	HA1E
0.503513	0.810064	HTR2A active	HA1E		0.945076	0.626812	HTR2A active	HA1E		0.862151	0.206337	HTR2A active	HA1E		0.38937	0.213998	HTR2A active	HA1E		0.509782	0.456497	HTR2A active	HA1E
0.143932	0.425217	HTR2A active	HA1E		0.676747	0.120711	HTR2A active	HA1E		0.368923	0.490139	HTR2A active	HA1E		0.524076	0.661783	HTR2A active	HA1E		0.70803	0.570653	HTR2A active	HA1E
0.777157	0.282171	HTR2A active	HA1E		0.452027	0.785381	HTR2A active	HA1E		0.158608	0.654602	HTR2A active	HA1E		0.108186	0.850396	HTR2A active	HA1E		0.448029	0.514812	HTR2A active	HA1E
0	0.648849	HTR2A active	HA1E		0.558892	0.23468	HTR2A active	HA1E		0.564048	0.0918916	HTR2A active	HA1E		0.691382	0.399858	HTR2A active	HA1E		0.837106	0.725135	HTR2A active	HA1E
0.0599774	0.00378758	HTR2A active	HA1E		0.671976	0.207941	HTR2A active	HA1E		0.668562	0.40165	HTR2A active	HA1E		0.417382	0.695644	HTR2A active	HA1E		0.566732	0.543571	HTR2A active	HA1E
0.979811	0.152808	HTR2A inactive	HA1E		0.492183	0.0786325	HTR2A active	HA1E		0.675463	0.578192	HTR2A active	HA1E		0.527097	0.531616	HTR2A active	HA1E		0.314838	0.738062	HTR2A active	HA1E
0.975887	0.135269	HTR2A inactive	HA1E		0.591563	0.154468	HTR2A inactive	HA1E		0.620573	0.561386	HTR2A inactive	HA1E		0.484569	0.552828	HTR2A inactive	HA1E		0.10463	0.49163	HTR2A inactive	HA1E
0.896019	0.209346	HTR2A inactive	HA1E		0.418666	0.849386	HTR2A inactive	HA1E		0.158926	0.707709	HTR2A inactive	HA1E		0.145686	0.711293	HTR2A inactive	HA1E		0.312358	0.154882	HTR2A inactive	HA1E
0.793921	0.114897	HTR2A inactive	HA1E		0.768975	0.658426	HTR2A inactive	HA1E		0.657766	0.0815323	HTR2A inactive	HA1E		0.716538	0.833162	HTR2A inactive	HA1E		0.598051	0.979964	HTR2A inactive	HA1E
0.0784093	0.0310397	HTR2A inactive	HA1E		0.622299	0.196274	HTR2A inactive	HA1E		0.703927	0.342626	HTR2A inactive	HA1E		0.299796	0.691177	HTR2A inactive	HA1E		0.818689	0.476884	HTR2A inactive	HA1E
0.874987	0.1316	HTR2A inactive	HA1E		0.308356	0.52118	HTR2A inactive	HA1E		0.47959	0.958231	HTR2A inactive	HA1E		0.808362	0.813601	HTR2A inactive	HA1E		0.615729	0.240165	HTR2A inactive	HA1E
0.98541	0.0996618	HTR2A inactive	HA1E		0.586456	0.41286	HTR2A inactive	HA1E		0.681495	0.169378	HTR2A inactive	HA1E		0.404775	0.581289	HTR2A inactive	HA1E		0.337125	0.600146	HTR2A inactive	HA1E
0.141764	0.604541	HTR2A inactive	HA1E		0.0362556	0.295347	HTR2A inactive	HA1E		0.491803	0.771677	HTR2A inactive	HA1E		0.998166	0.782961	HTR2A inactive	HA1E		0.628736	0.584712	HTR2A inactive	HA1E
0.0749966	0	HTR2A inactive	HA1E		0.248993	0.3859	HTR2A inactive	HA1E		0.556774	0.913055	HTR2A inactive	HA1E		0.933731	0.675908	HTR2A inactive	HA1E		0.637244	0.351741	HTR2A inactive	HA1E
0.633397	0.458186	HTR2A inactive	HA1E		0.48928	0.744214	HTR2A inactive	HA1E		0.223138	0.404316	HTR2A inactive	HA1E		0.169758	0.668784	HTR2A inactive	HA1E		0.0848022	0.435142	HTR2A inactive	HA1E
0.156354	0.460852	HTR2A inactive	HA1E		0.698977	0.237769	HTR2A inactive	HA1E		0.660954	0.250333	HTR2A inactive	HA1E		0.520875	0.60484	HTR2A inactive	HA1E		0.350767	0.878503	HTR2A inactive	HA1E
0.728196	0.428994	HTR2A inactive	HA1E		0	0.321508	HTR2A inactive	HA1E		0.431797	0.730632	HTR2A inactive	HA1E		0.876285	0.753042	HTR2A inactive	HA1E		0.316323	0.0927475	HTR2A inactive	HA1E
0.657337	0.453846	HTR2A inactive	HA1E		0.941769	0.170228	HTR2A inactive	HA1E		0.867968	0.458418	HTR2A inactive	HA1E		0.337405	0.258782	HTR2A inactive	HA1E		0.22516	0.444554	HTR2A inactive	HA1E
0.70679	0.385112	HTR2A inactive	HA1E		0.420805	0.905426	HTR2A inactive	HA1E		0.0421939	0.593998	HTR2A inactive	HA1E		0.168996	0.945689	HTR2A inactive	HA1E		0.0945063	0.540445	HTR2A inactive	HA1E
0.161782	0.407507	HTR2A inactive	HA1E		0.853748	0.130846	HTR2A inactive	HA1E		0.499612	0.681823	HTR2A inactive	HA1E		0.400928	0.0909678	HTR2A inactive	HA1E		0.0135446	0.582393	HTR2A inactive	HA1E
0.108717	0.596559	HTR2A inactive	HA1E		0.239306	0.996729	HTR2A inactive	HA1E		0.132381	0.723797	HTR2A inactive	HA1E		0.04049	0.667454	HTR2A inactive	HA1E		0.0663132	0.548563	HTR2A inactive	HA1E
0.686652	0.554821	HTR2A inactive	HA1E		0.746168	0.41757	HTR2A inactive	HA1E		0.431723	0.35608	HTR2A inactive	HA1E		0.33546	0.796422	HTR2A inactive	HA1E		0.887633	0.781293	HTR2A inactive	HA1E
0.150805	0.520339	HTR2A inactive	HA1E		0.714828	0.0762492	HTR2A inactive	HA1E		0.401922	0.250182	HTR2A inactive	HA1E		0.641585	0.481197	HTR2A inactive	HA1E		0.949921	0.775674	HTR2A inactive	HA1E
0.0601166	0.522833	HTR2A inactive	HA1E		0.968104	0.294105	HTR2A inactive	HA1E		0.892553	0.713655	HTR2A inactive	HA1E		0.343436	0.180896	HTR2A inactive	HA1E		0.529377	0.501163	HTR2A inactive	HA1E
0.921966	0.158899	HTR2A inactive	HA1E		0.656403	0.611379	HTR2A inactive	HA1E		0.910344	0.468686	HTR2A inactive	HA1E		0.318811	0.410896	HTR2A inactive	HA1E		0.775088	0.568298	HTR2A inactive	HA1E
0.539626	0.805124	HTR2A inactive	HA1E		0.48281	0.816801	HTR2A inactive	HA1E		0.0818793	0.741102	HTR2A inactive	HA1E		0.0956462	0.671029	HTR2A inactive	HA1E		0.394473	0.618991	HTR2A inactive	HA1E
0.0389005	0.574451	HTR2A inactive	HA1E		0.526861	0.097091	HTR2A inactive	HA1E		0.496271	0.135298	HTR2A inactive	HA1E		0.699513	0.4698	HTR2A inactive	HA1E		0.280805	0.08916	HTR2A inactive	HA1E
0.0837707	0.561028	HTR2A inactive	HA1E		0.284172	0.202522	HTR2A inactive	HA1E		0.354724	0.431212	HTR2A inactive	HA1E		0.522904	0.0995376	HTR2A inactive	HA1E		0.515081	0.58865	HTR2A inactive	HA1E
0.79747	0.253319	HTR2A inactive	HA1E		0.0706664	0.354617	HTR2A inactive	HA1E		0.488366	0.832714	HTR2A inactive	HA1E		0.909876	0.826843	HTR2A inactive	HA1E		0.741253	0.727808	HTR2A inactive	HA1E
0.797529	0.312968	HTR2A inactive	HA1E		0.365425	0.0385751	HTR2A inactive	HA1E		0.943718	0.882622	HTR2A inactive	HA1E		0.49381	0.32985	HTR2A inactive	HA1E		0.945239	0.858833	HTR2A inactive	HA1E
0.162872	0.377564	HTR2A inactive	HA1E		0.926945	0.338363	HTR2A inactive	HA1E		0.731399	0.525379	HTR2A inactive	HA1E		0.32946	0.143954	HTR2A inactive	HA1E		0.958862	0.773722	HTR2A inactive	HA1E
0.12423	0.453176	HTR2A inactive	HA1E		0.640661	0.698608	HTR2A inactive	HA1E		0.0935098	0.583977	HTR2A inactive	HA1E		0.138533	0.786364	HTR2A inactive	HA1E		0.958182	0.764615	HTR2A inactive	HA1E
0.493026	0.940761	HTR2A inactive	HA1E		0.399428	0.797614	HTR2A inactive	HA1E		0.0995335	0.507828	HTR2A inactive	HA1E		0.151738	0.856742	HTR2A inactive	HA1E		0.236335	0.731436	HTR2A inactive	HA1E
0.113413	0.588694	HTR2A inactive	HA1E		0.966734	0.211601	HTR2A inactive	HA1E		0.709672	0.530923	HTR2A inactive	HA1E		0.441166	0.118204	HTR2A inactive	HA1E		0.952682	0.675929	HTR2A inactive	HA1E
0.927096	0.0429406	HTR2A inactive	HA1E		0.337516	0.0585628	HTR2A inactive	HA1E		0.669853	0.478503	HTR2A inactive	HA1E		0.553862	0.533635	HTR2A inactive	HA1E		0.302932	0.449962	HTR2A inactive	HA1E
0.731155	0.269991	HTR2A inactive	HA1E		0.712998	0.451447	HTR2A inactive	HA1E		0.931622	0.577737	HTR2A inactive	HA1E		0.329987	0.364839	HTR2A inactive	HA1E		0.579323	0.457928	HTR2A inactive	HA1E
0.658343	0.710707	HTR2A inactive	HA1E		0.889543	0.122007	HTR2A inactive	HA1E		0.237738	0.29857	HTR2A inactive	HA1E		0.490139	0.0314422	HTR2A inactive	HA1E		0.384973	0.363678	HTR2A inactive	HA1E
0.0589113	0.0259188	HTR2A inactive	HA1E		0.893338	0.206713	HTR2A inactive	HA1E		0.841891	0.655748	HTR2A inactive	HA1E		0.203523	0.279018	HTR2A inactive	HA1E		0.045935	0.502899	HTR2A inactive	HA1E
0.926653	0.197837	HTR2A inactive	HA1E		0.799095	0.541589	HTR2A inactive	HA1E		0.939804	0.692172	HTR2A inactive	HA1E		0.34775	0.373977	HTR2A inactive	HA1E		0.973076	0.796617	HTR2A inactive	HA1E
0.100578	0.359836	HTR2A inactive	HA1E		0.501388	0.570909	HTR2A inactive	HA1E		0.962608	0.428815	HTR2A inactive	HA1E		0.470585	0.0483211	HTR2A inactive	HA1E		0.610883	0.349059	HTR2A inactive	HA1E
0.652703	0.414667	HTR2A inactive	HA1E		0.55915	0.132523	HTR2A inactive	HA1E		0.656406	0.52913	HTR2A inactive	HA1E		0.462276	0.702165	HTR2A inactive	HA1E		0.492625	0.797023	HTR2A inactive	HA1E
0.628438	0.638564	HTR2A inactive	HA1E		0.909596	0.0732041	HTR2A inactive	HA1E		0.858892	0.592129	HTR2A inactive	HA1E		0.363582	0.182721	HTR2A inactive	HA1E		0.60941	0.966399	HTR2A inactive	HA1E
0.481054	0.909973	HTR2A inactive	HA1E		0.624999	0.326336	HTR2A inactive	HA1E		0.441983	0.414528	HTR2A inactive	HA1E		0.469251	0.741568	HTR2A inactive	HA1E		0.471271	0.716936	HTR2A inactive	HA1E
0.559299	0.756892	HTR2A inactive	HA1E		0.364167	0.594541	HTR2A inactive	HA1E		0.29926	0.491139	HTR2A inactive	HA1E		0.663407	0.801015	HTR2A inactive	HA1E		0.651254	0.565157	HTR2A inactive	HA1E
0.752424	0.185691	HTR2A inactive	HA1E		0.634964	0.593006	HTR2A inactive	HA1E		0.954823	0.800981	HTR2A inactive	HA1E		0.435488	0.307714	HTR2A inactive	HA1E		0.271655	0.357277	HTR2A inactive	HA1E
0.631558	0.743398	HTR2A inactive	HA1E		0.723585	0.521112	HTR2A inactive	HA1E		0.743659	0.56895	HTR2A inactive	HA1E		0.247662	0.210092	HTR2A inactive	HA1E		0.535746	0.330145	HTR2A inactive	HA1E
0.606748	0.726697	HTR2A inactive	HA1E		0.513788	0.35901	HTR2A inactive	HA1E		0.559321	0.55088	HTR2A inactive	HA1E		0.470629	0.591421	HTR2A inactive	HA1E		0.589536	1	HTR2A inactive	HA1E
0.989174	0.18984	HTR2A inactive	HA1E		0.972026	0.21082	HTR2A inactive	HA1E		0.836341	0.485129	HTR2A inactive	HA1E		0.287467	0.20144	HTR2A inactive	HA1E		0.657092	0.721077	HTR2A inactive	HA1E
0.598732	0.776803	HTR2A inactive	HA1E		0.670059	0.027768	HTR2A inactive	HA1E		0.802813	0.846573	HTR2A inactive	HA1E		0.473078	0.345382	HTR2A inactive	HA1E		0.0220422	0.481745	HTR2A inactive	HA1E
0.638011	0.72453	HTR2A inactive	HA1E		0.959946	0.545462	HTR2A inactive	HA1E		0.758839	0.181427	HTR2A inactive	HA1E		0.300164	0.613094	HTR2A inactive	HA1E		0.510402	0.81381	HTR2A inactive	HA1E
0.717685	0.618509	HTR2A inactive	HA1E		0.387826	0.531533	HTR2A inactive	HA1E		0.280338	0.327197	HTR2A inactive	HA1E		0.649542	0.87396	HTR2A inactive	HA1E		0.954605	0.718239	HTR2A inactive	HA1E
0.140986	0.557746	HTR2A inactive	HA1E		0.0729674	0.437968	HTR2A inactive	HA1E		0.650026	0.759362	HTR2A inactive	HA1E		0.814909	0.592111	HTR2A inactive	HA1E		0.4763	0.563463	HTR2A inactive	HA1E
0.849521	0.212531	HTR2A inactive	HA1E		0.76802	0.51078	HTR2A inactive	HA1E		0.919679	0.322247	HTR2A inactive	HA1E		0.285559	0.519584	HTR2A inactive	HA1E		0.355194	0.388746	HTR2A inactive	HA1E
0.663829	0.617021	HTR2A inactive	HA1E		0.17744	0.214427	HTR2A inactive	HA1E		0.611451	0.700709	HTR2A inactive	HA1E		0.53798	0.396837	HTR2A inactive	HA1E		0.32328	0.85447	HTR2A inactive	HA1E
0.660943	0.414955	HTR2A inactive	HA1E		0.638339	0.163527	HTR2A inactive	HA1E		0.609441	0.389962	HTR2A inactive	HA1E		0.415538	0.704226	HTR2A inactive	HA1E		0.924216	0.698066	HTR2A inactive	HA1E
0.889836	0.181917	HTR2A inactive	HA1E		0.23308	0.158266	HTR2A inactive	HA1E		0.461047	0.486224	HTR2A inactive	HA1E		0.594827	0.717383	HTR2A inactive	HA1E		0.314668	0.606735	HTR2A inactive	HA1E
0.088625	0.36041	HTR2A inactive	HA1E		0.302002	0.18241	HTR2A inactive	HA1E		0.859259	0.834451	HTR2A inactive	HA1E		0.33618	0.386388	HTR2A inactive	HA1E		0.595882	0.941142	HTR2A inactive	HA1E
0.7121	0.432178	HTR2A inactive	HA1E		0.603418	0.321417	HTR2A inactive	HA1E		0.497603	0.0488846	HTR2A inactive	HA1E		0.735199	0.425847	HTR2A inactive	HA1E		0.878796	0.517607	HTR2A inactive	HA1E
0.172608	0.392024	HTR2A inactive	HA1E		0.501463	0.587025	HTR2A inactive	HA1E		0.829035	0.625882	HTR2A inactive	HA1E		0.25983	0.150509	HTR2A inactive	HA1E		0.269182	0.501247	HTR2A inactive	HA1E
0.995415	0.118222	HTR2A inactive	HA1E		0.329209	0.320363	HTR2A inactive	HA1E		0.899835	0.65642	HTR2A inactive	HA1E		0.246281	0.310649	HTR2A inactive	HA1E		0.0278834	0.573601	HTR2A inactive	HA1E
0.914467	0.0325862	HTR2A inactive	HA1E		0.25657	0.122148	HTR2A inactive	HA1E		0.787024	0.874839	HTR2A inactive	HA1E		0.516363	0.402591	HTR2A inactive	HA1E		0.590526	0.375092	HTR2A inactive	HA1E
0.95071	0.182563	HTR2A inactive	HA1E		0.462311	0.0997626	HTR2A inactive	HA1E		0.520897	0.0557682	HTR2A inactive	HA1E		0.686349	0.343929	HTR2A inactive	HA1E		0.477837	0.354179	HTR2A inactive	HA1E
0.0951593	0.539216	HTR2A inactive	HA1E		0.811685	0.127689	HTR2A inactive	HA1E		0.659647	0.00958069	HTR2A inactive	HA1E		0.352904	0.0715742	HTR2A inactive	HA1E		0.861978	0.800178	HTR2A inactive	HA1E
0.7275	0.465278	HTR2A inactive	HA1E		0.556721	0.897119	HTR2A inactive	HA1E		0.129044	0.436977	HTR2A inactive	HA1E		0.122511	0.899016	HTR2A inactive	HA1E		0.079724	0.433438	HTR2A inactive	HA1E
0.800671	0.304633	HTR2A inactive	HA1E		0.702692	0.553939	HTR2A inactive	HA1E		0.687124	0.0340445	HTR2A inactive	HA1E		0.334911	0.027102	HTR2A inactive	HA1E		0.908985	0.717016	HTR2A inactive	HA1E
0.0844879	0.522357	HTR2A inactive	HA1E		0.138377	0.329296	HTR2A inactive	HA1E		0.566681	0.766424	HTR2A inactive	HA1E		0.958446	0.72908	HTR2A inactive	HA1E		0.296134	0.351041	HTR2A inactive	HA1E
0.882927	0.100921	HTR2A inactive	HA1E		0.54724	0.456798	HTR2A inactive	HA1E		0.473808	0.342786	HTR2A inactive	HA1E		0.492739	0.882316	HTR2A inactive	HA1E		0.216832	0.103518	HTR2A inactive	HA1E
0.110259	0.409403	HTR2A inactive	HA1E		0.596612	0.720793	HTR2A inactive	HA1E		0.26014	0.333442	HTR2A inactive	HA1E		0.186277	0.754309	HTR2A inactive	HA1E		0.488226	0.420777	HTR2A inactive	HA1E
0.104065	0.223619	HTR2A inactive	HA1E		0.203525	0.359177	HTR2A inactive	HA1E		0.465184	0.896352	HTR2A inactive	HA1E		0.848303	0.700719	HTR2A inactive	HA1E		0.441453	0.391451	HTR2A inactive	HA1E
0.749774	0.441966	HTR2A inactive	HA1E		0.717694	0.635758	HTR2A inactive	HA1E		0.857243	0.524555	HTR2A inactive	HA1E		0.259906	0.280234	HTR2A inactive	HA1E		0.475443	0.545752	HTR2A inactive	HA1E
0.504661	0.961325	HTR2A inactive	HA1E		0.307904	0.648524	HTR2A inactive	HA1E		0.808	0.545203	HTR2A inactive	HA1E		0.481274	0.278454	HTR2A inactive	HA1E		0.438815	0.700748	HTR2A inactive	HA1E
0.612768	0.685811	HTR2A inactive	HA1E		0.599556	0.394733	HTR2A inactive	HA1E		0.501793	0.38277	HTR2A inactive	HA1E		0.38054	0.703605	HTR2A inactive	HA1E		0.616664	0.210134	HTR2A inactive	HA1E
0.102803	0.65823	HTR2A inactive	HA1E		0.226404	0.24755	HTR2A inactive	HA1E		0.428747	0.430209	HTR2A inactive	HA1E		0.537984	0.263964	HTR2A inactive	HA1E		0.705654	0.558558	HTR2A inactive	HA1E
0.597229	0.680312	HTR2A inactive	HA1E		0.602065	0.799326	HTR2A inactive	HA1E		0.118037	0.446013	HTR2A inactive	HA1E		0.168426	0.809905	HTR2A inactive	HA1E		0.332518	0.471617	HTR2A inactive	HA1E
0.637948	0.69023	HTR2A inactive	HA1E		0.316539	0.0094277	HTR2A inactive	HA1E		0.40915	0.204288	HTR2A inactive	HA1E		0.581468	0.474544	HTR2A inactive	HA1E		0.721482	0.888897	HTR2A inactive	HA1E
0.103592	0.363849	HTR2A inactive	HA1E		0.437006	0.366664	HTR2A inactive	HA1E		0.526067	0.0389831	HTR2A inactive	HA1E		0.751697	0.454271	HTR2A inactive	HA1E		0.582749	0.64167	HTR2A inactive	HA1E
0.0577371	0.642158	HTR2A inactive	HA1E		0.386199	0.62029	HTR2A inactive	HA1E		0.914462	0.898131	HTR2A inactive	HA1E		0.399239	0.418871	HTR2A inactive	HA1E		0.788125	0.35034	HTR2A inactive	HA1E
0.461555	0.841468	HTR2A inactive	HA1E		0.556499	0.44402	HTR2A inactive	HA1E		0.723015	0.372549	HTR2A inactive	HA1E		0.390926	0.593928	HTR2A inactive	HA1E		0.569412	0.250924	HTR2A inactive	HA1E
0.81535	0.244192	HTR2A inactive	HA1E		0.394371	0.0521368	HTR2A inactive	HA1E		0.965013	0.785559	HTR2A inactive	HA1E		0.439183	0.226284	HTR2A inactive	HA1E		0.345704	0.063384	HTR2A inactive	HA1E
0.122105	0.239828	HTR2A inactive	HA1E		0.886378	0.169637	HTR2A inactive	HA1E		0.655277	0	HTR2A inactive	HA1E		0.350959	0	HTR2A inactive	HA1E		0.602254	0.795105	HTR2A inactive	HA1E
0.464743	0.905168	HTR2A inactive	HA1E		0.16293	0.280479	HTR2A inactive	HA1E		0.617493	0.769929	HTR2A inactive	HA1E		0.964168	0.816108	HTR2A inactive	HA1E		0.56254	0.410773	HTR2A inactive	HA1E
0.108802	0.140467	HTR2A inactive	HA1E		0.21031	0.978577	HTR2A inactive	HA1E		0.222229	0.753575	HTR2A inactive	HA1E		0.0174095	0.65507	HTR2A inactive	HA1E		0.856447	0.768807	HTR2A inactive	HA1E
0.0883503	0.648754	HTR2A inactive	HA1E		0.52036	0.0742047	HTR2A inactive	HA1E		0.693379	0.471608	HTR2A inactive	HA1E		0.535092	0.57752	HTR2A inactive	HA1E		0.145022	0.553902	HTR2A inactive	HA1E
0.589527	0.759924	HTR2A inactive	HA1E		0.100711	0.249368	HTR2A inactive	HA1E		0.541445	0.80315	HTR2A inactive	HA1E		0.932348	0.753261	HTR2A inactive	HA1E		1	0.723877	HTR2A inactive	HA1E
0.028323	0.690651	HTR2A inactive	HA1E		0.373176	0.241412	HTR2A inactive	HA1E		0.966681	0.799365	HTR2A inactive	HA1E		0.45166	0.362358	HTR2A inactive	HA1E		0.266343	0.144553	HTR2A inactive	HA1E
0.0655718	0.674989	HTR2A inactive	HA1E		0.521702	0.285532	HTR2A inactive	HA1E		0.922311	0.566696	HTR2A inactive	HA1E		0.39897	0.317691	HTR2A inactive	HA1E		0.569473	0.920782	HTR2A inactive	HA1E
0.966706	0.20577	HTR2A inactive	HA1E		0.427519	0.0403098	HTR2A inactive	HA1E		0.442929	0.242968	HTR2A inactive	HA1E		0.60733	0.423334	HTR2A inactive	HA1E		0.293923	0.00641371	HTR2A inactive	HA1E
0.632574	0.585757	HTR2A inactive	HA1E		0.702696	0.132202	HTR2A inactive	HA1E		0.562263	0.356793	HTR2A inactive	HA1E		0.370844	0.815759	HTR2A inactive	HA1E		0.577103	0.556296	HTR2A inactive	HA1E
0.035105	0.630624	HTR2A inactive	HA1E		0.751456	0.379781	HTR2A inactive	HA1E		0.56462	0.60828	HTR2A inactive	HA1E		0.281203	0.745622	HTR2A inactive	HA1E		0.390345	0.412258	HTR2A inactive	HA1E
0.871427	0.178847	HTR2A inactive	HA1E		0.497884	0.32338	HTR2A inactive	HA1E		0.433603	0.188515	HTR2A inactive	HA1E		0.676227	0.498755	HTR2A inactive	HA1E		0.425762	0.358596	HTR2A inactive	HA1E
0.745502	0.322078	HTR2A inactive	HA1E		0.35048	0.552962	HTR2A inactive	HA1E		0.371608	0.951961	HTR2A inactive	HA1E		0.822202	0.607296	HTR2A inactive	HA1E		0.252539	0.672081	HTR2A inactive	HA1E
0.709878	0.370822	HTR2A inactive	HA1E		0.357204	0.462674	HTR2A inactive	HA1E		0.402863	0.325743	HTR2A inactive	HA1E		0.689945	0.830256	HTR2A inactive	HA1E		0.369427	0.567122	HTR2A inactive	HA1E
0.119443	0.339416	HTR2A inactive	HA1E		0.759799	0.178261	HTR2A inactive	HA1E		0.26183	0.429721	HTR2A inactive	HA1E		0.473883	0.756643	HTR2A inactive	HA1E		0.244221	0.311121	HTR2A inactive	HA1E
0.690778	0.608069	HTR2A inactive	HA1E		0.398082	0.739094	HTR2A inactive	HA1E		0.238772	0.567967	HTR2A inactive	HA1E		0.655995	0.948097	HTR2A inactive	HA1E		0.657002	0.662393	HTR2A inactive	HA1E
0.910072	0.0864887	HTR2A inactive	HA1E		0.310439	0.701014	HTR2A inactive	HA1E		0.418198	0.682684	HTR2A inactive	HA1E		0.227857	0.736812	HTR2A inactive	HA1E		0.318359	0	HTR2A inactive	HA1E
0.673081	0.621872	HTR2A inactive	HA1E		0.975894	0.565564	HTR2A inactive	HA1E		0.824172	0.174466	HTR2A inactive	HA1E		0.320746	0.64419	HTR2A inactive	HA1E		0.588313	0.297684	HTR2A inactive	HA1E
0.129579	0.242452	HTR2A inactive	HA1E		0.0785083	0.36862	HTR2A inactive	HA1E		0.57163	0.985487	HTR2A inactive	HA1E		0.838577	0.543583	HTR2A inactive	HA1E		0.593639	0.441628	HTR2A inactive	HA1E
0.890078	0.223057	HTR2A inactive	HA1E		0.869144	0.572036	HTR2A inactive	HA1E		0.925586	0.362311	HTR2A inactive	HA1E		0.279202	0.477254	HTR2A inactive	HA1E		0.897814	0.681873	HTR2A inactive	HA1E
0.91582	0.232871	HTR2A inactive	HA1E		0.83424	0.636984	HTR2A inactive	HA1E		0.718527	0.169447	HTR2A inactive	HA1E		0.704469	0.915291	HTR2A inactive	HA1E		0.570004	0.809588	HTR2A inactive	HA1E
0.0400587	0.579913	HTR2A inactive	HA1E		0.241789	0.449707	HTR2A inactive	HA1E		0.523398	0.947668	HTR2A inactive	HA1E		0.995083	0.68001	HTR2A inactive	HA1E		0.353978	0.814065	HTR2A inactive	HA1E
0.0787614	0.0598451	HTR2A inactive	HA1E		0.741083	0.0536915	HTR2A inactive	HA1E		0.849112	0.791504	HTR2A inactive	HA1E		0.347886	0.243027	HTR2A inactive	HA1E		0.277242	0.0617677	HTR2A inactive	HA1E
0.657598	0.502455	HTR2A inactive	HA1E		0.958006	0.483585	HTR2A inactive	HA1E		0.726855	0.33422	HTR2A inactive	HA1E		0.387938	0.665145	HTR2A inactive	HA1E		0.571292	0.209054	HTR2A inactive	HA1E
0.965001	0.209481	HTR2A inactive	HA1E		0.680326	0.325446	HTR2A inactive	HA1E		0.570499	0.382212	HTR2A inactive	HA1E		0.360307	0.785303	HTR2A inactive	HA1E		0.498696	0.878537	HTR2A inactive	HA1E
0.811885	0.120881	HTR2A inactive	HA1E		0.17265	0.352783	HTR2A inactive	HA1E		0.404987	0.862282	HTR2A inactive	HA1E		0.867021	0.818823	HTR2A inactive	HA1E		0.24918	0.0270642	HTR2A inactive	HA1E
0.727462	0.408946	HTR2A inactive	HA1E		0.377012	0.849766	HTR2A inactive	HA1E		0.364462	0.658588	HTR2A inactive	HA1E		0.133898	0.745255	HTR2A inactive	HA1E		0.633558	0.42958	HTR2A inactive	HA1E
0.896883	0.112983	HTR2A inactive	HA1E		0.397672	0.783134	HTR2A inactive	HA1E		0.209227	0.748492	HTR2A inactive	HA1E		0	0.70142	HTR2A inactive	HA1E		0.571799	0.622661	HTR2A inactive	HA1E
0.535769	0.798155	HTR2A inactive	HA1E		0.820671	0.436078	HTR2A inactive	HA1E		0.441502	0.641464	HTR2A inactive	HA1E		0.249734	0.855105	HTR2A inactive	HA1E		0.764794	0.294536	HTR2A inactive	HA1E
0.504892	0.892132	HTR2A inactive	HA1E		0.664549	0.772946	HTR2A inactive	HA1E		0.0882581	0.408164	HTR2A inactive	HA1E		0.109864	0.945568	HTR2A inactive	HA1E		0.315431	0.492618	HTR2A inactive	HA1E
0.122861	0.401402	HTR2A inactive	HA1E		0.392694	0.667697	HTR2A inactive	HA1E		0.263545	0.465018	HTR2A inactive	HA1E		0.525709	0.825253	HTR2A inactive	HA1E		0.33009	0.659536	HTR2A inactive	HA1E
0.635039	0.490269	HTR2A inactive	HA1E		0.0493079	0.417985	HTR2A inactive	HA1E		0.369537	0.82971	HTR2A inactive	HA1E		0.864012	0.729956	HTR2A inactive	HA1E		0.6179	0.293241	HTR2A inactive	HA1E
0.653171	0.565152	HTR2A inactive	HA1E		0.9366	0.264862	HTR2A inactive	HA1E		0.795198	0.578528	HTR2A inactive	HA1E		0.238045	0.190654	HTR2A inactive	HA1E		0.697403	0.855464	HTR2A inactive	HA1E
0.820703	0.153764	HTR2A inactive	HA1E		0.486031	0.920435	HTR2A inactive	HA1E		0.129571	0.548655	HTR2A inactive	HA1E		0.143636	0.954288	HTR2A inactive	HA1E		0.491586	0.682444	HTR2A inactive	HA1E
0.908717	0.112299	HTR2A inactive	HA1E		0.91344	0.494576	HTR2A inactive	HA1E		0.624533	0.164629	HTR2A inactive	HA1E		0.307356	0.8869	HTR2A inactive	HA1E		0	0.549357	HTR2A inactive	HA1E
0.742259	0.221101	HTR2A inactive	HA1E		0.20063	0.15453	HTR2A inactive	HA1E		0.731595	0.812121	HTR2A inactive	HA1E		0.521602	0.304899	HTR2A inactive	HA1E		0.482866	0.747838	HTR2A inactive	HA1E
0.647885	0.484143	HTR2A inactive	HA1E		0.863531	0.552072	HTR2A inactive	HA1E		0.615912	0.0878347	HTR2A inactive	HA1E		0.709085	0.4953	HTR2A inactive	HA1E		0.220331	0.347306	HTR2A inactive	HA1E
0.570465	0.733313	HTR2A inactive	HA1E		0.582976	0.803892	HTR2A inactive	HA1E		0.0611124	0.472186	HTR2A inactive	HA1E		0.0982607	0.809337	HTR2A inactive	HA1E		0.886118	0.804429	HTR2A inactive	HA1E
0.103638	0.318102	HTR2A inactive	HA1E		0.279494	0.516805	HTR2A inactive	HA1E		0.3967	0.880803	HTR2A inactive	HA1E		0.703502	0.89008	HTR2A inactive	HA1E		0.670024	0.89807	HTR2A inactive	HA1E
0.47467	0.95048	HTR2A inactive	HA1E		0.233759	0.923906	HTR2A inactive	HA1E		0.183447	0.769261	HTR2A inactive	HA1E		0.0386972	0.750498	HTR2A inactive	HA1E		0.293731	0.712942	HTR2A inactive	HA1E
0.983588	0.0998474	HTR2A inactive	HA1E		0.499489	0.178688	HTR2A inactive	HA1E		0.417064	0.114074	HTR2A inactive	HA1E		0.624021	0.355766	HTR2A inactive	HA1E		0.551528	0.971574	HTR2A inactive	HA1E
0.950562	0.230079	HTR2A inactive	HA1E		0.157475	0.204406	HTR2A inactive	HA1E		0.569801	0.608627	HTR2A inactive	HA1E		0.547041	0.343247	HTR2A inactive	HA1E		0.894314	0.844625	HTR2A inactive	HA1E
0.903328	0.159166	HTR2A inactive	HA1E		0.0300532	0.331478	HTR2A inactive	HA1E		0.437111	0.850687	HTR2A inactive	HA1E		0.963176	0.740094	HTR2A inactive	HA1E		0.517686	0.83324	HTR2A inactive	HA1E
0.764929	0.20641	HTR2A inactive	HA1E		0.211718	0.515084	HTR2A inactive	HA1E		0.390125	0.943108	HTR2A inactive	HA1E		0.790037	0.76863	HTR2A inactive	HA1E		0.159459	0.489693	HTR2A inactive	HA1E
1	0.162094	HTR2A inactive	HA1E		0.609068	0.090322	HTR2A inactive	HA1E		0.75108	0.706954	HTR2A inactive	HA1E		0.335963	0.332227	HTR2A inactive	HA1E		0.743347	0.44817	HTR2A inactive	HA1E
0.761411	0.244419	HTR2A inactive	HA1E		0.443992	0.47878	HTR2A inactive	HA1E		0.538875	0.188796	HTR2A inactive	HA1E		0.68738	0.568847	HTR2A inactive	HA1E		0.0745481	0.597975	HTR2A inactive	HA1E
0.465348	0.829892	HTR2A inactive	HA1E		0.151194	0.376933	HTR2A inactive	HA1E		0.421549	0.905659	HTR2A inactive	HA1E		0.821302	0.724664	HTR2A inactive	HA1E		0.924637	0.795931	HTR2A inactive	HA1E
0.786907	0.345161	HTR2A inactive	HA1E		0.900578	0.437952	HTR2A inactive	HA1E		0.556345	0.26744	HTR2A inactive	HA1E		0.44735	0.809059	HTR2A inactive	HA1E		0.376431	0.830741	HTR2A inactive	HA1E
0.118614	0.469606	HTR2A inactive	HA1E		0.7955	0.612039	HTR2A inactive	HA1E		0.874572	0.407201	HTR2A inactive	HA1E		0.213625	0.374847	HTR2A inactive	HA1E		0.23924	0.136021	HTR2A inactive	HA1E
0.929359	0.0656779	HTR2A inactive	HA1E		0.342557	0.667703	HTR2A inactive	HA1E		0.917295	0.817101	HTR2A inactive	HA1E		0.392464	0.333594	HTR2A inactive	HA1E		0.630248	0.439275	HTR2A inactive	HA1E
0.519912	0.775224	HTR2A inactive	HA1E		0.983854	0.505328	HTR2A inactive	HA1E		0.658922	0.205897	HTR2A inactive	HA1E		0.282638	0.67531	HTR2A inactive	HA1E		0.749847	0.518997	HTR2A inactive	HA1E
0.888962	0.0486329	HTR2A inactive	HA1E		0.245132	0.373933	HTR2A inactive	HA1E		0.55492	0.773286	HTR2A inactive	HA1E		0.835922	0.762284	HTR2A inactive	HA1E		0.734187	0.542001	HTR2A inactive	HA1E
0.925793	0.0733272	HTR2A inactive	HA1E		0.540732	0.176259	HTR2A inactive	HA1E		0.838366	0.882551	HTR2A inactive	HA1E		0.430826	0.396291	HTR2A inactive	HA1E		0.130698	0.487663	HTR2A inactive	HA1E
0.776459	0.326041	HTR2A inactive	HA1E		0.850362	0.286847	HTR2A inactive	HA1E		0.634779	0.228976	HTR2A inactive	HA1E		0.314289	0.899396	HTR2A inactive	HA1E		0.485968	0.822124	HTR2A inactive	HA1E
0.621156	0.69745	HTR2A inactive	HA1E		0.557583	0.81764	HTR2A inactive	HA1E		0.143165	0.480582	HTR2A inactive	HA1E		0.629475	0.929274	HTR2A inactive	HA1E		0.591839	0.363492	HTR2A inactive	HA1E
0.0595053	0.692867	HTR2A inactive	HA1E		0.424651	0.581548	HTR2A inactive	HA1E		0.880527	0.723281	HTR2A inactive	HA1E		0.216505	0.335188	HTR2A inactive	HA1E		0.352209	0.288794	HTR2A inactive	HA1E
0.884671	0.229995	HTR2A inactive	HA1E		0.776725	0.217748	HTR2A inactive	HA1E		0.53646	0.37017	HTR2A inactive	HA1E		0.398379	0.840262	HTR2A inactive	HA1E		0.415264	0.276108	HTR2A inactive	HA1E
0.451972	0.861465	HTR2A inactive	HA1E		0.375498	0.125689	HTR2A inactive	HA1E		0.699156	0.424974	HTR2A inactive	HA1E		0.519344	0.538862	HTR2A inactive	HA1E		0.247901	0.0552965	HTR2A inactive	HA1E
0.0503415	0.662792	HTR2A inactive	HA1E		0.780071	0.178348	HTR2A inactive	HA1E		0.495079	0.570806	HTR2A inactive	HA1E		0.497952	0.0491358	HTR2A inactive	HA1E		0.378579	0.20225	HTR2A inactive	HA1E
0.979661	0.206758	HTR2A inactive	HA1E		0.104016	0.262708	HTR2A inactive	HA1E		0.612846	0.802792	HTR2A inactive	HA1E		1	0.711939	HTR2A inactive	HA1E		0.268521	0.515881	HTR2A inactive	HA1E
0.154764	0.352979	HTR2A inactive	HA1E		0.37918	0.684078	HTR2A inactive	HA1E		0.502454	0.62297	HTR2A inactive	HA1E		0.503747	0.23416	HTR2A inactive	HA1E		0.206561	0.307558	HTR2A inactive	HA1E
0.478661	0.817281	HTR2A inactive	HA1E		0.254115	0.551958	HTR2A inactive	HA1E		0.603596	0.842466	HTR2A inactive	HA1E		0.94326	0.778591	HTR2A inactive	HA1E		0.153296	0.455192	HTR2A inactive	HA1E
0.704066	0.597626	HTR2A inactive	HA1E		0.480575	0.130103	HTR2A inactive	HA1E		0.608135	0.448015	HTR2A inactive	HA1E		0.511046	0.599514	HTR2A inactive	HA1E		0.286909	0.705792	HTR2A inactive	HA1E
0.468466	0.97049	HTR2A inactive	HA1E		0.748977	0.265029	HTR2A inactive	HA1E		0.413525	0.457462	HTR2A inactive	HA1E		0.46541	0.856035	HTR2A inactive	HA1E		0.260579	0.00343537	HTR2A inactive	HA1E
0.562017	0.789241	HTR2A inactive	HA1E		0.433786	0.496964	HTR2A inactive	HA1E		0.853859	0.607461	HTR2A inactive	HA1E		0.646436	0.827251	HTR2A inactive	HA1E		0.384147	0.545649	HTR2A inactive	HA1E
0.509023	0.821523	HTR2A inactive	HA1E		0.728702	0.475659	HTR2A inactive	HA1E		0.673225	0.430587	HTR2A inactive	HA1E		0.57947	0.614412	HTR2A inactive	HA1E		0.771372	0.494934	HTR2A inactive	HA1E
0.0220202	0.562897	HTR2A inactive	HA1E		0.410461	0.845187	HTR2A inactive	HA1E		0.33785	0.317246	HTR2A inactive	HA1E		0.65011	0.912273	HTR2A inactive	HA1E		0.122303	0.48133	HTR2A inactive	HA1E
0.126885	0.339236	HTR2A inactive	HA1E		0.910423	0.608559	HTR2A inactive	HA1E		0.0306376	0.49192	HTR2A inactive	HA1E		0.672186	0.975195	HTR2A inactive	HA1E		0.305465	0.105863	HTR2A inactive	HA1E
0.704326	0.396873	HTR2A inactive	HA1E		0.446849	0.101394	HTR2A inactive	HA1E		0.458262	0.0677621	HTR2A inactive	HA1E		0.66091	0.424337	HTR2A inactive	HA1E		0.65273	0.250395	HTR2A inactive	HA1E
0.661088	0.654201	HTR2A inactive	HA1E		0.482828	0.526074	HTR2A inactive	HA1E		0.91667	0.475106	HTR2A inactive	HA1E		0.273012	0.135439	HTR2A inactive	HA1E		0.556594	0.368824	HTR2A inactive	HA1E
0.700661	0.641033	HTR2A inactive	HA1E		0.65086	0.791312	HTR2A inactive	HA1E		0	0.527872	HTR2A inactive	HA1E		0.148822	0.850744	HTR2A inactive	HA1E		0.631561	0.270385	HTR2A inactive	HA1E
0.114987	0.513317	HTR2A inactive	HA1E		0.778835	0.618738	HTR2A inactive	HA1E		0.884173	0.260963	HTR2A inactive	HA1E		0.300075	0.445512	HTR2A inactive	HA1E		0.659987	0.858601	HTR2A inactive	HA1E
0.49732	0.858231	HTR2A inactive	HA1E		0.809154	0.618811	HTR2A inactive	HA1E		0.949802	0.411724	HTR2A inactive	HA1E		0.276561	0.352653	HTR2A inactive	HA1E		0.877068	0.723994	HTR2A inactive	HA1E
0.132726	0.607116	HTR2A inactive	HA1E		0.626221	0.116154	HTR2A inactive	HA1E		0.624209	0.44811	HTR2A inactive	HA1E		0.431204	0.764228	HTR2A inactive	HA1E		0.627722	0.628273	HTR2A inactive	HA1E
0.141957	0.491825	HTR2A inactive	HA1E		0.319376	0.0231345	HTR2A inactive	HA1E		0.449942	0.0777046	HTR2A inactive	HA1E		0.635976	0.456854	HTR2A inactive	HA1E		0.332366	0.0383554	HTR2A inactive	HA1E
0.755159	0.360394	HTR2A inactive	HA1E		0.227265	0.458049	HTR2A inactive	HA1E		0.568438	0.946494	HTR2A inactive	HA1E		0.858577	0.584922	HTR2A inactive	HA1E		0.409719	0.48188	HTR2A inactive	HA1E
0.786185	0.179275	HTR2A inactive	HA1E		0.0078936	0.359199	HTR2A inactive	HA1E		0.446964	0.804173	HTR2A inactive	HA1E		0.875286	0.687391	HTR2A inactive	HA1E		0.386819	0.852384	HTR2A inactive	HA1E
0.810467	0.194561	HTR2A inactive	HA1E		0.673536	0.0696074	HTR2A inactive	HA1E		0.485151	0.645013	HTR2A inactive	HA1E		0.408889	0.0418609	HTR2A inactive	HA1E		0.546389	0.248712	HTR2A inactive	HA1E
0.680328	0.455179	HTR2A inactive	HA1E		0.719252	0.251079	HTR2A inactive	HA1E		0.452781	0.533544	HTR2A inactive	HA1E		0.471867	0.800948	HTR2A inactive	HA1E		0.993447	0.761904	HTR2A inactive	HA1E
0.120691	0.277002	HTR2A inactive	HA1E		0.368732	0.95796	HTR2A inactive	HA1E		0.233773	0.637662	HTR2A inactive	HA1E		0.135098	0.726976	HTR2A inactive	HA1E		0.195233	0.0528359	HTR2A inactive	HA1E
0.670184	0.664923	HTR2A inactive	HA1E		0.400954	0.6526	HTR2A inactive	HA1E		0.562867	0.242905	HTR2A inactive	HA1E		0.41119	0.892761	HTR2A inactive	HA1E		0.476542	0.847356	HTR2A inactive	HA1E
0.501342	0.950653	HTR2A inactive	HA1E		0.214811	0.42554	HTR2A inactive	HA1E		0.600364	0.840344	HTR2A inactive	HA1E		0.868376	0.556046	HTR2A inactive	HA1E		0.780409	0.473176	HTR2A inactive	HA1E
0.0157877	0.671523	HTR2A inactive	HA1E		0.54004	0.372888	HTR2A inactive	HA1E		0.499569	0.413952	HTR2A inactive	HA1E		0.367386	0.757037	HTR2A inactive	HA1E		0.431392	0.660992	HTR2A inactive	HA1E
0.0741861	0.607608	HTR2A inactive	HA1E		0.604783	0.794636	HTR2A inactive	HA1E		0.0822682	0.671551	HTR2A inactive	HA1E		0.085607	0.818963	HTR2A inactive	HA1E		0.409069	0.441345	HTR2A inactive	HA1E
0.094117	0.136259	HTR2A inactive	HA1E		0.687624	0.543641	HTR2A inactive	HA1E		0.419733	0.980277	HTR2A inactive	HA1E		0.779062	0.825398	HTR2A inactive	HA1E		0.331444	0.133204	HTR2A inactive	HA1E
0.0441286	0.621957	HTR2A inactive	HA1E		0.448579	0.175121	HTR2A inactive	HA1E		1	0.850359	HTR2A inactive	HA1E		0.5087	0.0901783	HTR2A inactive	HA1E		0.505205	0.337797	HTR2A inactive	HA1E
0.0868291	0.11932	HTR2A inactive	HA1E		0.690463	0.312758	HTR2A inactive	HA1E		0.653496	0.333078	HTR2A inactive	HA1E		0.330098	0.750243	HTR2A inactive	HA1E		0.539139	0.649776	HTR2A inactive	HA1E
0.768527	0.1475	HTR2A inactive	HA1E		0.953423	0.0896774	HTR2A inactive	HA1E		0.821163	0.749473	HTR2A inactive	HA1E		0.398827	0.169307	HTR2A inactive	HA1E		0.398651	0.389965	HTR2A inactive	HA1E
0.78021	0.149498	HTR2A inactive	HA1E		0.419629	0.454401	HTR2A inactive	HA1E		0.441678	0.142998	HTR2A inactive	HA1E		0.618051	0.502763	HTR2A inactive	HA1E		0.231298	0.0962206	HTR2A inactive	HA1E
0.735527	0.443888	HTR2A inactive	HA1E		0.713829	0.2709	HTR2A inactive	HA1E		0.607118	0.24074	HTR2A inactive	HA1E		0.316873	0.79023	HTR2A inactive	HA1E		0.569193	0.401704	HTR2A inactive	HA1E
0.0896951	0.574503	HTR2A inactive	HA1E		0.563551	0.0530445	HTR2A inactive	HA1E		0.720751	0.674093	HTR2A inactive	HA1E		0.467904	0.152884	HTR2A inactive	HA1E		0.688929	0.517527	HTR2A inactive	HA1E
0.871081	0.157982	HTR2A inactive	HA1E		0.548427	0.488066	HTR2A inactive	HA1E		0.317558	0.448887	HTR2A inactive	HA1E		0.53683	0.516206	HTR2A inactive	HA1E		0.670303	0.833028	HTR2A inactive	HA1E
0.640632	0.60569	HTR2A inactive	HA1E		0.281207	0.331498	HTR2A inactive	HA1E		0.528663	0.872573	HTR2A inactive	HA1E		0.964042	0.663106	HTR2A inactive	HA1E		0.605419	0.308729	HTR2A inactive	HA1E
0.103477	0.572678	HTR2A inactive	HA1E		0.628964	0.743909	HTR2A inactive	HA1E		0.034853	0.54995	HTR2A inactive	HA1E		0.639881	1	HTR2A inactive	HA1E		0.285046	0.62125	HTR2A inactive	HA1E
0.95609	0.0977376	HTR2A inactive	HA1E		0.55581	0.101258	HTR2A inactive	HA1E		0.946972	0.500566	HTR2A inactive	HA1E		0.27675	0.36981	HTR2A inactive	HA1E		0.513973	0.433353	HTR2A inactive	HA1E
0.904664	0.0666014	HTR2A inactive	HA1E		0.237173	0.544536	HTR2A inactive	HA1E		0.619008	0.855729	HTR2A inactive	HA1E		0.965143	0.823601	HTR2A inactive	HA1E		0.316148	0.691926	HTR2A inactive	HA1E
0.0664116	0.0498862	HTR2A inactive	HA1E		0.644693	0.0455192	HTR2A inactive	HA1E		0.90175	0.54205	HTR2A inactive	HA1E		0.272023	0.385343	HTR2A inactive	HA1E		0.0683763	0.452957	HTR2A inactive	HA1E
0.774268	0.237729	HTR2A inactive	HA1E		0.713844	0.594675	HTR2A inactive	HA1E		0.855401	0.654845	HTR2A inactive	HA1E		0.30025	0.289517	HTR2A inactive	HA1E		0.779224	0.539301	HTR2A inactive	HA1E
0.0735146	0.684926	HTR2A inactive	HA1E		0.889382	0.364811	HTR2A inactive	HA1E		0.490187	0.538817	HTR2A inactive	HA1E		0.361425	0.872776	HTR2A inactive	HA1E		0.545926	0.223331	HTR2A inactive	HA1E
0.809004	0.136008	HTR2A inactive	HA1E		0.778248	0.409636	HTR2A inactive	HA1E		0.614579	0.302049	HTR2A inactive	HA1E		0.269416	0.809257	HTR2A inactive	HA1E		0.350818	0.342017	HTR2A inactive	HA1E
0.704676	0.579376	HTR2A inactive	HA1E		0.310374	0.91056	HTR2A inactive	HA1E		0.226657	0.685091	HTR2A inactive	HA1E		0.0668385	0.648167	HTR2A inactive	HA1E		0.0708056	0.53675	HTR2A inactive	HA1E
0.0187594	0.702649	HTR2A inactive	HA1E		0.25954	0.935849	HTR2A inactive	HA1E		0.091799	0.694387	HTR2A inactive	HA1E		0.0641802	0.676033	HTR2A inactive	HA1E		0.354604	0.0753049	HTR2A inactive	HA1E
0.737483	0.364228	HTR2A inactive	HA1E		0.674366	0.641145	HTR2A inactive	HA1E		0.875219	0.502758	HTR2A inactive	HA1E		0.330612	0.291496	HTR2A inactive	HA1E		0.623142	0.519294	HTR2A inactive	HA1E
0.0346998	0.657904	HTR2A inactive	HA1E		0.58425	0.267767	HTR2A inactive	HA1E		0.411723	0.144496	HTR2A inactive	HA1E		0.635149	0.395314	HTR2A inactive	HA1E		0.56723	0.311359	HTR2A inactive	HA1E
0.616185	0.679734	HTR2A inactive	HA1E		0.696346	0.73363	HTR2A inactive	HA1E		0.199858	0.536766	HTR2A inactive	HA1E		0.121712	0.639917	HTR2A inactive	HA1E		0.302323	0.530076	HTR2A inactive	HA1E
0.121708	0.565124	HTR2A inactive	HA1E		0.296693	0.67968	HTR2A inactive	HA1E		0.277609	0.525678	HTR2A inactive	HA1E		0.608917	0.902177	HTR2A inactive	HA1E		0.703724	0.87626	HTR2A inactive	HA1E
0.648391	0.688859	HTR2A inactive	HA1E		0.49062	0.869631	HTR2A inactive	HA1E		0.0577764	0.451712	HTR2A inactive	HA1E		0.172909	0.911041	HTR2A inactive	HA1E		0.534295	0.578253	HTR2A inactive	HA1E
0.169047	0.450957	HTR2A inactive	HA1E		0.517211	0.127979	HTR2A inactive	HA1E		0.979527	0.838872	HTR2A inactive	HA1E		0.382231	0.29817	HTR2A inactive	HA1E		0.244157	0.66476	HTR2A inactive	HA1E
0.00125279	0.612028	HTR2A inactive	HA1E		0.657853	0.440889	HTR2A inactive	HA1E		0.651155	0.486157	HTR2A inactive	HA1E		0.420242	0.627678	HTR2A inactive	HA1E		0.597281	0.593759	HTR2A inactive	HA1E
0.851653	0.133081	HTR2A inactive	HA1E		0.858324	0.595885	HTR2A inactive	HA1E		0.836765	0.16966	HTR2A inactive	HA1E		0.651025	0.343448	HTR2A inactive	HA1E		0.833748	0.477007	HTR2A inactive	HA1E
0.751425	0.408343	HTR2A inactive	HA1E		0.380942	0	HTR2A inactive	HA1E		0.684238	0.680048	HTR2A inactive	HA1E		0.363783	0.0117761	HTR2A inactive	HA1E		0.234684	0.0193219	HTR2A inactive	HA1E
0.671671	0.677251	HTR2A inactive	HA1E		0.59223	0.615041	HTR2A inactive	HA1E		0.253942	0.272661	HTR2A inactive	HA1E		0.454349	0.124908	HTR2A inactive	HA1E		0.450753	0.277144	HTR2A inactive	HA1E
0.786917	0.217163	HTR2A inactive	HA1E		0.443579	0.0123587	HTR2A inactive	HA1E		0.309664	0.301794	HTR2A inactive	HA1E		0.400793	0.154165	HTR2A inactive	HA1E		0.588419	0.730071	HTR2A inactive	HA1E
0.771311	0.296235	HTR2A inactive	HA1E		0.734528	0.186644	HTR2A inactive	HA1E		0.614858	0.490921	HTR2A inactive	HA1E		0.414435	0.817138	HTR2A inactive	HA1E		0.44548	0.421385	HTR2A inactive	HA1E
0.74597	0.269347	HTR2A inactive	HA1E		0.571927	0.859077	HTR2A inactive	HA1E		0.055442	0.434752	HTR2A inactive	HA1E		0.13176	0.908925	HTR2A inactive	HA1E		0.411489	0.383183	HTR2A inactive	HA1E
0.872225	0.0781434	HTR2A inactive	HA1E		0.407279	0.412157	HTR2A inactive	HA1E		0.436874	0.531585	HTR2A inactive	HA1E		0.496506	0.691555	HTR2A inactive	HA1E		0.251214	0.295318	HTR2A inactive	HA1E
0.0967718	0.336283	HTR2A inactive	HA1E		0.869277	0.649776	HTR2A inactive	HA1E		0.916141	0.433151	HTR2A inactive	HA1E		0.432672	0.389897	HTR2A inactive	HA1E		0.904465	0.733975	HTR2A inactive	HA1E
0.698878	0.46396	HTR2A inactive	HA1E		0.917287	0.297053	HTR2A inactive	HA1E		0.660352	0.592351	HTR2A inactive	HA1E		0.310038	0.186608	HTR2A inactive	HA1E		0.929367	0.834605	HTR2A inactive	HA1E
0.00661446	0.657448	HTR2A inactive	HA1E		0.180387	0.48507	HTR2A inactive	HA1E		0.608046	0.988101	HTR2A inactive	HA1E		0.834875	0.637961	HTR2A inactive	HA1E		0.961262	0.729241	HTR2A inactive	HA1E
0.640039	0.522728	HTR2A inactive	HA1E		0.200063	0.313484	HTR2A inactive	HA1E		0.322632	0.383522	HTR2A inactive	HA1E		0.995315	0.772878	HTR2A inactive	HA1E		0.765904	0.320051	HTR2A inactive	HA1E
0.103852	0.102486	HTR2A inactive	HA1E		0.15336	0.496905	HTR2A inactive	HA1E		0.406743	0.777084	HTR2A inactive	HA1E		0.913992	0.674742	HTR2A inactive	HA1E		0.571371	0.781439	HTR2A inactive	HA1E
0.146388	0.378186	HTR2A inactive	HA1E		0.498731	0.418638	HTR2A inactive	HA1E		0.690426	0.263498	HTR2A inactive	HA1E		0.556945	0.853658	HTR2A inactive	HA1E		0.237741	0.318209	HTR2A inactive	HA1E
0.151961	0.479741	HTR2A inactive	HA1E		0.650468	0.559352	HTR2A inactive	HA1E		0.669118	0.0563172	HTR2A inactive	HA1E		0.309023	0.0624741	HTR2A inactive	HA1E		0.826093	0.54339	HTR2A inactive	HA1E
0.483111	0.868048	HTR2A inactive	HA1E		0.779695	0.29941	HTR2A inactive	HA1E		0.420846	0.563928	HTR2A inactive	HA1E		0.42672	0.78785	HTR2A inactive	HA1E		0.809708	0.526191	HTR2A inactive	HA1E
0.0860742	0.0221488	HTR2A inactive	HA1E		0.352715	0.0751788	HTR2A inactive	HA1E		0.525394	0.493087	HTR2A inactive	HA1E		0.526121	0.512933	HTR2A inactive	HA1E		0.365947	0.878181	HTR2A inactive	HA1E
0.0578884	0.538714	HTR2A inactive	HA1E		0.459643	0.399126	HTR2A inactive	HA1E		0.488925	0.49176	HTR2A inactive	HA1E		0.61116	0.85685	HTR2A inactive	HA1E		0.310754	0.0275423	HTR2A inactive	HA1E
0.670152	0.426978	HTR2A inactive	HA1E		0.138955	0.421959	HTR2A inactive	HA1E		0.540155	1	HTR2A inactive	HA1E		0.865752	0.63899	HTR2A inactive	HA1E		0.150464	0.417765	HTR2A inactive	HA1E
0.105258	0.269416	HTR2A inactive	HA1E		0.776169	0.544252	HTR2A inactive	HA1E		0.795271	0.216356	HTR2A inactive	HA1E		0.239121	0.452994	HTR2A inactive	HA1E		0.282032	0.342634	HTR2A inactive	HA1E
0.0159808	0.610344	HTR2A inactive	HA1E		0.192065	0.964781	HTR2A inactive	HA1E		0.090896	0.692592	HTR2A inactive	HA1E		0.0636198	0.727882	HTR2A inactive	HA1E		0.329702	0.504881	HTR2A inactive	HA1E
0.0218922	0.54427	HTR2A inactive	HA1E		0.526264	0.0225881	HTR2A inactive	HA1E		0.874337	0.845824	HTR2A inactive	HA1E		0.490558	0.212673	HTR2A inactive	HA1E		0.510734	0.609064	HTR2A inactive	HA1E
0.161613	0.477571	HTR2A inactive	HA1E		0.514505	0.480713	HTR2A inactive	HA1E		0.581334	0.0972132	HTR2A inactive	HA1E		0.713333	0.391446	HTR2A inactive	HA1E		0.596919	0.41415	HTR2A inactive	HA1E
0.489766	0.419955	HTR2A active	HELA		0.532753	0.455108	HTR2A inactive	HA1E		0.596414	0.49451	HTR2A inactive	HA1E		0.552216	0.763838	HTR2A inactive	HA1E		0.657306	0.817004	HTR2A inactive	HA1E
0.331457	0.510846	HTR2A active	HELA		0.319285	0.98785	HTR2A inactive	HA1E		0.187184	0.673365	HTR2A inactive	HA1E		0.0359683	0.74095	HTR2A inactive	HA1E		0.850043	0.473047	HTR2A inactive	HA1E
0.328741	0.506321	HTR2A active	HELA		0.85488	0.890904	HTR2A active	HELA		0.570637	0.949723	HTR2A active	HELA		0.666958	0.619772	HTR2A active	HELA		0.335659	0.478678	HTR2A active	HELA
0.137294	0.405609	HTR2A active	HELA		0.790549	0.16521	HTR2A active	HELA		0.733182	0.416551	HTR2A active	HELA		0.782347	0.487119	HTR2A active	HELA		0.591167	0.388539	HTR2A active	HELA
0.412189	0.2728	HTR2A active	HELA		0.632425	0.243833	HTR2A active	HELA		0.835663	0.645882	HTR2A active	HELA		0.876187	0.740037	HTR2A active	HELA		0.343751	0.414933	HTR2A active	HELA
0.970375	0.263357	HTR2A active	HELA		0.87841	0.842107	HTR2A active	HELA		0.424535	0.752997	HTR2A active	HELA		0.271888	0.351724	HTR2A active	HELA		0.395593	0.293005	HTR2A active	HELA
0.186713	0.311765	HTR2A active	HELA		0.745595	0.814442	HTR2A active	HELA		0.379354	0.0326698	HTR2A active	HELA		0.14492	0.223932	HTR2A active	HELA		0.291031	0.317199	HTR2A active	HELA
0.916041	0.36437	HTR2A active	HELA		0.886848	0.941454	HTR2A active	HELA		0.401067	0.918831	HTR2A active	HELA		0.633905	0.765937	HTR2A active	HELA		0.313925	0.396507	HTR2A active	HELA
0.631557	0.252828	HTR2A active	HELA		0.437741	0.866952	HTR2A active	HELA		0.561452	0.0450832	HTR2A active	HELA		0.583584	0.468662	HTR2A active	HELA		0.332122	0.461552	HTR2A active	HELA
0.857519	0.109435	HTR2A active	HELA		0.395581	0.929806	HTR2A active	HELA		0.317201	0.914809	HTR2A active	HELA		0.502466	0.816932	HTR2A active	HELA		0.262201	0.305675	HTR2A active	HELA
0.0856025	0.531219	HTR2A active	HELA		0.955888	0.727866	HTR2A active	HELA		0.543309	0.252801	HTR2A active	HELA		0.38789	0.436263	HTR2A active	HELA		0.283623	0.392597	HTR2A active	HELA
0.552454	0.752868	HTR2A active	HELA		0.559538	0.604156	HTR2A active	HELA		0.039353	0.361638	HTR2A active	HELA		0.874149	0.276723	HTR2A active	HELA		0.324898	0.740354	HTR2A active	HELA
0.982746	0.265029	HTR2A active	HELA		0.575462	0.837789	HTR2A active	HELA		0.314771	0.891731	HTR2A active	HELA		0.472965	0.849252	HTR2A active	HELA		0.56259	0.340139	HTR2A active	HELA
0.434819	0.168759	HTR2A active	HELA		0.762611	0.626925	HTR2A active	HELA		0.266917	0.601971	HTR2A active	HELA		0.553087	0.862864	HTR2A active	HELA		0.316896	0.432694	HTR2A active	HELA
0.884145	0.941713	HTR2A active	HELA		0.103167	0.944196	HTR2A active	HELA		0.463109	0.487203	HTR2A active	HELA		0.45024	0.866219	HTR2A active	HELA		0.289388	0.369933	HTR2A active	HELA
0.0317383	0.590057	HTR2A active	HELA		0.831124	0.564352	HTR2A active	HELA		0.648396	0.555743	HTR2A active	HELA		0.624946	0.86706	HTR2A active	HELA		0.342677	0.447518	HTR2A active	HELA
0.712304	0.956576	HTR2A active	HELA		0.0728142	0.725484	HTR2A active	HELA		0.394664	0.277029	HTR2A active	HELA		0.360814	0.591099	HTR2A active	HELA		0.366515	0.341922	HTR2A active	HELA
0.399223	0.398744	HTR2A active	HELA		0.844483	0.70014	HTR2A active	HELA		0.646365	0.20134	HTR2A active	HELA		0.572948	0.414892	HTR2A active	HELA		0.469218	0.47286	HTR2A active	HELA
0.595252	0.696938	HTR2A active	HELA		0.812821	0.248175	HTR2A active	HELA		0.967304	0.750316	HTR2A active	HELA		0.924743	0.688315	HTR2A active	HELA		0.30454	0.374483	HTR2A active	HELA
0.439245	0.571136	HTR2A active	HELA		0.219778	0.77962	HTR2A active	HELA		0.398608	0.157454	HTR2A active	HELA		0.458622	0.386771	HTR2A active	HELA		0.283991	0.37545	HTR2A active	HELA
0.159027	0.288102	HTR2A active	HELA		0.193762	0.914451	HTR2A active	HELA		0.219632	0.688843	HTR2A active	HELA		0.491464	0.942957	HTR2A active	HELA		0.240676	0.382674	HTR2A active	HELA
0.186227	0.274828	HTR2A active	HELA		0.203214	0.558047	HTR2A active	HELA		0.271654	0.365471	HTR2A active	HELA		0.754228	0.0137238	HTR2A active	HELA		0.332175	0.506523	HTR2A active	HELA
0.467504	0.188987	HTR2A active	HELA		0.729427	0.698196	HTR2A active	HELA		0.620536	0.15275	HTR2A active	HELA		0.59242	0.420575	HTR2A active	HELA		0.321148	0.470098	HTR2A active	HELA
0.760885	0.0522692	HTR2A active	HELA		0.728174	0.143456	HTR2A active	HELA		0.760815	0.595414	HTR2A active	HELA		0.939389	0.627696	HTR2A active	HELA		0.388164	0.32137	HTR2A active	HELA
0.932995	0.0429161	HTR2A active	HELA		0.572479	0.713546	HTR2A active	HELA		0.551609	0.174191	HTR2A active	HELA		0.494107	0.319729	HTR2A active	HELA		0.339156	0.326453	HTR2A active	HELA
0.0570775	0.65297	HTR2A active	HELA		0.593533	0.665713	HTR2A active	HELA		0.652458	0.407308	HTR2A active	HELA		0.675135	0.379539	HTR2A active	HELA		0.324407	0.775399	HTR2A active	HELA
0.461131	0.256401	HTR2A active	HELA		0.59777	0.556311	HTR2A active	HELA		0.692482	0.499752	HTR2A active	HELA		0.843849	0.293024	HTR2A active	HELA		0.559409	0.369797	HTR2A active	HELA
0.88796	0.0068562	HTR2A active	HELA		0.3986	0.758943	HTR2A active	HELA		0.549282	0.303788	HTR2A active	HELA		0.49172	0.412351	HTR2A active	HELA		0.253573	0.391368	HTR2A active	HELA
0.585479	0.745883	HTR2A active	HELA		0.28422	0.543568	HTR2A active	HELA		0.188554	0.42884	HTR2A active	HELA		0.810946	0.0732907	HTR2A active	HELA		0.325044	0.387706	HTR2A active	HELA
0.561338	0.183742	HTR2A active	HELA		0.955762	0.66624	HTR2A active	HELA		0.76864	0.493337	HTR2A active	HELA		0.822245	0.435839	HTR2A active	HELA		0.310199	0.49168	HTR2A active	HELA
0.900783	0.282886	HTR2A active	HELA		0.65915	0.653409	HTR2A active	HELA		0.292563	0.20508	HTR2A active	HELA		0.212364	0.241484	HTR2A active	HELA		0.319082	0.415054	HTR2A active	HELA
0.191936	0.362367	HTR2A active	HELA		0.533445	0.64893	HTR2A active	HELA		0.579819	0.389056	HTR2A active	HELA		0.693492	0.363847	HTR2A active	HELA		0.275716	0.390027	HTR2A active	HELA
0.0937145	0.636918	HTR2A active	HELA		0.318781	0.0892018	HTR2A active	HELA		0.902866	0.814824	HTR2A active	HELA		0.984778	0.838552	HTR2A active	HELA		0.327882	0.45395	HTR2A active	HELA
0.728909	0.838367	HTR2A active	HELA		0.593407	0.0896522	HTR2A active	HELA		0.959542	0.682933	HTR2A active	HELA		0.897547	0.605489	HTR2A active	HELA		0.387079	0.30622	HTR2A active	HELA
0.206531	0.253758	HTR2A active	HELA		0.433226	0.789525	HTR2A active	HELA		0.5052	0.747775	HTR2A active	HELA		0.159812	0.530864	HTR2A active	HELA		0.570028	0.396651	HTR2A active	HELA
0.0795541	0.444075	HTR2A active	HELA		0.473995	0.996095	HTR2A active	HELA		0.707579	0.659115	HTR2A active	HELA		0.714645	0.571043	HTR2A active	HELA		0.401778	0.310424	HTR2A active	HELA
0.427803	0.616557	HTR2A active	HELA		0.45761	0.560873	HTR2A active	HELA		0.151129	0.404192	HTR2A active	HELA		0.857464	0.261387	HTR2A active	HELA		0.581783	0.360036	HTR2A active	HELA
0.0264738	0.634006	HTR2A active	HELA		0.24851	0.701659	HTR2A active	HELA		0.552404	0.398372	HTR2A active	HELA		0.367777	0.466007	HTR2A active	HELA		0.272028	0.33596	HTR2A active	HELA
0.5358	0.276903	HTR2A active	HELA		0.169291	0.544809	HTR2A active	HELA		0.26539	0.395582	HTR2A active	HELA		0.771846	0.0542624	HTR2A active	HELA		0.252944	0.379267	HTR2A active	HELA
0.965093	0.094649	HTR2A active	HELA		0.891115	0.36457	HTR2A active	HELA		0.804063	0.834249	HTR2A active	HELA		0.911505	0.835666	HTR2A active	HELA		0.280348	0.301049	HTR2A active	HELA
0.909951	0.0540493	HTR2A active	HELA		0.0700081	0.80039	HTR2A active	HELA		0.360309	0.503182	HTR2A active	HELA		0.280123	0.650417	HTR2A active	HELA		0.306959	0.393436	HTR2A active	HELA
0.41215	0.228728	HTR2A inactive	HELA		0.419547	0.0680203	HTR2A active	HELA		0.963712	0.815681	HTR2A active	HELA		0.900602	0.736629	HTR2A active	HELA		0.233508	0.378033	HTR2A active	HELA
0.786061	0.0249946	HTR2A inactive	HELA		0.446875	0.994061	HTR2A active	HELA		0.728383	0.62425	HTR2A active	HELA		0.824749	0.800728	HTR2A active	HELA		0.270237	0.316896	HTR2A active	HELA
0.865541	0.0991257	HTR2A inactive	HELA		0.761859	0.931688	HTR2A inactive	HELA		0.345715	0.948217	HTR2A inactive	HELA		0.627917	0.672973	HTR2A inactive	HELA		0.275899	0.48533	HTR2A inactive	HELA
0.611712	0.768208	HTR2A inactive	HELA		0.477239	0.0257811	HTR2A inactive	HELA		0.86963	0.566947	HTR2A inactive	HELA		0.972896	0.632547	HTR2A inactive	HELA		0.446428	0.256529	HTR2A inactive	HELA
0.775153	0.985555	HTR2A inactive	HELA		0.171839	0.838804	HTR2A inactive	HELA		0.445788	0.304399	HTR2A inactive	HELA		0.457883	0.431934	HTR2A inactive	HELA		0.396581	0.380356	HTR2A inactive	HELA
0.341527	0.534257	HTR2A inactive	HELA		0.701544	0.417344	HTR2A inactive	HELA		0.19661	0.280454	HTR2A inactive	HELA		0.772531	0.251986	HTR2A inactive	HELA		0.374021	0.427537	HTR2A inactive	HELA
0.518473	0.213488	HTR2A inactive	HELA		0.888017	0.969581	HTR2A inactive	HELA		0.292205	0.830394	HTR2A inactive	HELA		0.655814	0.715219	HTR2A inactive	HELA		0.930607	0.294677	HTR2A inactive	HELA
0.538393	0.152372	HTR2A inactive	HELA		0.711746	0.616319	HTR2A inactive	HELA		0.540826	0.633758	HTR2A inactive	HELA		0.192079	0.499751	HTR2A inactive	HELA		0.241657	0.457861	HTR2A inactive	HELA
0.498028	0.646214	HTR2A inactive	HELA		0.805333	0.591515	HTR2A inactive	HELA		0.389073	0.898132	HTR2A inactive	HELA		0.566993	0.623539	HTR2A inactive	HELA		0.389468	0.972611	HTR2A inactive	HELA
0.552675	0.736835	HTR2A inactive	HELA		0.350958	1	HTR2A inactive	HELA		0.223235	0.743028	HTR2A inactive	HELA		0.567783	0.877951	HTR2A inactive	HELA		0.427178	0.955944	HTR2A inactive	HELA
0.643944	0.707578	HTR2A inactive	HELA		0.703765	0.124872	HTR2A inactive	HELA		0.764264	0.478642	HTR2A inactive	HELA		0.0103442	0.296699	HTR2A inactive	HELA		0	0.0160928	HTR2A inactive	HELA
0.745283	0.976712	HTR2A inactive	HELA		0.293426	0.796414	HTR2A inactive	HELA		0.362615	0.223947	HTR2A inactive	HELA		0.413302	0.38057	HTR2A inactive	HELA		0.0795667	0.0349718	HTR2A inactive	HELA
0.389484	0.294013	HTR2A inactive	HELA		0.69971	0.447556	HTR2A inactive	HELA		0.206522	0.266354	HTR2A inactive	HELA		0.763408	0.202676	HTR2A inactive	HELA		0.556468	0.34964	HTR2A inactive	HELA
0.133481	0.247278	HTR2A inactive	HELA		0.355596	0.898475	HTR2A inactive	HELA		0.321512	0.685202	HTR2A inactive	HELA		0.516313	0.699234	HTR2A inactive	HELA		0.461531	0.256162	HTR2A inactive	HELA
0.562332	0.172101	HTR2A inactive	HELA		0.369106	0.740198	HTR2A inactive	HELA		0.52154	0.562366	HTR2A inactive	HELA		0.232188	0.378877	HTR2A inactive	HELA		0.304789	0.57769	HTR2A inactive	HELA
0.0549017	0.512741	HTR2A inactive	HELA		0.955053	0.906101	HTR2A inactive	HELA		0.481121	0.872631	HTR2A inactive	HELA		0.604738	0.673379	HTR2A inactive	HELA		0.487015	0.400904	HTR2A inactive	HELA
0.796232	0.310528	HTR2A inactive	HELA		0.802538	0.655643	HTR2A inactive	HELA		0.674697	0.45621	HTR2A inactive	HELA		0.630579	0.347962	HTR2A inactive	HELA		0.255404	0.434334	HTR2A inactive	HELA
0.247712	0.130748	HTR2A inactive	HELA		0.582939	0.789484	HTR2A inactive	HELA		0.414376	0.0575817	HTR2A inactive	HELA		0.499069	0.359746	HTR2A inactive	HELA		0.0600598	0.0496458	HTR2A inactive	HELA
0.864353	0.265558	HTR2A inactive	HELA		0.152492	0.829583	HTR2A inactive	HELA		0.439652	0.318923	HTR2A inactive	HELA		0.396441	0.540525	HTR2A inactive	HELA		0.0561373	0.0500799	HTR2A inactive	HELA
0.702411	0.876473	HTR2A inactive	HELA		0.298599	0.839188	HTR2A inactive	HELA		0.324854	0.219313	HTR2A inactive	HELA		0.408128	0.425231	HTR2A inactive	HELA		0.454555	0.285895	HTR2A inactive	HELA
0.447666	0.646649	HTR2A inactive	HELA		0.66474	0.122471	HTR2A inactive	HELA		0.936272	0.492345	HTR2A inactive	HELA		0.859124	0.580116	HTR2A inactive	HELA		0.94648	0.312631	HTR2A inactive	HELA
0.947208	0.284224	HTR2A inactive	HELA		0.83274	0.229936	HTR2A inactive	HELA		0.997893	0.685955	HTR2A inactive	HELA		0.850063	0.76422	HTR2A inactive	HELA		0.384322	0.52613	HTR2A inactive	HELA
1	0.243421	HTR2A inactive	HELA		0.446609	0.455036	HTR2A inactive	HELA		0.246458	0.304414	HTR2A inactive	HELA		0.814812	0	HTR2A inactive	HELA		0.378525	0.391017	HTR2A inactive	HELA
0.74888	0.354024	HTR2A inactive	HELA		0.940131	0.768806	HTR2A inactive	HELA		0.33112	0.71093	HTR2A inactive	HELA		0.626265	0.590499	HTR2A inactive	HELA		0.0443716	0.0470941	HTR2A inactive	HELA
0.388846	0.531909	HTR2A inactive	HELA		0.2482	0.79011	HTR2A inactive	HELA		0.355978	0.45603	HTR2A inactive	HELA		0.278748	0.410947	HTR2A inactive	HELA		0.494909	0.263397	HTR2A inactive	HELA
0.414171	0.259148	HTR2A inactive	HELA		0.0448369	0.736132	HTR2A inactive	HELA		0.353165	0.451184	HTR2A inactive	HELA		0.258583	0.587883	HTR2A inactive	HELA		0.399282	0.999199	HTR2A inactive	HELA
0.455598	0.306669	HTR2A inactive	HELA		0.255996	0.936481	HTR2A inactive	HELA		0.467594	0.940376	HTR2A inactive	HELA		0.452135	0.945017	HTR2A inactive	HELA		0.395113	0.453756	HTR2A inactive	HELA
0.600887	0.737176	HTR2A inactive	HELA		0.616186	0.789007	HTR2A inactive	HELA		0.372237	0.812682	HTR2A inactive	HELA		0.568991	0.720884	HTR2A inactive	HELA		0.293432	0.453234	HTR2A inactive	HELA
0.403105	0.586884	HTR2A inactive	HELA		0.7425	0.634924	HTR2A inactive	HELA		0.522563	0.470089	HTR2A inactive	HELA		0.240044	0.353739	HTR2A inactive	HELA		0.417089	0.463782	HTR2A inactive	HELA
0.534942	0.698401	HTR2A inactive	HELA		0.519999	0.66237	HTR2A inactive	HELA		0.648641	0.272039	HTR2A inactive	HELA		0.666106	0.424306	HTR2A inactive	HELA		0.573474	0.369239	HTR2A inactive	HELA
0.836015	0.332798	HTR2A inactive	HELA		0.108376	0.75389	HTR2A inactive	HELA		0.430801	0.434944	HTR2A inactive	HELA		0.29322	0.652043	HTR2A inactive	HELA		0.502961	0.421636	HTR2A inactive	HELA
0.396397	0.195375	HTR2A inactive	HELA		0.137568	0.791862	HTR2A inactive	HELA		0.442975	0.405502	HTR2A inactive	HELA		0.312149	0.69337	HTR2A inactive	HELA		0.383582	0.480412	HTR2A inactive	HELA
0.702311	0.313493	HTR2A inactive	HELA		0.710624	0.711	HTR2A inactive	HELA		0.573046	0.545469	HTR2A inactive	HELA		0.227936	0.309442	HTR2A inactive	HELA		0.440922	0.384115	HTR2A inactive	HELA
0.845653	0.0605289	HTR2A inactive	HELA		0.562847	0.033991	HTR2A inactive	HELA		0.80988	0.529585	HTR2A inactive	HELA		0.861974	0.621111	HTR2A inactive	HELA		0.401126	0.368328	HTR2A inactive	HELA
0.374798	0.624853	HTR2A inactive	HELA		0.107318	0.799183	HTR2A inactive	HELA		0.493238	0.0686378	HTR2A inactive	HELA		0.489022	0.323696	HTR2A inactive	HELA		0.964268	0.275674	HTR2A inactive	HELA
0.474439	0.357034	HTR2A inactive	HELA		0.777383	0.873099	HTR2A inactive	HELA		0.336909	0.079007	HTR2A inactive	HELA		0.573713	0.491732	HTR2A inactive	HELA		1	0.280083	HTR2A inactive	HELA
0.406244	0.690963	HTR2A inactive	HELA		0.530248	0.0618305	HTR2A inactive	HELA		0.903436	0.495807	HTR2A inactive	HELA		0.844793	0.58962	HTR2A inactive	HELA		0.393269	0.546753	HTR2A inactive	HELA
0.186123	0.230537	HTR2A inactive	HELA		0.519488	0.736621	HTR2A inactive	HELA		0.610282	0.209249	HTR2A inactive	HELA		0.455753	0.322124	HTR2A inactive	HELA		0.416678	0.44232	HTR2A inactive	HELA
0.747804	0.774493	HTR2A inactive	HELA		0.759631	0.807372	HTR2A inactive	HELA		0.433473	0.0232675	HTR2A inactive	HELA		0.132563	0.209558	HTR2A inactive	HELA		0.485352	0.420849	HTR2A inactive	HELA
0.0832021	0.400183	HTR2A inactive	HELA		0.744829	0.458355	HTR2A inactive	HELA		0.515341	0.307412	HTR2A inactive	HELA		0.0217604	0.270988	HTR2A inactive	HELA		0.399726	0.958615	HTR2A inactive	HELA
0.907458	0.201974	HTR2A inactive	HELA		0.442409	0.712054	HTR2A inactive	HELA		0.52684	0.272717	HTR2A inactive	HELA		0.483232	0.591039	HTR2A inactive	HELA		0.439095	0.529662	HTR2A inactive	HELA
0.83703	0.132701	HTR2A inactive	HELA		0.847822	0.407764	HTR2A inactive	HELA		0.673594	0.506272	HTR2A inactive	HELA		0.0661666	0.258574	HTR2A inactive	HELA		0.426375	0.474782	HTR2A inactive	HELA
0.465789	0.367073	HTR2A inactive	HELA		0.24349	0.758281	HTR2A inactive	HELA		0.400862	0.144386	HTR2A inactive	HELA		0.551173	0.322627	HTR2A inactive	HELA		0.247657	0.478919	HTR2A inactive	HELA
0.759881	0.914233	HTR2A inactive	HELA		0.764551	0.161131	HTR2A inactive	HELA		0.900407	0.658519	HTR2A inactive	HELA		0.790377	0.612453	HTR2A inactive	HELA		0.367903	0.459084	HTR2A inactive	HELA
0.417706	0.526648	HTR2A inactive	HELA		0.730322	0.220125	HTR2A inactive	HELA		1	0.757741	HTR2A inactive	HELA		0.940024	0.751103	HTR2A inactive	HELA		0.25877	0.456497	HTR2A inactive	HELA
0.865083	0.974065	HTR2A inactive	HELA		0.36519	0.552933	HTR2A inactive	HELA		0.0697273	0.441853	HTR2A inactive	HELA		0.802883	0.176685	HTR2A inactive	HELA		0.383308	0.944515	HTR2A inactive	HELA
0.655983	0.237032	HTR2A inactive	HELA		0.188971	0.68521	HTR2A inactive	HELA		0.49327	0.596318	HTR2A inactive	HELA		0.229114	0.306144	HTR2A inactive	HELA		0.297588	0.419578	HTR2A inactive	HELA
0.058898	0.578424	HTR2A inactive	HELA		0.25952	0.957921	HTR2A inactive	HELA		0.274021	0.717944	HTR2A inactive	HELA		0.528274	0.849235	HTR2A inactive	HELA		0.976547	0.264185	HTR2A inactive	HELA
0.681332	0.731601	HTR2A inactive	HELA		0.277052	0.558901	HTR2A inactive	HELA		0.104072	0.333225	HTR2A inactive	HELA		0.921172	0.18528	HTR2A inactive	HELA		0.962162	0.309279	HTR2A inactive	HELA
0.37912	0.249529	HTR2A inactive	HELA		0.734614	0.555163	HTR2A inactive	HELA		0.480809	0.120458	HTR2A inactive	HELA		0.450172	0.450388	HTR2A inactive	HELA		0.372629	0.33614	HTR2A inactive	HELA
0.718285	0.709487	HTR2A inactive	HELA		0.981355	0.847451	HTR2A inactive	HELA		0.38031	0.923031	HTR2A inactive	HELA		0.541954	0.826847	HTR2A inactive	HELA		0.427562	0.548188	HTR2A inactive	HELA
0.412833	0.16374	HTR2A inactive	HELA		0.726698	0.106527	HTR2A inactive	HELA		0.963626	0.588158	HTR2A inactive	HELA		0.887324	0.528819	HTR2A inactive	HELA		0.0245671	0	HTR2A inactive	HELA
0.845176	0.398562	HTR2A inactive	HELA		0.22682	0.837647	HTR2A inactive	HELA		0.55671	0.859458	HTR2A inactive	HELA		0.195972	0.603686	HTR2A inactive	HELA		0.325072	0.541599	HTR2A inactive	HELA
0.582654	0.668176	HTR2A inactive	HELA		0.40393	0.518558	HTR2A inactive	HELA		0.111452	0.399499	HTR2A inactive	HELA		0.852807	0.0891462	HTR2A inactive	HELA		0.0611511	0.0169769	HTR2A inactive	HELA
0.706584	0.414213	HTR2A inactive	HELA		0.259757	0.707389	HTR2A inactive	HELA		0.42806	0.172991	HTR2A inactive	HELA		0.588546	0.344792	HTR2A inactive	HELA		0.410196	0.538123	HTR2A inactive	HELA
0.85417	0.150782	HTR2A inactive	HELA		0.312791	0.790138	HTR2A inactive	HELA		0.35915	0.590065	HTR2A inactive	HELA		0.323925	0.521339	HTR2A inactive	HELA		0.98685	0.313284	HTR2A inactive	HELA
0.848317	0.985592	HTR2A inactive	HELA		0.643048	0.475084	HTR2A inactive	HELA		0.0235253	0.294297	HTR2A inactive	HELA		0.93123	0.157141	HTR2A inactive	HELA		0.224186	0.449955	HTR2A inactive	HELA
0.796088	0.966492	HTR2A inactive	HELA		0	0.787945	HTR2A inactive	HELA		0.326878	0.495482	HTR2A inactive	HELA		0.266937	0.699434	HTR2A inactive	HELA		0.328411	0.764007	HTR2A inactive	HELA
0.457497	0.603969	HTR2A inactive	HELA		0.430039	0.726871	HTR2A inactive	HELA		0.549967	0.773693	HTR2A inactive	HELA		0.207107	0.430223	HTR2A inactive	HELA		0.346292	0.757241	HTR2A inactive	HELA
0.816165	0.358567	HTR2A inactive	HELA		0.510239	0.970425	HTR2A inactive	HELA		0.675604	0.640905	HTR2A inactive	HELA		0.735701	0.61518	HTR2A inactive	HELA		0.971687	0.307941	HTR2A inactive	HELA
0.998469	0.236816	HTR2A inactive	HELA		0.738753	0.895016	HTR2A inactive	HELA		0.24147	0.820749	HTR2A inactive	HELA		0.534538	0.966791	HTR2A inactive	HELA		0.418604	0.390708	HTR2A inactive	HELA
0.751879	0.228247	HTR2A inactive	HELA		0.794487	0.85808	HTR2A inactive	HELA		0.617094	0.105374	HTR2A inactive	HELA		0.629329	0.502285	HTR2A inactive	HELA		0.988012	0.248883	HTR2A inactive	HELA
0.219118	0.31871	HTR2A inactive	HELA		0.611023	0.19053	HTR2A inactive	HELA		0.957983	0.720491	HTR2A inactive	HELA		0.823372	0.725518	HTR2A inactive	HELA		0.451867	0.353952	HTR2A inactive	HELA
0.279121	0.195092	HTR2A inactive	HELA		0.537851	0.971157	HTR2A inactive	HELA		0.61067	0.763649	HTR2A inactive	HELA		0.726824	0.501499	HTR2A inactive	HELA		0.527363	0.303868	HTR2A inactive	HELA
0.0989718	0.65818	HTR2A inactive	HELA		0.598022	0.0579404	HTR2A inactive	HELA		0.909303	0.578371	HTR2A inactive	HELA		0.919312	0.607016	HTR2A inactive	HELA		0.274518	0.448262	HTR2A inactive	HELA
0.460087	0.684084	HTR2A inactive	HELA		0.303058	0.878875	HTR2A inactive	HELA		0.521484	0.451954	HTR2A inactive	HELA		0.478453	0.663086	HTR2A inactive	HELA		0.405096	0.432276	HTR2A inactive	HELA
0.712706	0.891153	HTR2A inactive	HELA		0.377851	0.950887	HTR2A inactive	HELA		0.362304	0.844741	HTR2A inactive	HELA		0.556446	0.806493	HTR2A inactive	HELA		0.338095	0.265095	HTR2A inactive	HELA
0	0.566369	HTR2A inactive	HELA		0.654311	0.104531	HTR2A inactive	HELA		0.87956	0.502577	HTR2A inactive	HELA		0.879531	0.7135	HTR2A inactive	HELA		0.971533	0.256067	HTR2A inactive	HELA
0.720329	0.728985	HTR2A inactive	HELA		0.757853	0.592899	HTR2A inactive	HELA		0.63875	0.436803	HTR2A inactive	HELA		0.554882	0.43988	HTR2A inactive	HELA		0.553049	0.359384	HTR2A inactive	HELA
0.67517	0.346058	HTR2A inactive	HELA		0.782797	0.673686	HTR2A inactive	HELA		0.48536	0.908873	HTR2A inactive	HELA		0.570805	0.753863	HTR2A inactive	HELA		0.727032	0.601288	HTR2A inactive	HELA
0.690855	0.703612	HTR2A inactive	HELA		0.661653	0.671191	HTR2A inactive	HELA		0.46238	0.66612	HTR2A inactive	HELA		0.210661	0.529753	HTR2A inactive	HELA		0.369317	0.501755	HTR2A inactive	HELA
0.486702	0.252244	HTR2A inactive	HELA		0.284239	0.11577	HTR2A inactive	HELA		0.873515	0.783127	HTR2A inactive	HELA		0.897953	0.790607	HTR2A inactive	HELA		0.397313	0.523946	HTR2A inactive	HELA
0.918323	0.0162503	HTR2A inactive	HELA		0.340361	0.498445	HTR2A inactive	HELA		0.237907	0.394732	HTR2A inactive	HELA		0.792949	0.020617	HTR2A inactive	HELA		0.281012	0.500267	HTR2A inactive	HELA
0.882251	0.119291	HTR2A inactive	HELA		0.797247	0.644266	HTR2A inactive	HELA		0.564679	0.235347	HTR2A inactive	HELA		0.491411	0.449189	HTR2A inactive	HELA		0.360336	0.973573	HTR2A inactive	HELA
0.803675	0.345533	HTR2A inactive	HELA		0.112184	0.886473	HTR2A inactive	HELA		0.194304	0.720452	HTR2A inactive	HELA		0.390762	0.843015	HTR2A inactive	HELA		0.709465	0.595595	HTR2A inactive	HELA
0.87869	0.306516	HTR2A inactive	HELA		0.372681	0.675962	HTR2A inactive	HELA		0.273783	0.475596	HTR2A inactive	HELA		0.287566	0.338323	HTR2A inactive	HELA		0.957109	0.246552	HTR2A inactive	HELA
0.726623	0.944376	HTR2A inactive	HELA		0.247913	0.739214	HTR2A inactive	HELA		0.445625	0.565595	HTR2A inactive	HELA		0.259537	0.26704	HTR2A inactive	HELA		0.0329814	0.0673675	HTR2A inactive	HELA
0.662114	0.392142	HTR2A inactive	HELA		0.628229	0.859916	HTR2A inactive	HELA		0.187678	0.761625	HTR2A inactive	HELA		0.50201	1	HTR2A inactive	HELA		0.484931	0.278399	HTR2A inactive	HELA
0.23974	0.261489	HTR2A inactive	HELA		0.359635	0.959629	HTR2A inactive	HELA		0.347596	0.724234	HTR2A inactive	HELA		0.593902	0.823588	HTR2A inactive	HELA		0.504385	0.2476	HTR2A inactive	HELA
0.0767424	0.623986	HTR2A inactive	HELA		0.715669	0.642459	HTR2A inactive	HELA		0.532701	0.549108	HTR2A inactive	HELA		0.27389	0.295513	HTR2A inactive	HELA		0.285266	0.475166	HTR2A inactive	HELA
0.820066	0.248269	HTR2A inactive	HELA		0.835713	0.951108	HTR2A inactive	HELA		0.526698	0.958465	HTR2A inactive	HELA		0.444466	0.855241	HTR2A inactive	HELA		0.380303	0.971971	HTR2A inactive	HELA
0.80018	0.102093	HTR2A inactive	HELA		0.694985	0.770158	HTR2A inactive	HELA		0.598827	0.516043	HTR2A inactive	HELA		0.097112	0.294339	HTR2A inactive	HELA		0.478263	0.278797	HTR2A inactive	HELA
0.476641	0.215293	HTR2A inactive	HELA		0.762652	0.207894	HTR2A inactive	HELA		0.974684	0.65311	HTR2A inactive	HELA		0.984652	0.6973	HTR2A inactive	HELA		0.440506	0.406237	HTR2A inactive	HELA
0.681604	0.390335	HTR2A inactive	HELA		0.806632	0.49621	HTR2A inactive	HELA		0.442579	0.818624	HTR2A inactive	HELA		0.543191	0.938318	HTR2A inactive	HELA		0.328181	0.378453	HTR2A inactive	HELA
0.669183	0.258154	HTR2A inactive	HELA		0.222507	0.994397	HTR2A inactive	HELA		0.270402	0.63197	HTR2A inactive	HELA		0.401809	0.808913	HTR2A inactive	HELA		0.51427	0.287121	HTR2A inactive	HELA
0.415523	0.617832	HTR2A inactive	HELA		0.301451	0.569474	HTR2A inactive	HELA		0.17444	0.375233	HTR2A inactive	HELA		0.891148	0.116316	HTR2A inactive	HELA		0.467529	0.364358	HTR2A inactive	HELA
0.00595403	0.565539	HTR2A inactive	HELA		0.4281	0.471911	HTR2A inactive	HELA		0.081476	0.363774	HTR2A inactive	HELA		0.850022	0.172419	HTR2A inactive	HELA		0.720835	0.570466	HTR2A inactive	HELA
0.378126	0.568246	HTR2A inactive	HELA		0.0165523	0.77851	HTR2A inactive	HELA		0.456959	0.257701	HTR2A inactive	HELA		0.421937	0.516011	HTR2A inactive	HELA		0.246869	0.468799	HTR2A inactive	HELA
0.226575	0.209025	HTR2A inactive	HELA		0.357714	0.0935742	HTR2A inactive	HELA		0.934177	0.764695	HTR2A inactive	HELA		0.95466	0.789312	HTR2A inactive	HELA		0.445593	0.411814	HTR2A inactive	HELA
0.920568	0.320161	HTR2A inactive	HELA		0.811985	0.199454	HTR2A inactive	HELA		0.84993	0.578469	HTR2A inactive	HELA		0.783572	0.826221	HTR2A inactive	HELA		0.410172	0.954356	HTR2A inactive	HELA
0.176134	0.319393	HTR2A inactive	HELA		0.475962	0.550673	HTR2A inactive	HELA		0.0607887	0.41664	HTR2A inactive	HELA		0.831738	0.163686	HTR2A inactive	HELA		0.384018	1	HTR2A inactive	HELA
0.822161	0.106817	HTR2A inactive	HELA		0.745715	0.409575	HTR2A inactive	HELA		0.462083	0.337883	HTR2A inactive	HELA		0.353063	0.407353	HTR2A inactive	HELA		0.0415993	0.0800735	HTR2A inactive	HELA
0.428515	0.463633	HTR2A inactive	HELA		0.414815	0.49235	HTR2A inactive	HELA		0.124573	0.351279	HTR2A inactive	HELA		0.875791	0.188025	HTR2A inactive	HELA		0.407927	0.355938	HTR2A inactive	HELA
0.954586	0.113174	HTR2A inactive	HELA		0.773803	0.24009	HTR2A inactive	HELA		0.921116	0.629528	HTR2A inactive	HELA		0.816306	0.667621	HTR2A inactive	HELA		0.500424	0.559703	HTR2A inactive	HELA
0.032094	0.553527	HTR2A inactive	HELA		0.7961	0.946569	HTR2A inactive	HELA		0.526292	0.91848	HTR2A inactive	HELA		0.583307	0.605126	HTR2A inactive	HELA		0.0411849	0.0633252	HTR2A inactive	HELA
0.676755	0.745137	HTR2A inactive	HELA		0.379924	0.808325	HTR2A inactive	HELA		0.460422	0.0477316	HTR2A inactive	HELA		0.128252	0.266523	HTR2A inactive	HELA		0.411614	0.990224	HTR2A inactive	HELA
0.745407	0.0251334	HTR2A inactive	HELA		0.276051	0.760601	HTR2A inactive	HELA		0.531442	0.194	HTR2A inactive	HELA		0.400734	0.356093	HTR2A inactive	HELA		0.512246	0.284296	HTR2A inactive	HELA
0.447225	0.448562	HTR2A inactive	HELA		0.52323	0.501306	HTR2A inactive	HELA		0.215789	0.38203	HTR2A inactive	HELA		0.737528	0.28512	HTR2A inactive	HELA		0.509195	0.250291	HTR2A inactive	HELA
0.579971	0.274785	HTR2A inactive	HELA		0.278612	0.0467557	HTR2A inactive	HELA		0.85865	0.822197	HTR2A inactive	HELA		0.992063	0.84064	HTR2A inactive	HELA		0.416392	0.413176	HTR2A inactive	HELA
0.366842	0.548126	HTR2A inactive	HELA		0.410719	0	HTR2A inactive	HELA		0.554775	0.498366	HTR2A inactive	HELA		0.864453	0.89026	HTR2A inactive	HELA		0.485044	0.53261	HTR2A inactive	HELA
0.671466	0.236481	HTR2A inactive	HELA		0.926804	0.955692	HTR2A inactive	HELA		0.437451	0.887113	HTR2A inactive	HELA		0.623931	0.739308	HTR2A inactive	HELA		0.466716	0.254521	HTR2A inactive	HELA
0.877422	0.367688	HTR2A inactive	HELA		0.834231	0.298469	HTR2A inactive	HELA		0.813288	0.745358	HTR2A inactive	HELA		0.877122	0.874011	HTR2A inactive	HELA		0.534399	0.290998	HTR2A inactive	HELA
0.94066	0.229177	HTR2A inactive	HELA		0.677855	0.423566	HTR2A inactive	HELA		0.53345	0.494188	HTR2A inactive	HELA		0.304804	0.423827	HTR2A inactive	HELA		0.971131	0.292313	HTR2A inactive	HELA
0.436681	0.703665	HTR2A inactive	HELA		0.21273	0.858469	HTR2A inactive	HELA		0.473221	0.796808	HTR2A inactive	HELA		0.219979	0.656036	HTR2A inactive	HELA		0.995509	0.299682	HTR2A inactive	HELA
0.182007	0.381859	HTR2A inactive	HELA		0.495727	0.698493	HTR2A inactive	HELA		0.621537	0.201326	HTR2A inactive	HELA		0.431002	0.300538	HTR2A inactive	HELA		0.47925	0.569066	HTR2A inactive	HELA
0.82894	0.235368	HTR2A inactive	HELA		0.802968	0.432488	HTR2A inactive	HELA		0.405013	0.0710019	HTR2A inactive	HELA		0.480295	0.524133	HTR2A inactive	HELA		0.323782	0.279292	HTR2A inactive	HELA
0.977449	0.181831	HTR2A inactive	HELA		0.213377	0.734171	HTR2A inactive	HELA		0.388578	0.363717	HTR2A inactive	HELA		0.462402	0.625633	HTR2A inactive	HELA		0.386878	0.99445	HTR2A inactive	HELA
0.612567	0.341948	HTR2A inactive	HELA		0.837534	0.774584	HTR2A inactive	HELA		0.501322	0.163525	HTR2A inactive	HELA		0.66412	0.360037	HTR2A inactive	HELA		0.00104835	0.0192026	HTR2A inactive	HELA
0.136436	0.266127	HTR2A inactive	HELA		0.226483	0.620134	HTR2A inactive	HELA		0.104792	0.266391	HTR2A inactive	HELA		0.915603	0.14261	HTR2A inactive	HELA		0.273427	0.440366	HTR2A inactive	HELA
0.712767	0.342019	HTR2A inactive	HELA		0.544805	0.881182	HTR2A inactive	HELA		0.333517	0.801085	HTR2A inactive	HELA		0.603991	0.698412	HTR2A inactive	HELA		0.743296	0.581983	HTR2A inactive	HELA
0.630299	0.7388	HTR2A inactive	HELA		0.857603	0.837357	HTR2A inactive	HELA		0.874192	0.630195	HTR2A inactive	HELA		0.80323	0.545663	HTR2A inactive	HELA		0.3662	0.323834	HTR2A inactive	HELA
0.451669	0.367511	HTR2A inactive	HELA		0.661702	0.162068	HTR2A inactive	HELA		0.917405	0.643829	HTR2A inactive	HELA		0.942245	0.588895	HTR2A inactive	HELA		0.290299	0.495788	HTR2A inactive	HELA
0.348049	0.577203	HTR2A inactive	HELA		0.0423023	0.852896	HTR2A inactive	HELA		0.268327	0.552984	HTR2A inactive	HELA		0.342663	0.693865	HTR2A inactive	HELA		0.946138	0.273068	HTR2A inactive	HELA
0.85167	0.344997	HTR2A inactive	HELA		0.294762	0.0257095	HTR2A inactive	HELA		0.781949	0.825875	HTR2A inactive	HELA		0.965892	0.886936	HTR2A inactive	HELA		0.736604	0.591712	HTR2A inactive	HELA
0.0991113	0.370252	HTR2A inactive	HELA		0.693909	0.68923	HTR2A inactive	HELA		0.430482	0.635988	HTR2A inactive	HELA		0.283776	0.434899	HTR2A inactive	HELA		0.44355	0.479117	HTR2A inactive	HELA
0.958457	0.215885	HTR2A inactive	HELA		0.201145	0.869215	HTR2A inactive	HELA		0.283265	0.744066	HTR2A inactive	HELA		0.438664	0.920592	HTR2A inactive	HELA		0.530467	0.264563	HTR2A inactive	HELA
0.878221	0.952509	HTR2A inactive	HELA		0.44665	0.902989	HTR2A inactive	HELA		0.241859	0.766494	HTR2A inactive	HELA		0.482858	0.972794	HTR2A inactive	HELA		0.451259	0.490857	HTR2A inactive	HELA
0.821268	0.0448134	HTR2A inactive	HELA		0.814559	0.358083	HTR2A inactive	HELA		0.768908	0.736763	HTR2A inactive	HELA		0.921546	0.867878	HTR2A inactive	HELA		0.342068	0.252335	HTR2A inactive	HELA
0.517554	0.186932	HTR2A inactive	HELA		0.491831	0.659824	HTR2A inactive	HELA		0.480539	0.564985	HTR2A inactive	HELA		0.240915	0.345621	HTR2A inactive	HELA		0.249733	0.456008	HTR2A inactive	HELA
0.835799	0.0924044	HTR2A inactive	HELA		0.50484	0.786129	HTR2A inactive	HELA		0.368784	0.0768732	HTR2A inactive	HELA		0.321456	0.322247	HTR2A inactive	HELA		0.399281	0.433669	HTR2A inactive	HELA
0.437368	0.675941	HTR2A inactive	HELA		0.196447	0.822824	HTR2A inactive	HELA		0.472981	0.770336	HTR2A inactive	HELA		0.175919	0.567776	HTR2A inactive	HELA		0.503222	0.272944	HTR2A inactive	HELA
0.086189	0.660073	HTR2A inactive	HELA		0.46931	0.959546	HTR2A inactive	HELA		0.348548	0.769097	HTR2A inactive	HELA		0.702958	0.539422	HTR2A inactive	HELA		0.428506	0.538718	HTR2A inactive	HELA
0.353447	0.474001	HTR2A inactive	HELA		0.700264	0.23948	HTR2A inactive	HELA		0.932045	0.702246	HTR2A inactive	HELA		0.839419	0.691581	HTR2A inactive	HELA		0.473941	0.235946	HTR2A inactive	HELA
0.400577	0.31002	HTR2A inactive	HELA		0.721578	0.187736	HTR2A inactive	HELA		0.990646	0.637888	HTR2A inactive	HELA		0.974834	0.758083	HTR2A inactive	HELA		0.56419	0.38725	HTR2A inactive	HELA
0.394576	0.66962	HTR2A inactive	HELA		0.277614	0.929146	HTR2A inactive	HELA		0.450454	0.418949	HTR2A inactive	HELA		0.485761	0.786612	HTR2A inactive	HELA		0.314672	0.519631	HTR2A inactive	HELA
0.799523	0.268187	HTR2A inactive	HELA		0.404334	0.117213	HTR2A inactive	HELA		0.882408	0.695425	HTR2A inactive	HELA		0.948265	0.695045	HTR2A inactive	HELA		0.329262	0.55746	HTR2A inactive	HELA
0.8203	1	HTR2A inactive	HELA		0.151936	0.698108	HTR2A inactive	HELA		0.378718	0.285388	HTR2A inactive	HELA		0.0572204	0.281967	HTR2A inactive	HELA		0.372975	0.474555	HTR2A inactive	HELA
0.473276	0.407007	HTR2A inactive	HELA		0.890035	0.86427	HTR2A inactive	HELA		0.589752	0.984259	HTR2A inactive	HELA		0.699577	0.649519	HTR2A inactive	HELA		0.958483	0.278122	HTR2A inactive	HELA
0.384895	0.485258	HTR2A inactive	HELA		0.907188	0.685164	HTR2A inactive	HELA		0.599473	0.284824	HTR2A inactive	HELA		0.630721	0.366215	HTR2A inactive	HELA		0.477687	0.251538	HTR2A inactive	HELA
0.0296041	0.613092	HTR2A inactive	HELA		0.546696	0.819791	HTR2A inactive	HELA		0.496578	0.250647	HTR2A inactive	HELA		0.459457	0.349453	HTR2A inactive	HELA		0.390329	0.378573	HTR2A inactive	HELA
0.725999	0.382076	HTR2A inactive	HELA		0.559126	0.731981	HTR2A inactive	HELA		0.338951	0.175929	HTR2A inactive	HELA		0.415332	0.610171	HTR2A inactive	HELA		0.378847	0.363449	HTR2A inactive	HELA
0.937002	0.305237	HTR2A inactive	HELA		0.332719	0.767418	HTR2A inactive	HELA		0.50952	0.687988	HTR2A inactive	HELA		0.196174	0.539456	HTR2A inactive	HELA		0.511427	0.411388	HTR2A inactive	HELA
0.436132	0.359682	HTR2A inactive	HELA		0.801253	0.534775	HTR2A inactive	HELA		0.30818	0.639072	HTR2A inactive	HELA		0.441938	0.770647	HTR2A inactive	HELA		0.318391	0.264459	HTR2A inactive	HELA
0.718699	0.238631	HTR2A inactive	HELA		0.873463	0.283144	HTR2A inactive	HELA		0.698018	0.738208	HTR2A inactive	HELA		0.861568	0.85747	HTR2A inactive	HELA		0.421119	0.400318	HTR2A inactive	HELA
0.751815	0.297741	HTR2A inactive	HELA		0.641515	0.803195	HTR2A inactive	HELA		0.327721	0.535725	HTR2A inactive	HELA		0.185055	0.610243	HTR2A inactive	HELA		0.365949	0.995902	HTR2A inactive	HELA
0.877599	0	HTR2A inactive	HELA		0.355995	0.0318815	HTR2A inactive	HELA		0.837181	0.835833	HTR2A inactive	HELA		0.812464	0.843651	HTR2A inactive	HELA		0.478722	0.487468	HTR2A inactive	HELA
0.857424	0.284441	HTR2A inactive	HELA		0.159945	0.587976	HTR2A inactive	HELA		0.748421	0.52602	HTR2A inactive	HELA		0.780728	0.123393	HTR2A inactive	HELA		0.465961	0.487843	HTR2A inactive	HELA
0.703414	0.228908	HTR2A inactive	HELA		0.375302	0.868553	HTR2A inactive	HELA		0.423712	0.467177	HTR2A inactive	HELA		0.491869	0.740933	HTR2A inactive	HELA		0.241675	0.444065	HTR2A inactive	HELA
0.357821	0.555941	HTR2A inactive	HELA		0.603491	0.744888	HTR2A inactive	HELA		0.525654	0.795106	HTR2A inactive	HELA		0.218489	0.562249	HTR2A inactive	HELA		0.959109	0.259533	HTR2A inactive	HELA
0.519941	0.162218	HTR2A inactive	HELA		0.779195	0.460315	HTR2A inactive	HELA		0.338215	0.150806	HTR2A inactive	HELA		0.464216	0.511254	HTR2A inactive	HELA		0.305075	0.548875	HTR2A inactive	HELA
0.878767	0.988093	HTR2A inactive	HELA		0.847807	0.357322	HTR2A inactive	HELA		0.824488	0.632884	HTR2A inactive	HELA		0.842253	0.625941	HTR2A inactive	HELA		0.523319	0.269234	HTR2A inactive	HELA
0.369889	0.347175	HTR2A inactive	HELA		0.11458	0.737251	HTR2A inactive	HELA		0.341845	0.425665	HTR2A inactive	HELA		0.311143	0.643161	HTR2A inactive	HELA		0.421013	0.962404	HTR2A inactive	HELA
0.919682	0.101612	HTR2A inactive	HELA		0.264488	0.861826	HTR2A inactive	HELA		0.347666	0.660594	HTR2A inactive	HELA		0.0287845	0.211953	HTR2A inactive	HELA		0.0401311	0.0351395	HTR2A inactive	HELA
0.537036	0.267962	HTR2A inactive	HELA		0.976443	0.686306	HTR2A inactive	HELA		0.554373	0.998444	HTR2A inactive	HELA		0.792179	0.681897	HTR2A inactive	HELA		0.387001	0.397675	HTR2A inactive	HELA
0.144973	0.356237	HTR2A inactive	HELA		0.336039	0.0113025	HTR2A inactive	HELA		0.749609	0.798045	HTR2A inactive	HELA		0.734191	0.823148	HTR2A inactive	HELA		0.368929	0.463712	HTR2A inactive	HELA
0.216335	0.161381	HTR2A inactive	HELA		0.284421	0.0605628	HTR2A inactive	HELA		0.83954	0.895628	HTR2A inactive	HELA		0.996764	0.865627	HTR2A inactive	HELA		0.479463	0.292101	HTR2A inactive	HELA
0.421779	0.194099	HTR2A inactive	HELA		0.592805	0.439324	HTR2A inactive	HELA		0.204989	0.45985	HTR2A inactive	HELA		0.827506	0.106165	HTR2A inactive	HELA		0.953604	0.298841	HTR2A inactive	HELA
0.201128	0.190692	HTR2A inactive	HELA		0.0303423	0.735601	HTR2A inactive	HELA		0.371134	0.118546	HTR2A inactive	HELA		0.365393	0.576078	HTR2A inactive	HELA		0.235622	0.482583	HTR2A inactive	HELA
0.837182	0.937033	HTR2A inactive	HELA		0.167828	0.940246	HTR2A inactive	HELA		0.231497	0.684176	HTR2A inactive	HELA		0.394738	0.785374	HTR2A inactive	HELA		0.494293	0.540886	HTR2A inactive	HELA
0.140061	0.410592	HTR2A inactive	HELA		1	0.90751	HTR2A inactive	HELA		0.33766	0.918426	HTR2A inactive	HELA		0.532179	0.772115	HTR2A inactive	HELA		0.494581	0.302182	HTR2A inactive	HELA
0.408387	0.496846	HTR2A inactive	HELA		0.20336	0.998129	HTR2A inactive	HELA		0.667345	0.601889	HTR2A inactive	HELA		0.585844	0.871018	HTR2A inactive	HELA		0.322572	0.266739	HTR2A inactive	HELA
0.189516	0.177896	HTR2A inactive	HELA		0.28814	0.717926	HTR2A inactive	HELA		0.478009	0.240484	HTR2A inactive	HELA		0.383549	0.346423	HTR2A inactive	HELA		0.473411	0.330293	HTR2A inactive	HELA
0.0381937	0.536112	HTR2A inactive	HELA		0.745205	0.758201	HTR2A inactive	HELA		0.267381	0.740685	HTR2A inactive	HELA		0.673259	0.594099	HTR2A inactive	HELA		0.325458	0.527359	HTR2A inactive	HELA
0.816357	0.97244	HTR2A inactive	HELA		0.863217	0.33724	HTR2A inactive	HELA		0.744031	0.778598	HTR2A inactive	HELA		0	0.250314	HTR2A inactive	HELA		0.0555368	0.081095	HTR2A inactive	HELA
0.105156	0.33418	HTR2A inactive	HELA		0.64926	0.593292	HTR2A inactive	HELA		0	0.267734	HTR2A inactive	HELA		0.0633663	0.275127	HTR2A inactive	HELA		0.31302	0.312155	HTR2A inactive	HELA
0.226923	0.167523	HTR2A inactive	HELA		0.373371	0.0537873	HTR2A inactive	HELA		0.941949	0.84317	HTR2A inactive	HELA		1	0.763794	HTR2A inactive	HELA		0.347558	0.762239	HTR2A inactive	HELA
0.139194	0.419864	HTR2A inactive	HELA		0.674319	0.740952	HTR2A inactive	HELA		0.450685	0.700962	HTR2A inactive	HELA		0.246088	0.646066	HTR2A inactive	HELA		0.0665473	0.027068	HTR2A inactive	HELA
0.959896	0.145317	HTR2A inactive	HELA		0.569937	0.0297396	HTR2A inactive	HELA		0.820282	0.555392	HTR2A inactive	HELA		0.908646	0.551036	HTR2A inactive	HELA		0.932776	0.293925	HTR2A inactive	HELA
0.567993	0.689999	HTR2A inactive	HELA		0.225834	0.896135	HTR2A inactive	HELA		0.181837	0.674942	HTR2A inactive	HELA		0.410852	0.731005	HTR2A inactive	HELA		0.0677571	0.067564	HTR2A inactive	HELA
0.910101	0.23308	HTR2A inactive	HELA		0.986988	0.765538	HTR2A inactive	HELA		0.614286	0.909045	HTR2A inactive	HELA		0.751193	0.633532	HTR2A inactive	HELA		0.00764413	0.00844732	HTR2A inactive	HELA
0.573422	0.319531	HTR2A inactive	HELA		0.579489	0.571788	HTR2A inactive	HELA		0.00726658	0.317364	HTR2A inactive	HELA		0.950911	0.191216	HTR2A inactive	HELA		0.578917	0.399229	HTR2A inactive	HELA
0.420969	0.646949	HTR2A inactive	HELA		0.904171	0.935302	HTR2A inactive	HELA		0.524527	1	HTR2A inactive	HELA		0.630682	0.681641	HTR2A inactive	HELA		0.463149	0.375651	HTR2A inactive	HELA
0.0633873	0.507147	HTR2A inactive	HELA		0.910206	0.704253	HTR2A inactive	HELA		0.554917	0.707346	HTR2A inactive	HELA		0.554954	0.512457	HTR2A inactive	HELA		0.980512	0.243129	HTR2A inactive	HELA
0.759675	0.954277	HTR2A inactive	HELA		0.225586	0.531864	HTR2A inactive	HELA		0.129076	0.449119	HTR2A inactive	HELA		0.828061	0.135357	HTR2A inactive	HELA		0.36614	0.964246	HTR2A inactive	HELA
0.554171	0.284748	HTR2A inactive	HELA		0.468928	0.510832	HTR2A inactive	HELA		0.0209349	0.238315	HTR2A inactive	HELA		0.947872	0.226633	HTR2A inactive	HELA		0.256403	0.496871	HTR2A inactive	HELA
0.805505	0.312477	HTR2A inactive	HELA		0.75932	0.491983	HTR2A inactive	HELA		0.53881	0.1131	HTR2A inactive	HELA		0.14905	0.271155	HTR2A inactive	HELA		0.0270752	0.0461369	HTR2A inactive	HELA
0.251809	0.224985	HTR2A inactive	HELA		0.474703	0.722473	HTR2A inactive	HELA		0.345189	0.310247	HTR2A inactive	HELA		0.430726	0.470655	HTR2A inactive	HELA		0.32546	0.575778	HTR2A inactive	HELA
0.722418	0.778599	HTR2A inactive	HELA		0.660042	0.211203	HTR2A inactive	HELA		0.844093	0.724438	HTR2A inactive	HELA		0.777005	0.590378	HTR2A inactive	HELA		0.281695	0.428114	HTR2A inactive	HELA
0.759789	0.274593	HTR2A inactive	HELA		0.176777	0.986636	HTR2A inactive	HELA		0.411841	0.960297	HTR2A inactive	HELA		0.511454	0.91072	HTR2A inactive	HELA		0.970458	0.294123	HTR2A inactive	HELA
0.762902	0.241632	HTR2A inactive	HELA		0.858425	0.730382	HTR2A inactive	HELA		0.648993	0.693001	HTR2A inactive	HELA		0.738354	0.498436	HTR2A inactive	HELA		0.39194	0.967247	HTR2A inactive	HELA
0.124509	0.304889	HTR2A inactive	HELA		0.857252	0.958878	HTR2A inactive	HELA		0.382263	0.853994	HTR2A inactive	HELA		0.539125	0.921743	HTR2A inactive	HELA		0.352234	0.410807	HTR2A inactive	HELA
0.475577	0.608549	HTR2A inactive	HELA		0.16721	0.949656	HTR2A inactive	HELA		0.73004	0.427275	HTR2A inactive	HELA		0.380727	0.771715	HTR2A inactive	HELA		0.315991	0.496966	HTR2A inactive	HELA
0.469871	0.409534	HTR2A inactive	HELA		0.751924	0.39921	HTR2A inactive	HELA		0.70606	0.430099	HTR2A inactive	HELA		0.0842569	0.231701	HTR2A inactive	HELA		0.469262	0.470266	HTR2A inactive	HELA
0.688778	0.279701	HTR2A inactive	HELA		0.861867	0.834064	HTR2A inactive	HELA		0.533506	0.0867932	HTR2A inactive	HELA		0.287585	0.259686	HTR2A inactive	HELA		0.726391	0.576503	HTR2A inactive	HELA
0.0445741	0.452969	HTR2A inactive	HELA		0.863401	0.265735	HTR2A inactive	HELA		0.85855	0.86887	HTR2A inactive	HELA		0.890641	0.798514	HTR2A inactive	HELA		0.405496	0.55858	HTR2A inactive	HELA
0.738944	0.870935	HTR2A inactive	HELA		0.0859033	0.901753	HTR2A inactive	HELA		0.226588	0.619106	HTR2A inactive	HELA		0.4769	0.91517	HTR2A inactive	HELA		0.49548	0.55631	HTR2A inactive	HELA
0.366057	0.305103	HTR2A inactive	HELA		0.233007	0.773579	HTR2A inactive	HELA		0.389034	0.540933	HTR2A inactive	HELA		0.232739	0.627878	HTR2A inactive	HELA		0.0671589	0.0298997	HTR2A inactive	HELA
0.82948	0.285482	HTR2A inactive	HELA		0.607267	0.751232	HTR2A inactive	HELA		0.561823	0.131529	HTR2A inactive	HELA		0.525836	0.362519	HTR2A inactive	HELA		0.4144	0.933443	HTR2A inactive	HELA
0.117509	0.315156	HTR2A inactive	HELA		0.294426	0.0752675	HTR2A inactive	HELA		0.795756	0.869162	HTR2A inactive	HELA		0.951295	0.880623	HTR2A inactive	HELA		0.266539	0.407728	HTR2A inactive	HELA
0.718264	0.913729	HTR2A inactive	HELA		0.940308	0.944568	HTR2A inactive	HELA		0.335645	0.868878	HTR2A inactive	HELA		0.603672	0.80617	HTR2A inactive	HELA		0.0291048	0.00166139	HTR2A inactive	HELA
0.127799	0.401543	HTR2A inactive	HELA		0.687362	0.65095	HTR2A inactive	HELA		0.608071	0.362347	HTR2A inactive	HELA		0.637216	0.418767	HTR2A inactive	HELA		0.994106	0.281883	HTR2A inactive	HELA
0.711429	0.270858	HTR2A inactive	HELA		0.94414	0.622477	HTR2A inactive	HELA		0.955456	0.595093	HTR2A inactive	HELA		0.85993	0.523156	HTR2A inactive	HELA		0.346913	0.735923	HTR2A inactive	HELA
0.673229	0.279007	HTR2A inactive	HELA		0.32866	0.925662	HTR2A inactive	HELA		0.242073	0.495958	HTR2A inactive	HELA		0.47508	0.80374	HTR2A inactive	HELA		0.478547	0.542544	HTR2A inactive	HELA
0.415502	0.429212	HTR2A inactive	HELA		0.525022	0.78432	HTR2A inactive	HELA		0.470494	0.143507	HTR2A inactive	HELA		0.584621	0.340468	HTR2A inactive	HELA		0.453045	0.477327	HTR2A inactive	HELA
0.846379	0.0320619	HTR2A inactive	HELA		0.410261	0.793361	HTR2A inactive	HELA		0.559104	0.663973	HTR2A inactive	HELA		0.231755	0.474879	HTR2A inactive	HELA		0.38882	0.400599	HTR2A inactive	HELA
0.904389	0.0632033	HTR2A inactive	HELA		0.348156	0.134058	HTR2A inactive	HELA		0.914491	0.855188	HTR2A inactive	HELA		0.920484	0.768373	HTR2A inactive	HELA		0.234406	0.436875	HTR2A inactive	HELA
0.970876	0.30963	HTR2A inactive	HELA		0.815869	0.824089	HTR2A inactive	HELA		0.407979	0	HTR2A inactive	HELA		0.602051	0.450587	HTR2A inactive	HELA		0.266402	0.422617	HTR2A inactive	HELA
0.599965	0.295364	HTR2A inactive	HELA		0.385185	0.0911759	HTR2A inactive	HELA		0.966702	0.718936	HTR2A inactive	HELA		0.972053	0.680497	HTR2A inactive	HELA		0.510704	0.280292	HTR2A inactive	HELA
0.370631	0.271227	HTR2A inactive	HELA		0.0955008	0.69431	HTR2A inactive	HELA		0.320834	0.463927	HTR2A inactive	HELA		0.30245	0.482078	HTR2A inactive	HELA		0.3478	0.783433	HTR2A inactive	HELA
0.887913	0.328283	HTR2A inactive	HELA		0.795832	0.321501	HTR2A inactive	HELA		0.78535	0.660477	HTR2A inactive	HELA		0.0518995	0.219725	HTR2A inactive	HELA		0.336545	0.361113	HTR2A inactive	HELA
0.342616	0.444408	HTR2A inactive	HELA		0.488508	0.478379	HTR2A inactive	HELA		0.15795	0.45623	HTR2A inactive	HELA		0.862444	0.196971	HTR2A inactive	HELA		0.315116	0.581709	HTR2A inactive	HELA
0.0258295	0.557689	HTR2A inactive	HELA		0.556401	0.766674	HTR2A inactive	HELA		0.618807	0.256346	HTR2A inactive	HELA		0.557843	0.408009	HTR2A inactive	HELA		0.310231	0.362786	HTR2A inactive	HELA
0.0187336	0.503272	HTR2A inactive	HELA		0.243964	0.584008	HTR2A inactive	HELA		0.286546	0.33732	HTR2A inactive	HELA		0.792623	0.217114	HTR2A inactive	HELA		0.465	0.556581	HTR2A inactive	HELA
0.47631	0.174643	HTR2A inactive	HELA		0.311247	0.995065	HTR2A inactive	HELA		0.38071	0.920755	HTR2A inactive	HELA		0.497276	0.89649	HTR2A inactive	HELA		0.494832	0.408327	HTR2A inactive	HELA
0.491957	0.709748	HTR2A inactive	HELA		0.787745	0.44311	HTR2A inactive	HELA		0.317712	0.136537	HTR2A inactive	HELA		0.486642	0.508661	HTR2A inactive	HELA		0.270749	0.454381	HTR2A inactive	HELA
0.538181	0.72271	HTR2A inactive	HELA		0.62741	0.57554	HTR2A inactive	HELA		0.233771	0.330566	HTR2A inactive	HELA		0.777892	0.275432	HTR2A inactive	HELA		0.310228	0.281644	HTR2A inactive	HELA
0.799105	0.398292	HTR2A inactive	HELA		0.332638	0.968658	HTR2A inactive	HELA		0.36066	0.648729	HTR2A inactive	HELA		0.508921	0.82687	HTR2A inactive	HELA		0.40077	0.936718	HTR2A inactive	HELA
0.824855	0.140098	HTR2A inactive	HELA		0.356667	0.814883	HTR2A inactive	HELA		0.436739	0.653715	HTR2A inactive	HELA		0.573488	0.521244	HTR2A inactive	HELA		0.367114	0.409223	HTR2A inactive	HELA
0.700567	0.380028	HTR2A inactive	HELA		0.0594972	0.834997	HTR2A inactive	HELA		0.23876	0.574812	HTR2A inactive	HELA		0.395928	0.744418	HTR2A inactive	HELA		0.491731	0.431971	HTR2A inactive	HELA
0.995747	0.19054	HTR2A inactive	HELA		0.515625	0.601389	HTR2A inactive	HELA		0.04236	0.401389	HTR2A inactive	HELA		0.849148	0.270551	HTR2A inactive	HELA		0.349546	0.277825	HTR2A inactive	HELA
0.829964	0.00549712	HTR2A inactive	HELA		0.668725	0.809727	HTR2A inactive	HELA		0.716014	0.552785	HTR2A inactive	HELA		0.728583	0.733692	HTR2A inactive	HELA		0.418069	0.508895	HTR2A inactive	HELA
0.88298	0.226945	HTR2A inactive	HELA		0.344517	0.703436	HTR2A inactive	HELA		0.692617	0.388929	HTR2A inactive	HELA		0.39903	0.404162	HTR2A inactive	HELA		0.0130111	0.0356757	HTR2A inactive	HELA
0.602496	0.21791	HTR2A inactive	HELA		0.705154	0.561581	HTR2A inactive	HELA		0.433813	0.182806	HTR2A inactive	HELA		0.547079	0.313396	HTR2A inactive	HELA		0.331866	0.748649	HTR2A inactive	HELA
0.726451	0.75875	HTR2A inactive	HELA		0.523486	0.549218	HTR2A inactive	HELA		0.0451987	0.276394	HTR2A inactive	HELA		0.933972	0.255982	HTR2A inactive	HELA		0.302003	0.5513	HTR2A inactive	HELA
0.139706	0.350828	HTR2A inactive	HELA		0.51228	0.00811347	HTR2A inactive	HELA		0.887327	0.468505	HTR2A inactive	HELA		0.0211611	0.222953	HTR2A inactive	HELA		0.333386	0.78641	HTR2A inactive	HELA
0.298185	0.176749	HTR2A active	HT29		0.533149	0.531855	HTR2A inactive	HELA		0.0563168	0.260324	HTR2A inactive	HELA		0.949922	0.264763	HTR2A inactive	HELA		0.0498603	0.0112978	HTR2A inactive	HELA
0.109829	0.0753244	HTR2A active	HT29		0.833636	0.894906	HTR2A inactive	HELA		0.611139	0.639092	HTR2A inactive	HELA		0.131344	0.313864	HTR2A inactive	HELA		0.0323408	0.0247614	HTR2A inactive	HELA
0.455544	0.726524	HTR2A active	HT29		0.916874	0	HTR2A active	HT29		0.44441	0.022951	HTR2A active	HT29		0.33401	0.74111	HTR2A active	HT29		0.7638	0.233894	HTR2A active	HT29
0.509846	0.848045	HTR2A active	HT29		0.615275	0.389423	HTR2A active	HT29		0.573262	0.665925	HTR2A active	HT29		0.660682	0.628736	HTR2A active	HT29		0.092796	0.692444	HTR2A active	HT29
0.853181	0.461119	HTR2A active	HT29		0.145222	0.699377	HTR2A active	HT29		0.283244	0.283039	HTR2A active	HT29		0.0450736	0.844591	HTR2A active	HT29		0.957876	0.180902	HTR2A active	HT29
0.699704	0.166197	HTR2A active	HT29		0.916003	0.263538	HTR2A active	HT29		0	0.398832	HTR2A active	HT29		0.218273	0.0478347	HTR2A active	HT29		0.865173	0.258169	HTR2A active	HT29
0.550467	0.298022	HTR2A active	HT29		0.799274	0.800757	HTR2A active	HT29		0.70987	0.365647	HTR2A active	HT29		0.426258	0.0713659	HTR2A active	HT29		0.812357	0.307312	HTR2A active	HT29
0.808007	0.918271	HTR2A active	HT29		0.123728	0.399485	HTR2A active	HT29		0.135328	0.300086	HTR2A active	HT29		0.273441	0.807041	HTR2A active	HT29		0.0951299	0.690419	HTR2A active	HT29
0.407512	0.128776	HTR2A active	HT29		0.513108	0.101079	HTR2A active	HT29		0.141378	0.476345	HTR2A active	HT29		0.810364	0.568412	HTR2A active	HT29		0.933823	0.480778	HTR2A active	HT29
0.828772	0.378269	HTR2A active	HT29		0.0965688	0.691909	HTR2A active	HT29		0.161066	0.254731	HTR2A active	HT29		0.137409	0.774614	HTR2A active	HT29		0.739163	0.339386	HTR2A active	HT29
0.720708	0.937555	HTR2A active	HT29		0.79085	0.423872	HTR2A active	HT29		0.117511	0.410323	HTR2A active	HT29		0.098547	0.337604	HTR2A active	HT29		0.76346	0.246798	HTR2A active	HT29
0.897674	0.679996	HTR2A active	HT29		0.852366	0.186578	HTR2A active	HT29		0.652137	0.687943	HTR2A active	HT29		0.51302	0.709666	HTR2A active	HT29		0.769286	0.338384	HTR2A active	HT29
0.914635	0.840983	HTR2A active	HT29		0.940419	0.338043	HTR2A active	HT29		0.71617	0.291674	HTR2A active	HT29		0.301954	0.456883	HTR2A active	HT29		0.837836	0.343803	HTR2A active	HT29
0.787754	0.728068	HTR2A active	HT29		0.703758	0.0300805	HTR2A active	HT29		0.309636	0.458479	HTR2A active	HT29		0.929133	0.34019	HTR2A active	HT29		0.819376	0.264252	HTR2A active	HT29
0.67766	0.121527	HTR2A active	HT29		0.705417	0.692251	HTR2A active	HT29		0.858359	0.155907	HTR2A active	HT29		0.0468836	0.218427	HTR2A active	HT29		0.806501	0.212816	HTR2A active	HT29
0.286983	0.656511	HTR2A active	HT29		0.0536525	0.646034	HTR2A active	HT29		0.0801617	0.226441	HTR2A active	HT29		0.187704	1	HTR2A active	HT29		0.803771	0.240414	HTR2A active	HT29
0.886609	0.389114	HTR2A active	HT29		0.531389	0.781057	HTR2A active	HT29		0.685999	0.171062	HTR2A active	HT29		0.0934934	0.245792	HTR2A active	HT29		0.880047	0.173906	HTR2A active	HT29
0.194581	0.161094	HTR2A active	HT29		0.680428	0.761894	HTR2A active	HT29		0.510953	0.94026	HTR2A active	HT29		0.65977	0.527228	HTR2A active	HT29		0.757249	0.204574	HTR2A active	HT29
0.757612	0.83983	HTR2A active	HT29		0.732391	0.407118	HTR2A active	HT29		0.733598	0.749015	HTR2A active	HT29		0.61663	0.655225	HTR2A active	HT29		0.887817	0.162769	HTR2A active	HT29
0.515941	0.805278	HTR2A active	HT29		0.98571	0.265187	HTR2A active	HT29		0.726294	0.234234	HTR2A active	HT29		0.20882	0.0260627	HTR2A active	HT29		0.863746	0.183743	HTR2A active	HT29
0.132022	0.778714	HTR2A active	HT29		0.445601	0.337189	HTR2A active	HT29		0.272055	0.663152	HTR2A active	HT29		0.481036	0.455121	HTR2A active	HT29		0.834494	0.31007	HTR2A active	HT29
0.466665	0.755216	HTR2A active	HT29		0.641795	0.305279	HTR2A active	HT29		0.119474	0.545931	HTR2A active	HT29		0.497172	0.749961	HTR2A active	HT29		0.921754	0.225781	HTR2A active	HT29
0.0771261	0.0409077	HTR2A active	HT29		0.831722	0.823039	HTR2A active	HT29		0.573254	0.397466	HTR2A active	HT29		0.456596	0.0584192	HTR2A active	HT29		0.747942	0.235271	HTR2A active	HT29
0.341469	0.144175	HTR2A active	HT29		0.504781	0.800169	HTR2A active	HT29		0.581211	0.1898	HTR2A active	HT29		0.0451303	0.336737	HTR2A active	HT29		0.736452	0.210237	HTR2A active	HT29
0.357458	0.194316	HTR2A active	HT29		0.910132	0.208128	HTR2A active	HT29		0.896364	0.528619	HTR2A active	HT29		0.220318	0.176704	HTR2A active	HT29		0.954253	0.292557	HTR2A active	HT29
0	0.0131288	HTR2A active	HT29		0.648455	0.0506884	HTR2A active	HT29		0.457797	0.542963	HTR2A active	HT29		0.865062	0.546133	HTR2A active	HT29		0.925022	0.178008	HTR2A active	HT29
0.769495	0.222303	HTR2A active	HT29		0.560615	0.117003	HTR2A active	HT29		0.367276	0.537142	HTR2A active	HT29		0.928716	0.397193	HTR2A active	HT29		0.825848	0.328093	HTR2A active	HT29
0.269209	0.0967594	HTR2A active	HT29		0.847807	0.377085	HTR2A active	HT29		0.944365	0.452467	HTR2A active	HT29		0.210885	0.297802	HTR2A active	HT29		0.0814427	0.705348	HTR2A active	HT29
0.288973	0.723505	HTR2A active	HT29		0.835058	0.720118	HTR2A active	HT29		0.681155	0.387125	HTR2A active	HT29		0.402761	0.100579	HTR2A active	HT29		0.731806	0.201016	HTR2A active	HT29
0.624908	0.927276	HTR2A active	HT29		0.426303	0.102089	HTR2A active	HT29		0.332004	0.504195	HTR2A active	HT29		0.910187	0.446487	HTR2A active	HT29		0.742055	0.249201	HTR2A active	HT29
0.260945	0.73627	HTR2A active	HT29		0.598143	0.31873	HTR2A active	HT29		0.474441	0.863829	HTR2A active	HT29		0.587208	0.586565	HTR2A active	HT29		0.842213	0.209651	HTR2A active	HT29
0.611041	0.405817	HTR2A active	HT29		0.201875	0.0825762	HTR2A active	HT29		0.369424	0.355491	HTR2A active	HT29		0.828696	0.168249	HTR2A active	HT29		0.825012	0.246602	HTR2A active	HT29
0.12566	0.902019	HTR2A active	HT29		0.586456	0.36301	HTR2A active	HT29		0.619231	0.463357	HTR2A active	HT29		0.44356	0.31512	HTR2A active	HT29		0.896062	0.260243	HTR2A active	HT29
0.0375807	0.00793887	HTR2A active	HT29		0.0253193	0.504484	HTR2A active	HT29		0.00208887	0.173479	HTR2A active	HT29		0.271553	0.87568	HTR2A active	HT29		0.900737	0.475429	HTR2A active	HT29
0.122597	0.870368	HTR2A active	HT29		0.192142	0.371337	HTR2A active	HT29		0.109041	0.232251	HTR2A active	HT29		0.21602	0.832732	HTR2A active	HT29		0.898134	0.298918	HTR2A active	HT29
0.602294	0.755853	HTR2A active	HT29		0.463222	0.469513	HTR2A active	HT29		0.719047	0.129978	HTR2A active	HT29		0.129807	0.286965	HTR2A active	HT29		0.900479	0.171064	HTR2A active	HT29
0.0300054	0	HTR2A active	HT29		0.720775	0.600436	HTR2A active	HT29		0.635255	0.413191	HTR2A active	HT29		0.403502	0.0336934	HTR2A active	HT29		0.794627	0.226259	HTR2A active	HT29
0.661327	0.176063	HTR2A active	HT29		0.963778	0.23031	HTR2A active	HT29		0.778297	0.585286	HTR2A active	HT29		0.312101	0.176089	HTR2A active	HT29		0.760613	0.40556	HTR2A active	HT29
0.434529	0.0858453	HTR2A active	HT29		0.497471	0.133662	HTR2A active	HT29		0.174453	0.454169	HTR2A active	HT29		0.865432	0.43544	HTR2A active	HT29		0.749573	0.196764	HTR2A active	HT29
0.870147	0.254616	HTR2A active	HT29		0.759308	0.0771852	HTR2A active	HT29		0.0640269	0.496442	HTR2A active	HT29		0.462211	0.726417	HTR2A active	HT29		0.886723	0.321807	HTR2A active	HT29
0.763874	0.851411	HTR2A active	HT29		0.943328	0.012377	HTR2A active	HT29		0.418759	0.0881865	HTR2A active	HT29		0.34342	0.686871	HTR2A active	HT29		0.0908178	0.697684	HTR2A active	HT29
0.966131	0.738963	HTR2A inactive	HT29		0.737056	0.851248	HTR2A active	HT29		0.643317	0.826261	HTR2A active	HT29		0.578444	0.366649	HTR2A active	HT29		0.799791	0.24653	HTR2A active	HT29
0.620009	0.245404	HTR2A inactive	HT29		0.283007	0.168352	HTR2A active	HT29		0.394061	0.325536	HTR2A active	HT29		0.815481	0.150082	HTR2A active	HT29		0.868477	0.305698	HTR2A active	HT29
0.787893	0.409899	HTR2A inactive	HT29		0	0.664965	HTR2A inactive	HT29		0.0892208	0.0756401	HTR2A inactive	HT29		0.237533	0.987489	HTR2A inactive	HT29		0.0535617	0.0401109	HTR2A inactive	HT29
1	0.809227	HTR2A inactive	HT29		0.812198	0.369825	HTR2A inactive	HT29		0.845923	0.241524	HTR2A inactive	HT29		0.097539	0.0879945	HTR2A inactive	HT29		0.90667	0.468451	HTR2A inactive	HT29
0.572523	0.347238	HTR2A inactive	HT29		0.876519	0.269583	HTR2A inactive	HT29		0.950559	0.534867	HTR2A inactive	HT29		0.188295	0.140911	HTR2A inactive	HT29		0.8168	0.125238	HTR2A inactive	HT29
0.17869	0.183932	HTR2A inactive	HT29		0.768726	0.132578	HTR2A inactive	HT29		0.361755	0.65387	HTR2A inactive	HT29		0.548024	0.6899	HTR2A inactive	HT29		0.851066	0.245255	HTR2A inactive	HT29
0.591723	0.763971	HTR2A inactive	HT29		0.718568	0.543963	HTR2A inactive	HT29		0.630946	0.186579	HTR2A inactive	HT29		0.0176307	0.246204	HTR2A inactive	HT29		0.927291	0.252186	HTR2A inactive	HT29
0.337657	0.210749	HTR2A inactive	HT29		0.445083	0.400545	HTR2A inactive	HT29		0.759246	0.73848	HTR2A inactive	HT29		0.676404	0.436286	HTR2A inactive	HT29		0.171254	0.0206914	HTR2A inactive	HT29
0.361431	0.079603	HTR2A inactive	HT29		0.185528	0.664426	HTR2A inactive	HT29		0.219871	0.179602	HTR2A inactive	HT29		0.0566767	0.861677	HTR2A inactive	HT29		0.909591	0.220878	HTR2A inactive	HT29
0.292307	0.769748	HTR2A inactive	HT29		0.464285	0.154206	HTR2A inactive	HT29		0.448838	0.502004	HTR2A inactive	HT29		0.903291	0.285108	HTR2A inactive	HT29		0.729433	0.348755	HTR2A inactive	HT29
0.43137	0.220749	HTR2A inactive	HT29		0.75507	0.184959	HTR2A inactive	HT29		0.47196	0.743323	HTR2A inactive	HT29		0.527198	0.526812	HTR2A inactive	HT29		0.356136	0.962262	HTR2A inactive	HT29
0.491969	0.837548	HTR2A inactive	HT29		0.513319	0.372544	HTR2A inactive	HT29		0.511134	0.83812	HTR2A inactive	HT29		0.63708	0.349757	HTR2A inactive	HT29		0.70854	0.43104	HTR2A inactive	HT29
0.688915	0.918857	HTR2A inactive	HT29		0.583808	0.61066	HTR2A inactive	HT29		0.0630958	0.40483	HTR2A inactive	HT29		0.147509	0.397877	HTR2A inactive	HT29		0.998475	0.328673	HTR2A inactive	HT29
0.154209	0.0813623	HTR2A inactive	HT29		1	0.596604	HTR2A inactive	HT29		0.320838	0.742286	HTR2A inactive	HT29		0.51264	0.332463	HTR2A inactive	HT29		0.711571	0.419436	HTR2A inactive	HT29
0.879955	0.577175	HTR2A inactive	HT29		0.652115	1	HTR2A inactive	HT29		0.797025	0.610511	HTR2A inactive	HT29		0.669403	0.125412	HTR2A inactive	HT29		0.936365	0.0942633	HTR2A inactive	HT29
0.827714	0.294458	HTR2A inactive	HT29		0.0377072	0.638078	HTR2A inactive	HT29		0.22009	0.0985559	HTR2A inactive	HT29		0.318079	0.953367	HTR2A inactive	HT29		0.8646	0.214017	HTR2A inactive	HT29
0.544935	0.137477	HTR2A inactive	HT29		0.770272	0.960104	HTR2A inactive	HT29		0.40966	0.854709	HTR2A inactive	HT29		0.44293	0.406906	HTR2A inactive	HT29		0.914861	0.333537	HTR2A inactive	HT29
0.528424	0.203358	HTR2A inactive	HT29		0.893181	0.811904	HTR2A inactive	HT29		0.620897	0.79912	HTR2A inactive	HT29		0.60831	0.207072	HTR2A inactive	HT29		0.958873	0.243375	HTR2A inactive	HT29
0.00729612	0.0397952	HTR2A inactive	HT29		0.895755	0.854873	HTR2A inactive	HT29		0.752326	0.681466	HTR2A inactive	HT29		0.608346	0.444354	HTR2A inactive	HT29		0.87975	0.238812	HTR2A inactive	HT29
0.777213	0.310458	HTR2A inactive	HT29		0.934604	0.0284378	HTR2A inactive	HT29		0.388002	0.0949426	HTR2A inactive	HT29		0.305492	0.644734	HTR2A inactive	HT29		0.945724	0.129278	HTR2A inactive	HT29
0.503502	0.143692	HTR2A inactive	HT29		0.485003	0.163863	HTR2A inactive	HT29		0.280414	0.358328	HTR2A inactive	HT29		0.84605	0.156715	HTR2A inactive	HT29		0.638535	0.585949	HTR2A inactive	HT29
0.552594	0.869998	HTR2A inactive	HT29		0.630015	0.946592	HTR2A inactive	HT29		0.604373	0.275845	HTR2A inactive	HT29		0.356332	0.401652	HTR2A inactive	HT29		0.632566	0.601034	HTR2A inactive	HT29
0.322917	0.0881164	HTR2A inactive	HT29		0.626817	0.873455	HTR2A inactive	HT29		0.783095	0.199915	HTR2A inactive	HT29		0.0737549	0.377963	HTR2A inactive	HT29		0.929495	0.14398	HTR2A inactive	HT29
0.622298	0.179416	HTR2A inactive	HT29		0.794717	0.854936	HTR2A inactive	HT29		0.572189	0.385524	HTR2A inactive	HT29		0.470933	0.0810739	HTR2A inactive	HT29		0.765624	0.281759	HTR2A inactive	HT29
0.885924	0.43284	HTR2A inactive	HT29		0.237867	0.0427649	HTR2A inactive	HT29		0.375051	0.38799	HTR2A inactive	HT29		0.881501	0.207821	HTR2A inactive	HT29		0.386781	0.974256	HTR2A inactive	HT29
0.558029	0.234728	HTR2A inactive	HT29		0.528334	0.326156	HTR2A inactive	HT29		0.280398	0.731382	HTR2A inactive	HT29		0.615086	0.694521	HTR2A inactive	HT29		0.824048	0.410477	HTR2A inactive	HT29
0.24915	0.140587	HTR2A inactive	HT29		0.736864	0.950816	HTR2A inactive	HT29		0.508774	0.354817	HTR2A inactive	HT29		0.716575	0.204124	HTR2A inactive	HT29		0.930091	0.267728	HTR2A inactive	HT29
0.866416	0.537303	HTR2A inactive	HT29		0.357693	0.371418	HTR2A inactive	HT29		0.354359	0.720596	HTR2A inactive	HT29		0.422061	0.373817	HTR2A inactive	HT29		0.799131	0.19604	HTR2A inactive	HT29
0.36888	0.225308	HTR2A inactive	HT29		0.79213	0.320105	HTR2A inactive	HT29		1	0.432804	HTR2A inactive	HT29		0.2745	0.339728	HTR2A inactive	HT29		0.971791	0.139508	HTR2A inactive	HT29
0.622472	0.821518	HTR2A inactive	HT29		0.758552	0.29794	HTR2A inactive	HT29		0.0411969	0.444251	HTR2A inactive	HT29		0.278715	0.18575	HTR2A inactive	HT29		0.874805	0.11441	HTR2A inactive	HT29
0.749313	0.810459	HTR2A inactive	HT29		0.95496	0.60828	HTR2A inactive	HT29		0.546912	0.798327	HTR2A inactive	HT29		0.533658	0.452949	HTR2A inactive	HT29		0.0280073	0.0525215	HTR2A inactive	HT29
0.786485	0.219723	HTR2A inactive	HT29		0.546855	0.53133	HTR2A inactive	HT29		0.615671	0.286125	HTR2A inactive	HT29		0.11954	0.415474	HTR2A inactive	HT29		0.719839	0.417541	HTR2A inactive	HT29
0.839371	0.654686	HTR2A inactive	HT29		0.841041	0.902304	HTR2A inactive	HT29		0.523188	0.867171	HTR2A inactive	HT29		0.645412	0.244096	HTR2A inactive	HT29		0.958759	0.110895	HTR2A inactive	HT29
0.596572	0.356551	HTR2A inactive	HT29		0.66513	0.674055	HTR2A inactive	HT29		0.907103	0.156496	HTR2A inactive	HT29		0.109421	0.158571	HTR2A inactive	HT29		0.651463	0.62617	HTR2A inactive	HT29
0.135434	0.832862	HTR2A inactive	HT29		0.742717	0.888331	HTR2A inactive	HT29		0.650519	0.937507	HTR2A inactive	HT29		0.64354	0.449813	HTR2A inactive	HT29		0.953805	0.21541	HTR2A inactive	HT29
0.565118	0.823038	HTR2A inactive	HT29		0.0582136	0.551123	HTR2A inactive	HT29		0.0380221	0.141015	HTR2A inactive	HT29		0.190008	0.79012	HTR2A inactive	HT29		0.827217	0.280162	HTR2A inactive	HT29
0.728869	0.982122	HTR2A inactive	HT29		0.754943	0.911237	HTR2A inactive	HT29		0.705544	0.88964	HTR2A inactive	HT29		0.69671	0.335489	HTR2A inactive	HT29		0.708431	0.340517	HTR2A inactive	HT29
0.870558	0.73476	HTR2A inactive	HT29		0.799802	0.634306	HTR2A inactive	HT29		0.907142	0.225604	HTR2A inactive	HT29		0.221431	0.243969	HTR2A inactive	HT29		0.827734	0.106045	HTR2A inactive	HT29
0.612743	0.809562	HTR2A inactive	HT29		0.208982	0.398115	HTR2A inactive	HT29		0.118661	0.15487	HTR2A inactive	HT29		0.135618	0.976714	HTR2A inactive	HT29		0.956137	0.147059	HTR2A inactive	HT29
0.477851	0.101797	HTR2A inactive	HT29		0.818525	0.706913	HTR2A inactive	HT29		0.693522	0.844602	HTR2A inactive	HT29		0.664737	0.469508	HTR2A inactive	HT29		0.931711	0.445479	HTR2A inactive	HT29
0.595217	0.933921	HTR2A inactive	HT29		0.679507	0.730983	HTR2A inactive	HT29		0.640206	0.623553	HTR2A inactive	HT29		0.624907	0.534371	HTR2A inactive	HT29		0.871987	0.115908	HTR2A inactive	HT29
0.43744	0.200067	HTR2A inactive	HT29		0.92441	0.871323	HTR2A inactive	HT29		0.580778	0.93495	HTR2A inactive	HT29		0.603195	0.531529	HTR2A inactive	HT29		0.921055	0.224501	HTR2A inactive	HT29
0.729913	0.119734	HTR2A inactive	HT29		0.441458	0.242549	HTR2A inactive	HT29		0.506345	0.623958	HTR2A inactive	HT29		0.442162	0.294535	HTR2A inactive	HT29		0.887897	0.270551	HTR2A inactive	HT29
0.857838	0.875987	HTR2A inactive	HT29		0.383922	0.473509	HTR2A inactive	HT29		0.522976	1	HTR2A inactive	HT29		0.710355	0.587764	HTR2A inactive	HT29		0.321439	0.976965	HTR2A inactive	HT29
0.82279	0.744771	HTR2A inactive	HT29		0.420031	0.328098	HTR2A inactive	HT29		0.421371	0.783654	HTR2A inactive	HT29		0.574617	0.726212	HTR2A inactive	HT29		0.82545	0.441945	HTR2A inactive	HT29
0.594179	0.109283	HTR2A inactive	HT29		0.569041	0.628998	HTR2A inactive	HT29		0.3417	0.219055	HTR2A inactive	HT29		0.18111	0.589224	HTR2A inactive	HT29		0.73759	0.375164	HTR2A inactive	HT29
0.523697	0.743906	HTR2A inactive	HT29		0.228413	0.464916	HTR2A inactive	HT29		0.202618	0.258443	HTR2A inactive	HT29		0.251198	0.871256	HTR2A inactive	HT29		0.834972	0.460104	HTR2A inactive	HT29
0.866325	0.282034	HTR2A inactive	HT29		0.936932	0.664123	HTR2A inactive	HT29		0.470413	0.407185	HTR2A inactive	HT29		0.503387	0.213584	HTR2A inactive	HT29		0	0.0669495	HTR2A inactive	HT29
0.218133	0.0385921	HTR2A inactive	HT29		0.589072	0.702519	HTR2A inactive	HT29		0.45466	0.176113	HTR2A inactive	HT29		0.140672	0.500268	HTR2A inactive	HT29		0.801529	0.116379	HTR2A inactive	HT29
0.155927	0.886077	HTR2A inactive	HT29		0.614129	0.895377	HTR2A inactive	HT29		0.529782	0.924404	HTR2A inactive	HT29		0.700455	0.547868	HTR2A inactive	HT29		0.955389	0.340226	HTR2A inactive	HT29
0.380139	0.673244	HTR2A inactive	HT29		0.739694	0.0608834	HTR2A inactive	HT29		0.636972	0.559968	HTR2A inactive	HT29		0.452713	0.635396	HTR2A inactive	HT29		0.359758	0.98891	HTR2A inactive	HT29
0.187227	0.116664	HTR2A inactive	HT29		0.824357	0.899367	HTR2A inactive	HT29		0.355421	0.799113	HTR2A inactive	HT29		0.650346	0.31722	HTR2A inactive	HT29		0.754896	0.282552	HTR2A inactive	HT29
0.702251	0.954665	HTR2A inactive	HT29		0.337195	0.357715	HTR2A inactive	HT29		0.589705	0.619546	HTR2A inactive	HT29		0.483849	0.532613	HTR2A inactive	HT29		0.995634	0.290881	HTR2A inactive	HT29
0.812012	0.85151	HTR2A inactive	HT29		0.761295	0.716865	HTR2A inactive	HT29		0.586855	0.378373	HTR2A inactive	HT29		0.546478	0.222216	HTR2A inactive	HT29		0.686058	0.622331	HTR2A inactive	HT29
0.888633	0.486168	HTR2A inactive	HT29		0.201735	0.1666	HTR2A inactive	HT29		0.425947	0.315107	HTR2A inactive	HT29		0.770205	0.120718	HTR2A inactive	HT29		0.850353	0.246914	HTR2A inactive	HT29
0.405193	0.194315	HTR2A inactive	HT29		0.735701	0.701713	HTR2A inactive	HT29		0.739263	0.152413	HTR2A inactive	HT29		0.216559	0.00894664	HTR2A inactive	HT29		0.667927	0.381778	HTR2A inactive	HT29
0.0291224	0.0756203	HTR2A inactive	HT29		0.653637	0.233188	HTR2A inactive	HT29		0.488005	0.750185	HTR2A inactive	HT29		0.495215	0.467251	HTR2A inactive	HT29		0.839996	0.273869	HTR2A inactive	HT29
0.694219	0.392537	HTR2A inactive	HT29		0.635733	0.46405	HTR2A inactive	HT29		0.71642	0.414945	HTR2A inactive	HT29		0.430276	0.115048	HTR2A inactive	HT29		0.19605	0.0186432	HTR2A inactive	HT29
0.857457	0.390391	HTR2A inactive	HT29		0.839763	0.152012	HTR2A inactive	HT29		0.396124	0.671905	HTR2A inactive	HT29		0.425528	0.502702	HTR2A inactive	HT29		0.618991	0.294037	HTR2A inactive	HT29
0.592042	0.125117	HTR2A inactive	HT29		0.833838	0.233605	HTR2A inactive	HT29		0.0780469	0.497073	HTR2A inactive	HT29		0.787369	0.529448	HTR2A inactive	HT29		0.800633	0.151025	HTR2A inactive	HT29
0.565318	0.289549	HTR2A inactive	HT29		0.769298	0.510693	HTR2A inactive	HT29		0.939189	0.414301	HTR2A inactive	HT29		0.181225	0.309624	HTR2A inactive	HT29		0.883844	0.210409	HTR2A inactive	HT29
0.741563	0.928462	HTR2A inactive	HT29		0.705352	0.776927	HTR2A inactive	HT29		0.691999	0.951248	HTR2A inactive	HT29		0.653142	0.232975	HTR2A inactive	HT29		0.615994	0.624034	HTR2A inactive	HT29
0.893958	0.525002	HTR2A inactive	HT29		0.863949	0.305293	HTR2A inactive	HT29		0.875443	0.464086	HTR2A inactive	HT29		0.273339	0.29856	HTR2A inactive	HT29		0.761139	0.382227	HTR2A inactive	HT29
0.652818	0.904485	HTR2A inactive	HT29		0.595382	0.810211	HTR2A inactive	HT29		0.398546	0.231387	HTR2A inactive	HT29		0.349716	0.31869	HTR2A inactive	HT29		0.850942	0.0827296	HTR2A inactive	HT29
0.849707	0.454347	HTR2A inactive	HT29		0.460171	0.126885	HTR2A inactive	HT29		0.463422	0.486757	HTR2A inactive	HT29		1	0.32231	HTR2A inactive	HT29		0.917666	0.298855	HTR2A inactive	HT29
0.725038	0.824408	HTR2A inactive	HT29		0.532412	0.574162	HTR2A inactive	HT29		0.258056	0.285093	HTR2A inactive	HT29		0.190498	0.600126	HTR2A inactive	HT29		0.0649219	0.688577	HTR2A inactive	HT29
0.926079	0.743107	HTR2A inactive	HT29		0.748713	0.669667	HTR2A inactive	HT29		0.903876	0.236711	HTR2A inactive	HT29		0.0560963	0.283392	HTR2A inactive	HT29		0.775743	0.290164	HTR2A inactive	HT29
0.544366	0.180038	HTR2A inactive	HT29		0.869527	0.37248	HTR2A inactive	HT29		0.915921	0.496735	HTR2A inactive	HT29		0.331599	0.24117	HTR2A inactive	HT29		0.817025	0.431232	HTR2A inactive	HT29
0.871151	0.678134	HTR2A inactive	HT29		0.679876	0.944244	HTR2A inactive	HT29		0.69695	0.809931	HTR2A inactive	HT29		0.666335	0.153314	HTR2A inactive	HT29		0.163571	5.29673e-05	HTR2A inactive	HT29
0.883327	0.340468	HTR2A inactive	HT29		0.53062	0.246667	HTR2A inactive	HT29		0.455111	0.79891	HTR2A inactive	HT29		0.695693	0.261365	HTR2A inactive	HT29		0.597468	0.251471	HTR2A inactive	HT29
0.650325	0.18799	HTR2A inactive	HT29		0.40888	0.193562	HTR2A inactive	HT29		0.461512	0.315444	HTR2A inactive	HT29		0.851618	0.381581	HTR2A inactive	HT29		0.833161	0.119031	HTR2A inactive	HT29
0.935848	0.812096	HTR2A inactive	HT29		0.665161	0.901607	HTR2A inactive	HT29		0.509077	0.976395	HTR2A inactive	HT29		0.694096	0.236981	HTR2A inactive	HT29		0.674149	0.603689	HTR2A inactive	HT29
0.713805	0.46418	HTR2A inactive	HT29		0.332729	0.419155	HTR2A inactive	HT29		0.5145	0.271288	HTR2A inactive	HT29		0.719104	0.121372	HTR2A inactive	HT29		0.752593	0.42332	HTR2A inactive	HT29
0.148047	0.738108	HTR2A inactive	HT29		0.66884	0.928532	HTR2A inactive	HT29		0.457009	0.916378	HTR2A inactive	HT29		0.727926	0.512736	HTR2A inactive	HT29		0.946354	0.319027	HTR2A inactive	HT29
0.135272	0.0395612	HTR2A inactive	HT29		0.441429	0.480699	HTR2A inactive	HT29		0.814745	0.38684	HTR2A inactive	HT29		0.201415	0.410877	HTR2A inactive	HT29		0.917545	0.282944	HTR2A inactive	HT29
0.481011	0.782364	HTR2A inactive	HT29		0.982353	0.725627	HTR2A inactive	HT29		0.696497	0.704684	HTR2A inactive	HT29		0.585885	0.314778	HTR2A inactive	HT29		0.884194	0.112562	HTR2A inactive	HT29
0.142494	0.928307	HTR2A inactive	HT29		0.108218	0.455029	HTR2A inactive	HT29		0.0794365	0.174394	HTR2A inactive	HT29		0.162025	0.86294	HTR2A inactive	HT29		0.393814	0.979006	HTR2A inactive	HT29
0.639552	0.81762	HTR2A inactive	HT29		0.319987	0.0522419	HTR2A inactive	HT29		0.463631	0.559797	HTR2A inactive	HT29		0.950993	0.401414	HTR2A inactive	HT29		0.746213	0.433728	HTR2A inactive	HT29
0.173823	0.058573	HTR2A inactive	HT29		0.469465	0.788176	HTR2A inactive	HT29		0.735694	0.207779	HTR2A inactive	HT29		0.0399371	0.123282	HTR2A inactive	HT29		0.96633	0.173881	HTR2A inactive	HT29
0.583152	0.225838	HTR2A inactive	HT29		0.568375	0.716821	HTR2A inactive	HT29		0.433965	0.212315	HTR2A inactive	HT29		0.219188	0.559862	HTR2A inactive	HT29		0.819338	0.269301	HTR2A inactive	HT29
0.363056	0.137224	HTR2A inactive	HT29		0.0556783	0.46207	HTR2A inactive	HT29		0.191064	0.135591	HTR2A inactive	HT29		0.177287	0.959931	HTR2A inactive	HT29		0.00384713	0.0369907	HTR2A inactive	HT29
0.911795	0.589167	HTR2A inactive	HT29		0.404597	0.490488	HTR2A inactive	HT29		0.662062	0.431226	HTR2A inactive	HT29		0.34614	0.421145	HTR2A inactive	HT29		0.830623	0.16395	HTR2A inactive	HT29
0.702089	0.123944	HTR2A inactive	HT29		0.0800971	0.46869	HTR2A inactive	HT29		0.0512037	0.237079	HTR2A inactive	HT29		0.166497	0.879608	HTR2A inactive	HT29		0.00785976	0.0808971	HTR2A inactive	HT29
0.62591	0.342947	HTR2A inactive	HT29		0.625555	0.194845	HTR2A inactive	HT29		0.191514	0.60072	HTR2A inactive	HT29		0.508372	0.77386	HTR2A inactive	HT29		0.876143	0.197691	HTR2A inactive	HT29
0.872083	0.814925	HTR2A inactive	HT29		0.870567	0.573614	HTR2A inactive	HT29		0.670873	0.495947	HTR2A inactive	HT29		0.429761	0.247026	HTR2A inactive	HT29		0.890822	0.328512	HTR2A inactive	HT29
0.138076	0.0182115	HTR2A inactive	HT29		0.935333	0.744666	HTR2A inactive	HT29		0.648264	0.881263	HTR2A inactive	HT29		0.609796	0.256057	HTR2A inactive	HT29		0.873529	0.0627225	HTR2A inactive	HT29
0.311109	0.1445	HTR2A inactive	HT29		0.898105	0.0801464	HTR2A inactive	HT29		0.285667	0.189635	HTR2A inactive	HT29		0.232145	0.634659	HTR2A inactive	HT29		0.660566	0.652053	HTR2A inactive	HT29
0.713856	0.137819	HTR2A inactive	HT29		0.281972	0.384508	HTR2A inactive	HT29		0.135826	0.068154	HTR2A inactive	HT29		0.17727	0.678864	HTR2A inactive	HT29		0.742291	0.394701	HTR2A inactive	HT29
0.603607	0.865707	HTR2A inactive	HT29		0.750028	0.75153	HTR2A inactive	HT29		0.743267	0.429363	HTR2A inactive	HT29		0.289235	0.0410533	HTR2A inactive	HT29		0.347175	0.973767	HTR2A inactive	HT29
0.748962	0.309826	HTR2A inactive	HT29		0.202864	0.714344	HTR2A inactive	HT29		0.143862	0.264591	HTR2A inactive	HT29		0.0613019	0.80392	HTR2A inactive	HT29		0.0689352	0.716203	HTR2A inactive	HT29
0.991085	0.782419	HTR2A inactive	HT29		0.773895	0.0409706	HTR2A inactive	HT29		0.576278	0.531153	HTR2A inactive	HT29		0.451451	0.739775	HTR2A inactive	HT29		0.915196	0.237742	HTR2A inactive	HT29
0.856405	0.346003	HTR2A inactive	HT29		0.964487	0.0902152	HTR2A inactive	HT29		0.600728	0.143472	HTR2A inactive	HT29		0.247309	0.63212	HTR2A inactive	HT29		0.970625	0.353836	HTR2A inactive	HT29
0.934951	0.710898	HTR2A inactive	HT29		0.813566	0.492128	HTR2A inactive	HT29		0.688625	0.540456	HTR2A inactive	HT29		0.480422	0.662949	HTR2A inactive	HT29		0.621711	0.63276	HTR2A inactive	HT29
0.246829	0.682439	HTR2A inactive	HT29		0.321472	0.247851	HTR2A inactive	HT29		0.439456	0.362563	HTR2A inactive	HT29		0.802329	0.276441	HTR2A inactive	HT29		0.833145	0.22872	HTR2A inactive	HT29
0.84402	0.269558	HTR2A inactive	HT29		0.788715	0.15484	HTR2A inactive	HT29		0.422781	0.647849	HTR2A inactive	HT29		0.551779	0.779201	HTR2A inactive	HT29		0.642674	0.279996	HTR2A inactive	HT29
0.756777	0.230593	HTR2A inactive	HT29		0.626296	0.016696	HTR2A inactive	HT29		0.146298	0.494578	HTR2A inactive	HT29		0.438373	0.814628	HTR2A inactive	HT29		0.835163	0.0734821	HTR2A inactive	HT29
0.506271	0.720235	HTR2A inactive	HT29		0.760485	0.493314	HTR2A inactive	HT29		0.983637	0.251118	HTR2A inactive	HT29		0.257193	0.116074	HTR2A inactive	HT29		0.054117	0.0703363	HTR2A inactive	HT29
0.769978	0.156063	HTR2A inactive	HT29		0.245948	0.0667911	HTR2A inactive	HT29		0.27719	0.442057	HTR2A inactive	HT29		0.832332	0.293585	HTR2A inactive	HT29		0.0329182	0.0511708	HTR2A inactive	HT29
0.0976497	0.021854	HTR2A inactive	HT29		0.165211	0.627411	HTR2A inactive	HT29		0.502856	0.198767	HTR2A inactive	HT29		0.107879	0.916044	HTR2A inactive	HT29		0.918247	0.246253	HTR2A inactive	HT29
0.319208	0.71625	HTR2A inactive	HT29		0.975001	0.0569144	HTR2A inactive	HT29		0.375519	0.0318639	HTR2A inactive	HT29		0.367239	0.690643	HTR2A inactive	HT29		0.815072	0.429654	HTR2A inactive	HT29
0.138356	0.89361	HTR2A inactive	HT29		0.39445	0.441575	HTR2A inactive	HT29		0.489501	0.928969	HTR2A inactive	HT29		0.362159	0.447248	HTR2A inactive	HT29		0.661458	0.612591	HTR2A inactive	HT29
0.478681	0.733981	HTR2A inactive	HT29		0.232428	0.369998	HTR2A inactive	HT29		0.240508	0.0650988	HTR2A inactive	HT29		0.278435	0.816343	HTR2A inactive	HT29		0.705017	0.405544	HTR2A inactive	HT29
0.96167	0.767775	HTR2A inactive	HT29		0.337029	0.127983	HTR2A inactive	HT29		0.412599	0.33203	HTR2A inactive	HT29		0.867797	0.282558	HTR2A inactive	HT29		0.986454	0.323272	HTR2A inactive	HT29
0.165942	0.713459	HTR2A inactive	HT29		0.998139	0.671574	HTR2A inactive	HT29		0.305977	0.656609	HTR2A inactive	HT29		0.489783	0.434376	HTR2A inactive	HT29		0.767316	0.298499	HTR2A inactive	HT29
0.900815	0.777058	HTR2A inactive	HT29		0.774609	0.669396	HTR2A inactive	HT29		0.952191	0.217391	HTR2A inactive	HT29		0.0737138	0.19032	HTR2A inactive	HT29		0.983793	0.344364	HTR2A inactive	HT29
0.555472	0.743518	HTR2A inactive	HT29		0.767707	0.220921	HTR2A inactive	HT29		0.250923	0.696361	HTR2A inactive	HT29		0.442609	0.450379	HTR2A inactive	HT29		0.689645	0.393183	HTR2A inactive	HT29
0.653802	0.328247	HTR2A inactive	HT29		0.198304	0.645855	HTR2A inactive	HT29		0.50551	0.193189	HTR2A inactive	HT29		0.218855	0.597702	HTR2A inactive	HT29		0.875752	0.092227	HTR2A inactive	HT29
0.805756	0.218483	HTR2A inactive	HT29		0.10997	0.524938	HTR2A inactive	HT29		0.309786	0.0535146	HTR2A inactive	HT29		0.340257	0.839538	HTR2A inactive	HT29		0.664198	0.633492	HTR2A inactive	HT29
0.35373	0.0552807	HTR2A inactive	HT29		0.667725	0.279437	HTR2A inactive	HT29		0.033008	0.354192	HTR2A inactive	HT29		0.147736	0.226803	HTR2A inactive	HT29		0.978653	0.272741	HTR2A inactive	HT29
0.258989	0.662799	HTR2A inactive	HT29		0.589116	0.795612	HTR2A inactive	HT29		0.786641	0.207439	HTR2A inactive	HT29		0.0301436	0.294152	HTR2A inactive	HT29		0.156752	0.0537255	HTR2A inactive	HT29
0.640526	0.12945	HTR2A inactive	HT29		0.655073	0.173742	HTR2A inactive	HT29		0.213269	0.0318547	HTR2A inactive	HT29		0.347959	0.886258	HTR2A inactive	HT29		0.946696	0.158427	HTR2A inactive	HT29
0.289374	0.773361	HTR2A inactive	HT29		0.703455	0.847017	HTR2A inactive	HT29		0.623435	0.920683	HTR2A inactive	HT29		0.643118	0.393679	HTR2A inactive	HT29		0.371099	0.999772	HTR2A inactive	HT29
0.388729	0.744128	HTR2A inactive	HT29		0.954818	0.676076	HTR2A inactive	HT29		0.585073	0.756215	HTR2A inactive	HT29		0.556774	0.306426	HTR2A inactive	HT29		0.170049	0	HTR2A inactive	HT29
0.508179	0.0935293	HTR2A inactive	HT29		0.947347	0.724344	HTR2A inactive	HT29		0.522198	0.769094	HTR2A inactive	HT29		0.552753	0.396211	HTR2A inactive	HT29		0.603808	0.26109	HTR2A inactive	HT29
0.648123	0.105343	HTR2A inactive	HT29		0.237661	0.0573237	HTR2A inactive	HT29		0.29486	0.357757	HTR2A inactive	HT29		0.884847	0.189081	HTR2A inactive	HT29		0.783897	0.36982	HTR2A inactive	HT29
0.389506	0.159056	HTR2A inactive	HT29		0.179889	0.143185	HTR2A inactive	HT29		0.366824	0.403137	HTR2A inactive	HT29		0.836259	0.342652	HTR2A inactive	HT29		0.889983	0.255659	HTR2A inactive	HT29
0.431186	0.714201	HTR2A inactive	HT29		0.236691	0.462429	HTR2A inactive	HT29		0.219594	0.294954	HTR2A inactive	HT29		0.110632	0.749619	HTR2A inactive	HT29		0.942958	0.278405	HTR2A inactive	HT29
0.129705	0.732855	HTR2A inactive	HT29		0.646221	0.847898	HTR2A inactive	HT29		0.682817	0.412766	HTR2A inactive	HT29		0.421113	0.148911	HTR2A inactive	HT29		0.16979	0.0629979	HTR2A inactive	HT29
0.833272	0.841406	HTR2A inactive	HT29		0.387194	0.386688	HTR2A inactive	HT29		0.654598	0.282279	HTR2A inactive	HT29		0.536985	0.136786	HTR2A inactive	HT29		0.817891	0.475234	HTR2A inactive	HT29
0.373063	0.700397	HTR2A inactive	HT29		0.129562	0.568185	HTR2A inactive	HT29		0.172507	0	HTR2A inactive	HT29		0.087672	0.89196	HTR2A inactive	HT29		0.906906	0.201908	HTR2A inactive	HT29
0.740386	0.203235	HTR2A inactive	HT29		0.261048	0.403605	HTR2A inactive	HT29		0.155574	0.366291	HTR2A inactive	HT29		0.178872	0.747846	HTR2A inactive	HT29		0.682288	0.411897	HTR2A inactive	HT29
0.40599	0.236529	HTR2A inactive	HT29		0.743376	0.800986	HTR2A inactive	HT29		0.621169	0.673031	HTR2A inactive	HT29		0.641425	0.601963	HTR2A inactive	HT29		0.668718	0.39401	HTR2A inactive	HT29
0.15875	0.859401	HTR2A inactive	HT29		0.499344	0.450931	HTR2A inactive	HT29		0.0142913	0.371146	HTR2A inactive	HT29		0.271172	0.454555	HTR2A inactive	HT29		0.180955	0.0434601	HTR2A inactive	HT29
0.430414	0.125099	HTR2A inactive	HT29		0.546066	0.340069	HTR2A inactive	HT29		0.48954	0.645886	HTR2A inactive	HT29		0.373102	0.500205	HTR2A inactive	HT29		0.097572	0.0380855	HTR2A inactive	HT29
0.164648	0.0255262	HTR2A inactive	HT29		0.63099	0.00485786	HTR2A inactive	HT29		0.437996	0.597379	HTR2A inactive	HT29		0.851906	0.533045	HTR2A inactive	HT29		0.677337	0.357222	HTR2A inactive	HT29
0.723896	0.887087	HTR2A inactive	HT29		0.744037	0.357158	HTR2A inactive	HT29		0.61106	0.99355	HTR2A inactive	HT29		0.595742	0.323628	HTR2A inactive	HT29		0.747244	0.366609	HTR2A inactive	HT29
0.240077	0.0288152	HTR2A inactive	HT29		0.175689	0.500295	HTR2A inactive	HT29		0.171382	0.0620131	HTR2A inactive	HT29		0.291286	0.919189	HTR2A inactive	HT29		0.654718	0.592552	HTR2A inactive	HT29
0.839087	0.79884	HTR2A inactive	HT29		0.784253	0.523889	HTR2A inactive	HT29		0.904558	0.33509	HTR2A inactive	HT29		0.0387962	0.247107	HTR2A inactive	HT29		0.802682	0.0977593	HTR2A inactive	HT29
0.383716	0.221774	HTR2A inactive	HT29		0.150316	0.476915	HTR2A inactive	HT29		0.0426707	0.199784	HTR2A inactive	HT29		0.220245	0.887899	HTR2A inactive	HT29		0.804554	0.158769	HTR2A inactive	HT29
0.848077	0.869667	HTR2A inactive	HT29		0.700878	0.15964	HTR2A inactive	HT29		0.319489	0.665553	HTR2A inactive	HT29		0.495225	0.798751	HTR2A inactive	HT29		0.877158	0.262371	HTR2A inactive	HT29
0.71633	0.430893	HTR2A inactive	HT29		0.477345	0.756521	HTR2A inactive	HT29		0.550742	0.242549	HTR2A inactive	HT29		0	0.2856	HTR2A inactive	HT29		0.681644	0.359959	HTR2A inactive	HT29
0.356615	0.712565	HTR2A inactive	HT29		0.694112	0.529455	HTR2A inactive	HT29		0.822746	0.225509	HTR2A inactive	HT29		0.205708	0.119042	HTR2A inactive	HT29		0.931174	0.464442	HTR2A inactive	HT29
0.340673	0.674341	HTR2A inactive	HT29		0.837587	0.66908	HTR2A inactive	HT29		0.796756	0.504461	HTR2A inactive	HT29		0.324117	0.0592541	HTR2A inactive	HT29		0.819857	0.142788	HTR2A inactive	HT29
0.209153	0.18634	HTR2A inactive	HT29		0.839451	0.465261	HTR2A inactive	HT29		0.996837	0.508745	HTR2A inactive	HT29		0.179775	0.171905	HTR2A inactive	HT29		0.893767	0.324463	HTR2A inactive	HT29
0.743588	0.977277	HTR2A inactive	HT29		0.786225	0.414495	HTR2A inactive	HT29		0.970297	0.475379	HTR2A inactive	HT29		0.217704	0.277176	HTR2A inactive	HT29		0.700331	0.409834	HTR2A inactive	HT29
0.867976	0.331605	HTR2A inactive	HT29		0.274889	0.0139494	HTR2A inactive	HT29		0.255304	0.455461	HTR2A inactive	HT29		0.991449	0.348709	HTR2A inactive	HT29		0.150892	0.0424284	HTR2A inactive	HT29
0.794696	0.2591	HTR2A inactive	HT29		0.705691	0.632145	HTR2A inactive	HT29		0.683918	0.239164	HTR2A inactive	HT29		0.0164725	0.204471	HTR2A inactive	HT29		0.848162	0.42181	HTR2A inactive	HT29
0.911473	0.712928	HTR2A inactive	HT29		0.42318	0.102887	HTR2A inactive	HT29		0.270825	0.50995	HTR2A inactive	HT29		0.839077	0.459896	HTR2A inactive	HT29		0.0149331	0.0450699	HTR2A inactive	HT29
0.799953	0.713444	HTR2A inactive	HT29		0.391757	0.248004	HTR2A inactive	HT29		0.21999	0.521193	HTR2A inactive	HT29		0.883818	0.499949	HTR2A inactive	HT29		0.634976	0.629813	HTR2A inactive	HT29
0.40618	0.0686742	HTR2A inactive	HT29		0.891509	0.638235	HTR2A inactive	HT29		0.535467	0.3568	HTR2A inactive	HT29		0.545206	0.181381	HTR2A inactive	HT29		0.804742	0.262815	HTR2A inactive	HT29
0.795121	0.419252	HTR2A inactive	HT29		0.599777	0.468769	HTR2A inactive	HT29		0.995438	0.434482	HTR2A inactive	HT29		0.24031	0.230219	HTR2A inactive	HT29		0.854156	0.286794	HTR2A inactive	HT29
0.826126	0.661045	HTR2A inactive	HT29		0.706119	0.154614	HTR2A inactive	HT29		0.129783	0.118559	HTR2A inactive	HT29		0.370215	0.808131	HTR2A inactive	HT29		0.821306	0.130004	HTR2A inactive	HT29
0.250723	0.059861	HTR2A inactive	HT29		0.278057	0.444539	HTR2A inactive	HT29		0.241892	0.155873	HTR2A inactive	HT29		0.0962272	0.813664	HTR2A inactive	HT29		0.668547	0.646376	HTR2A inactive	HT29
0.0876519	0.0598625	HTR2A inactive	HT29		0.919963	0.761142	HTR2A inactive	HT29		0.634072	0.761026	HTR2A inactive	HT29		0.562709	0.585628	HTR2A inactive	HT29		0.731055	0.380584	HTR2A inactive	HT29
0.658675	0.432599	HTR2A inactive	HT29		0.586246	0.0533336	HTR2A inactive	HT29		0.485061	0.537949	HTR2A inactive	HT29		0.412038	0.78591	HTR2A inactive	HT29		0.896452	0.2362	HTR2A inactive	HT29
0.652337	0.40614	HTR2A inactive	HT29		0.949647	0.264015	HTR2A inactive	HT29		0.841261	0.518459	HTR2A inactive	HT29		0.315621	0.26429	HTR2A inactive	HT29		0.799312	0.103225	HTR2A inactive	HT29
0.143346	0.694039	HTR2A inactive	HT29		0.756092	0.882034	HTR2A inactive	HT29		0.668856	0.960317	HTR2A inactive	HT29		0.704973	0.500354	HTR2A inactive	HT29		0.332537	0.987979	HTR2A inactive	HT29
0.426268	0.153793	HTR2A inactive	HT29		0.351209	0.0813084	HTR2A inactive	HT29		0.286157	0.424119	HTR2A inactive	HT29		0.900211	0.259151	HTR2A inactive	HT29		0.964353	0.350415	HTR2A inactive	HT29
0.843235	0.691049	HTR2A inactive	HT29		0.349291	0.268351	HTR2A inactive	HT29		0.400019	0.553756	HTR2A inactive	HT29		0.887612	0.507769	HTR2A inactive	HT29		0.808852	0.473423	HTR2A inactive	HT29
0.891484	0.659386	HTR2A inactive	HT29		0.630311	0.0631811	HTR2A inactive	HT29		0.406804	0.482074	HTR2A inactive	HT29		0.972975	0.36175	HTR2A inactive	HT29		0.687087	0.33264	HTR2A inactive	HT29
0.403036	0.709724	HTR2A inactive	HT29		0.350249	0.209584	HTR2A inactive	HT29		0.291181	0.537339	HTR2A inactive	HT29		0.805797	0.2291	HTR2A inactive	HT29		0.987794	0.354409	HTR2A inactive	HT29
0.51555	0.757806	HTR2A inactive	HT29		0.874461	0.447066	HTR2A inactive	HT29		0.933356	0.312917	HTR2A inactive	HT29		0.185178	0.0573711	HTR2A inactive	HT29		0.93245	0.214496	HTR2A inactive	HT29
0.762364	0.287954	HTR2A inactive	HT29		0.576284	0.814915	HTR2A inactive	HT29		0.822784	0.173788	HTR2A inactive	HT29		0.112954	0.192184	HTR2A inactive	HT29		0.885774	0.0761161	HTR2A inactive	HT29
0.972096	0.83349	HTR2A inactive	HT29		0.122283	0.627855	HTR2A inactive	HT29		0.1352	0.188091	HTR2A inactive	HT29		0.134553	0.84324	HTR2A inactive	HT29		0.616654	0.250767	HTR2A inactive	HT29
0.583483	0.904008	HTR2A inactive	HT29		0.874314	0.74613	HTR2A inactive	HT29		0.638028	0.356463	HTR2A inactive	HT29		0.48082	0.103817	HTR2A inactive	HT29		0.955035	0.232662	HTR2A inactive	HT29
0.205003	0.708138	HTR2A inactive	HT29		0.894903	0.333107	HTR2A inactive	HT29		0.84353	0.37246	HTR2A inactive	HT29		0.268637	0.0776899	HTR2A inactive	HT29		0.911457	0.493927	HTR2A inactive	HT29
0.188476	0.034625	HTR2A inactive	HT29		0.644197	0.330024	HTR2A inactive	HT29		0.57703	0.558434	HTR2A inactive	HT29		0.589286	0.238632	HTR2A inactive	HT29		0.84637	0.0674267	HTR2A inactive	HT29
0.466633	0.197287	HTR2A inactive	HT29		0.902407	0.733273	HTR2A inactive	HT29		0.555126	0.703477	HTR2A inactive	HT29		0.51012	0.56352	HTR2A inactive	HT29		0.712378	0.352002	HTR2A inactive	HT29
0.753466	0.443116	HTR2A inactive	HT29		0.749115	0.271315	HTR2A inactive	HT29		0.984169	0.350271	HTR2A inactive	HT29		0.261932	0.215817	HTR2A inactive	HT29		0.849767	0.100915	HTR2A inactive	HT29
0.79407	0.783944	HTR2A inactive	HT29		0.726035	0.628918	HTR2A inactive	HT29		0.951473	0.244852	HTR2A inactive	HT29		0.147117	0.187368	HTR2A inactive	HT29		0.731492	0.436511	HTR2A inactive	HT29
0.200562	0.00501323	HTR2A inactive	HT29		0.915746	0.69485	HTR2A inactive	HT29		0.626021	0.832471	HTR2A inactive	HT29		0.557935	0.263886	HTR2A inactive	HT29		0.708821	0.365189	HTR2A inactive	HT29
0.279638	0.700996	HTR2A inactive	HT29		0.0394541	0.681967	HTR2A inactive	HT29		0.126182	0.286726	HTR2A inactive	HT29		0.217895	0.974362	HTR2A inactive	HT29		0.910371	0.108444	HTR2A inactive	HT29
0.167173	0.147925	HTR2A inactive	HT29		0.252771	0.11515	HTR2A inactive	HT29		0.399568	0.386093	HTR2A inactive	HT29		0.884095	0.313332	HTR2A inactive	HT29		0.146074	0.0341822	HTR2A inactive	HT29
0.0703923	0.0784903	HTR2A inactive	HT29		0.686296	0.813505	HTR2A inactive	HT29		0.745514	0.772149	HTR2A inactive	HT29		0.686611	0.609239	HTR2A inactive	HT29		0.783631	0.128233	HTR2A inactive	HT29
0.633539	0.22763	HTR2A inactive	HT29		0.901901	0.401336	HTR2A inactive	HT29		0.866422	0.368824	HTR2A inactive	HT29		0.181405	0.134449	HTR2A inactive	HT29		0.711331	0.383389	HTR2A inactive	HT29
0.569829	0.882724	HTR2A inactive	HT29		0.779086	0.24684	HTR2A inactive	HT29		0.663633	0.726831	HTR2A inactive	HT29		0.554444	0.497865	HTR2A inactive	HT29		0.961903	0.319129	HTR2A inactive	HT29
0.526735	0.255962	HTR2A inactive	HT29		0.0167526	0.607363	HTR2A inactive	HT29		0.135945	0.109751	HTR2A inactive	HT29		0.279159	0.97241	HTR2A inactive	HT29		0.861308	0.114028	HTR2A inactive	HT29
0.482506	0.144097	HTR2A inactive	HT29		0.608671	0.251865	HTR2A inactive	HT29		0.717767	0.617458	HTR2A inactive	HT29		0.562366	0.622807	HTR2A inactive	HT29		0.14934	0.0217793	HTR2A inactive	HT29
0.646791	0.386655	HTR2A inactive	HT29		0.608543	0.683634	HTR2A inactive	HT29		0.436338	0.150734	HTR2A inactive	HT29		0.254159	0.580774	HTR2A inactive	HT29		0.792573	0.448366	HTR2A inactive	HT29
0.68678	1	HTR2A inactive	HT29		0.917657	0.0609246	HTR2A inactive	HT29		0.340174	0.144843	HTR2A inactive	HT29		0.325046	0.674773	HTR2A inactive	HT29		0.83087	0.449807	HTR2A inactive	HT29
0.632092	0.306822	HTR2A inactive	HT29		0.771474	0.46313	HTR2A inactive	HT29		0.928304	0.306513	HTR2A inactive	HT29		0.162034	0.317309	HTR2A inactive	HT29		0.87118	0.15502	HTR2A inactive	HT29
0.754362	0.383052	HTR2A inactive	HT29		0.746717	0.596441	HTR2A inactive	HT29		0.918711	0.400619	HTR2A inactive	HT29		0.215563	0.187918	HTR2A inactive	HT29		0.877	0.243888	HTR2A inactive	HT29
0.755601	0.357618	HTR2A inactive	HT29		0.264655	0.0304496	HTR2A inactive	HT29		0.315369	0.38508	HTR2A inactive	HT29		0.851114	0.200919	HTR2A inactive	HT29		0.00789121	0.0583334	HTR2A inactive	HT29
0.544799	0.107359	HTR2A inactive	HT29		0.191413	0.440251	HTR2A inactive	HT29		0.100128	0.149747	HTR2A inactive	HT29		0.228212	0.794282	HTR2A inactive	HT29		0.834082	0.102334	HTR2A inactive	HT29
0.780648	0.16134	HTR2A inactive	HT29		0.859851	0.0305307	HTR2A inactive	HT29		0.45877	0.0581717	HTR2A inactive	HT29		0.250367	0.699869	HTR2A inactive	HT29		0.871234	0.278111	HTR2A inactive	HT29
0.259559	0.104256	HTR2A inactive	HT29		0.355524	0.471424	HTR2A inactive	HT29		0.842864	0.319151	HTR2A inactive	HT29		0.136822	0.37268	HTR2A inactive	HT29		0.378928	0.95648	HTR2A inactive	HT29
0.604583	0.304852	HTR2A inactive	HT29		0.366208	0.186313	HTR2A inactive	HT29		0.322547	0.493844	HTR2A inactive	HT29		0.860359	0.157921	HTR2A inactive	HT29		0.853049	0.125553	HTR2A inactive	HT29
0.320542	0.749077	HTR2A inactive	HT29		0.829543	0.796894	HTR2A inactive	HT29		0.604618	0.362809	HTR2A inactive	HT29		0.456166	0	HTR2A inactive	HT29		0.0553113	0.0582652	HTR2A inactive	HT29
0.469377	0.150769	HTR2A inactive	HT29		0.882683	0.219936	HTR2A inactive	HT29		0.860346	0.550494	HTR2A inactive	HT29		0.315868	0.198127	HTR2A inactive	HT29		0.950546	0.110807	HTR2A inactive	HT29
0.652634	0.890191	HTR2A inactive	HT29		0.589703	0.360928	HTR2A inactive	HT29		0.561058	0.994466	HTR2A inactive	HT29		0.62578	0.443414	HTR2A inactive	HT29		0.841892	0.268509	HTR2A inactive	HT29
0.735705	0.456374	HTR2A inactive	HT29		0.805585	0.0747243	HTR2A inactive	HT29		0.412339	0.0274393	HTR2A inactive	HT29		0.377304	0.743826	HTR2A inactive	HT29		0.332514	0.954875	HTR2A inactive	HT29
0.700935	0.844653	HTR2A inactive	HT29		0.0407913	0.707878	HTR2A inactive	HT29		0.178782	0.20375	HTR2A inactive	HT29		0.10263	0.923346	HTR2A inactive	HT29		0.183471	0.0113105	HTR2A inactive	HT29
0.431635	0.747448	HTR2A inactive	HT29		0.565508	0.0362182	HTR2A inactive	HT29		0.432572	0.42587	HTR2A inactive	HT29		0.938017	0.318378	HTR2A inactive	HT29		0.912388	0.268745	HTR2A inactive	HT29
0.770405	0.185036	HTR2A inactive	HT29		0.699528	0.877821	HTR2A inactive	HT29		0.463753	0.95896	HTR2A inactive	HT29		0.688794	0.532651	HTR2A inactive	HT29		0.93903	0.243449	HTR2A inactive	HT29
0.888378	0.862906	HTR2A inactive	HT29		0.588158	0.874886	HTR2A inactive	HT29		0.722727	0.251431	HTR2A inactive	HT29		0.123048	0.268896	HTR2A inactive	HT29		0.924345	0.125331	HTR2A inactive	HT29
0.391638	0.0598907	HTR2A inactive	HT29		0.704369	0.752741	HTR2A inactive	HT29		0.680597	0.730964	HTR2A inactive	HT29		0.614584	0.45403	HTR2A inactive	HT29		0.879175	0.277131	HTR2A inactive	HT29
0.681136	0.960305	HTR2A inactive	HT29		0.505626	0.73226	HTR2A inactive	HT29		0.860872	0.166368	HTR2A inactive	HT29		0.0681171	0.124605	HTR2A inactive	HT29		0.382924	1	HTR2A inactive	HT29
0.217108	0.0879945	HTR2A inactive	HT29		0.435086	0.392019	HTR2A inactive	HT29		0.699663	0.662696	HTR2A inactive	HT29		0.625993	0.480312	HTR2A inactive	HT29		0.360468	0.966351	HTR2A inactive	HT29
0.458747	0.816442	HTR2A inactive	HT29		0.675453	0.119322	HTR2A inactive	HT29		0.62414	0.608371	HTR2A inactive	HT29		0.566895	0.619614	HTR2A inactive	HT29		0.880911	0.222531	HTR2A inactive	HT29
0.954218	0.687564	HTR2A inactive	HT29		0.688415	0.999195	HTR2A inactive	HT29		0.585576	0.864648	HTR2A inactive	HT29		0.719453	0.153753	HTR2A inactive	HT29		0.655865	0.612845	HTR2A inactive	HT29
0.890677	0.613462	HTR2A inactive	HT29		0.695408	0.359584	HTR2A inactive	HT29		0.661583	0.335755	HTR2A inactive	HT29		0.43462	0.194581	HTR2A inactive	HT29		0.0357725	0.0823612	HTR2A inactive	HT29
0.0271511	0.0392704	HTR2A inactive	HT29		0.724987	0.463524	HTR2A inactive	HT29		0.868051	0.294404	HTR2A inactive	HT29		0.250991	0.281557	HTR2A inactive	HT29		1	0.342513	HTR2A inactive	HT29
0.440858	0.774918	HTR2A inactive	HT29		0.819194	0.342523	HTR2A inactive	HT29		0.42598	0.835637	HTR2A inactive	HT29		0.399849	0.462266	HTR2A inactive	HT29		0.848291	0.0824182	HTR2A inactive	HT29
0.839936	0.414296	HTR2A inactive	HT29		0.342606	0.221291	HTR2A inactive	HT29		0.196499	0.424672	HTR2A inactive	HT29		0.308939	0.49171	HTR2A inactive	HT29		0.846443	0.227797	HTR2A inactive	HT29
0.368648	0.0954944	HTR2A inactive	HT29		0.749221	0.238772	HTR2A inactive	HT29		0.322262	0.101955	HTR2A inactive	HT29		0.219219	0.781472	HTR2A inactive	HT29		0.619791	0.244687	HTR2A inactive	HT29
0.519875	0.190194	HTR2A inactive	HT29		0.588206	0.724248	HTR2A inactive	HT29		0.565258	0.215254	HTR2A inactive	HT29		0.0796109	0.318915	HTR2A inactive	HT29		0.8977	0.0933957	HTR2A inactive	HT29
0.243823	0.741456	HTR2A inactive	HT29		0.410755	0.431973	HTR2A inactive	HT29		0.0999922	0.471485	HTR2A inactive	HT29		0.272386	0.550629	HTR2A inactive	HT29		0.632916	0.276042	HTR2A inactive	HT29
0.868657	0.629507	HTR2A inactive	HT29		0.0312482	0.498873	HTR2A inactive	HT29		0.0631881	0.0987492	HTR2A inactive	HT29		0.163658	0.954891	HTR2A inactive	HT29		0.828209	0.202736	HTR2A inactive	HT29
0.66286	0.866942	HTR2A inactive	HT29		0.694102	0.167605	HTR2A inactive	HT29		0.157555	0.0330143	HTR2A inactive	HT29		0.148807	0.914905	HTR2A inactive	HT29		0.804258	0.169776	HTR2A inactive	HT29
0.127687	0.0998335	HTR2A inactive	HT29		0.67044	0.656252	HTR2A inactive	HT29		0.79808	0.147314	HTR2A inactive	HT29		0.125402	0.145543	HTR2A inactive	HT29		0.93745	0.332213	HTR2A inactive	HT29
0.958309	0.796357	HTR2A inactive	HT29		0.457934	0.504658	HTR2A inactive	HT29		0.83138	0.299603	HTR2A inactive	HT29		0.160357	0.0812903	HTR2A inactive	HT29		0.0202984	0.0737593	HTR2A inactive	HT29
0.290529	0.118043	HTR2A inactive	HT29		0.575576	0.298552	HTR2A inactive	HT29		0.523821	0.615796	HTR2A inactive	HT29		0.548375	0.57389	HTR2A inactive	HT29		0.974069	0.118366	HTR2A inactive	HT29
0.113433	0.707787	HTR2A inactive	HT29		0.599604	0.179882	HTR2A inactive	HT29		0.124193	0.0607758	HTR2A inactive	HT29		0.262158	0.911749	HTR2A inactive	HT29		0.903412	0.207773	HTR2A inactive	HT29
0.781891	0.906805	HTR2A inactive	HT29		0.46788	0.254281	HTR2A inactive	HT29		0.536753	0.423735	HTR2A inactive	HT29		0.570483	0.158056	HTR2A inactive	HT29		0.809459	0.461421	HTR2A inactive	HT29
0.254408	0.186142	HTR2A inactive	HT29		0.225293	0.130091	HTR2A inactive	HT29		0.328465	0.43917	HTR2A inactive	HT29		0.833396	0.24498	HTR2A inactive	HT29		0.604138	0.275828	HTR2A inactive	HT29
0.0594434	0.318925	HTR2A active	MCF7		0.938187	0.810861	HTR2A inactive	HT29		0.649719	0.980991	HTR2A inactive	HT29		0.682783	0.383955	HTR2A inactive	HT29		0.189159	0.0302871	HTR2A inactive	HT29
0.683684	0.0305423	HTR2A active	MCF7		0.544376	0.504878	HTR2A inactive	HT29		0.794435	0.335717	HTR2A inactive	HT29		0.226809	0.0477941	HTR2A inactive	HT29		0.658573	0.359157	HTR2A inactive	HT29
0.621761	0.84055	HTR2A active	MCF7		0.282992	0.00530586	HTR2A active	MCF7		0.35889	0.66666	HTR2A active	MCF7		0.497777	0.504372	HTR2A active	MCF7		0.82764	0.756845	HTR2A active	MCF7
0.327231	0.323828	HTR2A active	MCF7		0.333682	0.308791	HTR2A active	MCF7		0.690645	0.40226	HTR2A active	MCF7		0.548162	0.389522	HTR2A active	MCF7		0.89294	0.753459	HTR2A active	MCF7
0.768923	0.706075	HTR2A active	MCF7		0.319559	1	HTR2A active	MCF7		0.872224	0.570484	HTR2A active	MCF7		0.862742	0.707245	HTR2A active	MCF7		0.818274	0.719758	HTR2A active	MCF7
0.704387	0.585624	HTR2A active	MCF7		0.323663	0.103443	HTR2A active	MCF7		0.203042	0.0301493	HTR2A active	MCF7		0.158457	0.180809	HTR2A active	MCF7		0.813279	0.809168	HTR2A active	MCF7
0.959695	0.952153	HTR2A active	MCF7		0.46263	0.888922	HTR2A active	MCF7		0.757998	0.0982554	HTR2A active	MCF7		0.780597	0.698062	HTR2A active	MCF7		0.861148	0.556442	HTR2A active	MCF7
0.384624	0.314209	HTR2A active	MCF7		0.624059	0.688694	HTR2A active	MCF7		0.0382816	0.355768	HTR2A active	MCF7		0.0327391	0.671284	HTR2A active	MCF7		0.821131	0.740601	HTR2A active	MCF7
0.731313	0.569258	HTR2A active	MCF7		0.303088	0.447547	HTR2A active	MCF7		0.0842744	0.307738	HTR2A active	MCF7		0.128318	0.696599	HTR2A active	MCF7		0.811456	0.727162	HTR2A active	MCF7
0.225478	0.113594	HTR2A active	MCF7		0.685161	0.473894	HTR2A active	MCF7		0.0768854	0.740942	HTR2A active	MCF7		0.344628	0.571691	HTR2A active	MCF7		0.786093	0.889834	HTR2A active	MCF7
0.174617	0.301633	HTR2A active	MCF7		0.0513814	0.201755	HTR2A active	MCF7		0.686214	0.262208	HTR2A active	MCF7		0.627388	0.686501	HTR2A active	MCF7		0.73835	0.814394	HTR2A active	MCF7
0.0278031	0.224905	HTR2A active	MCF7		0.68859	0.678789	HTR2A active	MCF7		0.69926	0.894636	HTR2A active	MCF7		0.871163	0.315703	HTR2A active	MCF7		0.812565	0.763423	HTR2A active	MCF7
0.130857	0.10601	HTR2A active	MCF7		0.781128	0.634883	HTR2A active	MCF7		0.649749	0.877076	HTR2A active	MCF7		0.823152	0.364306	HTR2A active	MCF7		0.817305	0.709144	HTR2A active	MCF7
0.975643	0.934025	HTR2A active	MCF7		0.828636	0.772512	HTR2A active	MCF7		0.639771	0.479953	HTR2A active	MCF7		0.425846	0.699622	HTR2A active	MCF7		0.863558	0.454811	HTR2A active	MCF7
0.909066	0.979331	HTR2A active	MCF7		0.0789958	0.214176	HTR2A active	MCF7		0.441872	0.336996	HTR2A active	MCF7		0.517233	0.677874	HTR2A active	MCF7		0.84126	0.646522	HTR2A active	MCF7
0.505442	0.300903	HTR2A active	MCF7		0.415433	0.927499	HTR2A active	MCF7		0.754266	0.173534	HTR2A active	MCF7		0.870513	0.713953	HTR2A active	MCF7		0.801211	0.743976	HTR2A active	MCF7
0.475914	0.0349218	HTR2A active	MCF7		0.182124	0.0991461	HTR2A active	MCF7		0.3793	0.18618	HTR2A active	MCF7		0.334903	0.627244	HTR2A active	MCF7		0.779818	0.756567	HTR2A active	MCF7
0.844233	0.60546	HTR2A active	MCF7		0.672803	0.533534	HTR2A active	MCF7		0.155464	0.347887	HTR2A active	MCF7		0.190289	0.791979	HTR2A active	MCF7		0.821761	0.655611	HTR2A active	MCF7
0.631309	0.79166	HTR2A active	MCF7		0.769865	0.598384	HTR2A active	MCF7		0.740014	0.611399	HTR2A active	MCF7		0.836278	0.27968	HTR2A active	MCF7		0.77956	0.701375	HTR2A active	MCF7
0.809993	0.89683	HTR2A active	MCF7		0	0.161473	HTR2A active	MCF7		0.349734	0.934135	HTR2A active	MCF7		0.655782	0.672496	HTR2A active	MCF7		0.786767	0.943481	HTR2A active	MCF7
0.865025	0.398062	HTR2A active	MCF7		0.602035	0.249413	HTR2A active	MCF7		0.65036	0.0377856	HTR2A active	MCF7		0.335046	0.72545	HTR2A active	MCF7		0.77487	0.718561	HTR2A active	MCF7
0.648932	0.860057	HTR2A active	MCF7		0.231226	0.0179458	HTR2A active	MCF7		0.133899	0.00851318	HTR2A active	MCF7		0.0800263	0.496373	HTR2A active	MCF7		0.782525	0.754574	HTR2A active	MCF7
0.470715	0.395015	HTR2A active	MCF7		0.873588	0.599144	HTR2A active	MCF7		0.578878	0.872289	HTR2A active	MCF7		0.815427	0.332878	HTR2A active	MCF7		0.756934	0.74439	HTR2A active	MCF7
0.164922	0.228176	HTR2A active	MCF7		0.753505	0.331319	HTR2A active	MCF7		0.229262	0.708	HTR2A active	MCF7		0.305258	0.346868	HTR2A active	MCF7		0.754596	0.700638	HTR2A active	MCF7
0.713954	0.608907	HTR2A active	MCF7		1	0.508749	HTR2A active	MCF7		0.545283	0.682951	HTR2A active	MCF7		0.673077	0.390213	HTR2A active	MCF7		0.788795	0.676253	HTR2A active	MCF7
0.90905	0.454945	HTR2A active	MCF7		0.199909	0.0817864	HTR2A active	MCF7		0.478863	0.0205925	HTR2A active	MCF7		0.130161	0.526632	HTR2A active	MCF7		0.861407	0.910897	HTR2A active	MCF7
0.311779	0.371899	HTR2A active	MCF7		0.0884735	0.197403	HTR2A active	MCF7		0.675507	0.0533594	HTR2A active	MCF7		0.491646	0.604525	HTR2A active	MCF7		0.757076	0.627713	HTR2A active	MCF7
0.842689	0.991023	HTR2A active	MCF7		0.147027	0.45171	HTR2A active	MCF7		0.613905	0.28349	HTR2A active	MCF7		0.526939	0.976907	HTR2A active	MCF7		0.84417	0.794061	HTR2A active	MCF7
0.0670728	0.196947	HTR2A active	MCF7		0.330986	0.60962	HTR2A active	MCF7		0.610221	0.323492	HTR2A active	MCF7		0.484162	0.937172	HTR2A active	MCF7		0.843865	0.865057	HTR2A active	MCF7
0.75266	0.52667	HTR2A active	MCF7		0.371883	0.568063	HTR2A active	MCF7		0.586921	0.366836	HTR2A active	MCF7		0.417689	0.816511	HTR2A active	MCF7		0.732655	0.793747	HTR2A active	MCF7
0.698581	0.891512	HTR2A active	MCF7		0.56807	0.697567	HTR2A active	MCF7		0.00145179	0.383418	HTR2A active	MCF7		0.301411	0.744597	HTR2A active	MCF7		0.798493	0.779084	HTR2A active	MCF7
0.808126	0.44606	HTR2A active	MCF7		0.964092	0.504514	HTR2A active	MCF7		0.537931	0.889587	HTR2A active	MCF7		0.598078	0.317503	HTR2A active	MCF7		0.859559	0.72372	HTR2A active	MCF7
0.672365	0.775078	HTR2A active	MCF7		0.278396	0.830203	HTR2A active	MCF7		0.945226	0.346467	HTR2A active	MCF7		0.949078	0.748405	HTR2A active	MCF7		0.753708	0.649653	HTR2A active	MCF7
0.145931	0.223795	HTR2A active	MCF7		0.315559	0.583878	HTR2A active	MCF7		0.611098	0.408504	HTR2A active	MCF7		0.508617	0.885071	HTR2A active	MCF7		0.824283	0.791912	HTR2A active	MCF7
0.853484	0.411887	HTR2A active	MCF7		0.707773	0.327272	HTR2A active	MCF7		0.130122	0.682692	HTR2A active	MCF7		0.358987	0.315509	HTR2A active	MCF7		0.768736	0.786051	HTR2A active	MCF7
0.67344	0.0964781	HTR2A active	MCF7		0.400459	0.209768	HTR2A active	MCF7		0.723672	0.117718	HTR2A active	MCF7		0.548297	0.625784	HTR2A active	MCF7		0.771282	0.813396	HTR2A active	MCF7
0.611112	0.835377	HTR2A active	MCF7		0.0901913	0.476481	HTR2A active	MCF7		0.532275	0.296999	HTR2A active	MCF7		0.536612	0.941654	HTR2A active	MCF7		0.875588	0.670438	HTR2A active	MCF7
0.614711	0.333741	HTR2A active	MCF7		0.482812	0.306747	HTR2A active	MCF7		0.564243	0.799442	HTR2A active	MCF7		0.691414	0.377377	HTR2A active	MCF7		0.806711	0.696001	HTR2A active	MCF7
0.147106	0.0776403	HTR2A active	MCF7		0.316086	0.918429	HTR2A active	MCF7		0.968791	0.514854	HTR2A active	MCF7		0.925308	0.877086	HTR2A active	MCF7		0.800089	0.777757	HTR2A active	MCF7
0.989605	0.974947	HTR2A active	MCF7		0.137717	0.185494	HTR2A active	MCF7		0.837618	0.386754	HTR2A active	MCF7		0.959931	0.804697	HTR2A active	MCF7		0.79453	0.726562	HTR2A active	MCF7
0.361808	0.351182	HTR2A active	MCF7		0.177646	0.378214	HTR2A active	MCF7		0.559146	0.391803	HTR2A active	MCF7		0.474967	0.810978	HTR2A active	MCF7		0.7463	0.844604	HTR2A active	MCF7
0.196185	0.249779	HTR2A inactive	MCF7		0.61611	0.214701	HTR2A active	MCF7		0.306853	0.282203	HTR2A active	MCF7		0.180122	0.61509	HTR2A active	MCF7		0.745587	0.942527	HTR2A active	MCF7
0.94399	0.471301	HTR2A inactive	MCF7		0.429241	0.797172	HTR2A active	MCF7		0.875514	0.288452	HTR2A active	MCF7		0.863041	0.9094	HTR2A active	MCF7		0.85034	0.837901	HTR2A active	MCF7
0.362484	0.0481207	HTR2A inactive	MCF7		0.847399	0.647226	HTR2A inactive	MCF7		0.660002	1	HTR2A inactive	MCF7		0.755354	0.275026	HTR2A inactive	MCF7		0.838649	0.845337	HTR2A inactive	MCF7
0.474987	0.00563983	HTR2A inactive	MCF7		0.0379693	0.163473	HTR2A inactive	MCF7		0.369072	0.896807	HTR2A inactive	MCF7		0.61418	0.698552	HTR2A inactive	MCF7		0.851772	0.267692	HTR2A inactive	MCF7
0.576667	0.684412	HTR2A inactive	MCF7		0.267325	0.0921361	HTR2A inactive	MCF7		0.559213	0.300515	HTR2A inactive	MCF7		0.55824	0.973079	HTR2A inactive	MCF7		0.868673	0.960749	HTR2A inactive	MCF7
0.0943507	0.134522	HTR2A inactive	MCF7		0.386441	0.256008	HTR2A inactive	MCF7		0.604408	0.562326	HTR2A inactive	MCF7		0.570528	0.218463	HTR2A inactive	MCF7		0.754088	0.994724	HTR2A inactive	MCF7
0.931294	0.464218	HTR2A inactive	MCF7		0.586618	0.373769	HTR2A inactive	MCF7		0.3069	0.598241	HTR2A inactive	MCF7		0.204232	0.482704	HTR2A inactive	MCF7		0.92977	0.840727	HTR2A inactive	MCF7
0.902667	0.536234	HTR2A inactive	MCF7		0.455407	0.547132	HTR2A inactive	MCF7		0.0855802	0.253989	HTR2A inactive	MCF7		0.316078	0.781657	HTR2A inactive	MCF7		0.89118	0.302014	HTR2A inactive	MCF7
0.131977	0.308663	HTR2A inactive	MCF7		0.341006	0.178316	HTR2A inactive	MCF7		0.460157	0.66909	HTR2A inactive	MCF7		0.614167	0.496659	HTR2A inactive	MCF7		0.915275	0.430661	HTR2A inactive	MCF7
0.814113	0.977671	HTR2A inactive	MCF7		0.577523	0.281116	HTR2A inactive	MCF7		0.546966	0.0545825	HTR2A inactive	MCF7		0.137962	0.254912	HTR2A inactive	MCF7		0.875607	0.714427	HTR2A inactive	MCF7
0.877193	0.96502	HTR2A inactive	MCF7		0.116905	0.45201	HTR2A inactive	MCF7		0.456726	0.222162	HTR2A inactive	MCF7		0.577792	0.935506	HTR2A inactive	MCF7		0.886173	0.161921	HTR2A inactive	MCF7
0.737682	0.346778	HTR2A inactive	MCF7		0.542503	0.589278	HTR2A inactive	MCF7		0.128405	0.097763	HTR2A inactive	MCF7		0.307005	0.809767	HTR2A inactive	MCF7		0.741304	0.377385	HTR2A inactive	MCF7
0.902284	0.424813	HTR2A inactive	MCF7		0.52111	0.54992	HTR2A inactive	MCF7		0.0806291	0.20458	HTR2A inactive	MCF7		0.24942	0.829274	HTR2A inactive	MCF7		0.884155	0.140407	HTR2A inactive	MCF7
0.750742	0.534777	HTR2A inactive	MCF7		0.636835	0.262201	HTR2A inactive	MCF7		0.50433	0.520686	HTR2A inactive	MCF7		0.159385	0.41648	HTR2A inactive	MCF7		0.868385	0.13987	HTR2A inactive	MCF7
0.448793	0.380155	HTR2A inactive	MCF7		0.964383	0.518502	HTR2A inactive	MCF7		0.558017	0.584808	HTR2A inactive	MCF7		0.589904	0.250103	HTR2A inactive	MCF7		0.736372	0.593469	HTR2A inactive	MCF7
0.844073	0.960767	HTR2A inactive	MCF7		0.254651	0	HTR2A inactive	MCF7		0.437123	0.344317	HTR2A inactive	MCF7		0.294685	0.46252	HTR2A inactive	MCF7		0.857897	0.698629	HTR2A inactive	MCF7
0.719205	0.0301998	HTR2A inactive	MCF7		0.727369	0.314194	HTR2A inactive	MCF7		0.473335	0.404708	HTR2A inactive	MCF7		0.0289225	0.664797	HTR2A inactive	MCF7		0.904893	0.0863986	HTR2A inactive	MCF7
0.27009	0.328176	HTR2A inactive	MCF7		0.438451	0.131953	HTR2A inactive	MCF7		0.429323	0.735882	HTR2A inactive	MCF7		0.632298	0.436715	HTR2A inactive	MCF7		0.901963	0.652746	HTR2A inactive	MCF7
0.536469	0.0303091	HTR2A inactive	MCF7		0.222092	0.765336	HTR2A inactive	MCF7		1	0.372328	HTR2A inactive	MCF7		0.00523514	0.590459	HTR2A inactive	MCF7		0.722457	0.556774	HTR2A inactive	MCF7
0.914014	0.512207	HTR2A inactive	MCF7		0.268861	0.881131	HTR2A inactive	MCF7		0.880667	0.528954	HTR2A inactive	MCF7		0.968754	0.952269	HTR2A inactive	MCF7		0.0184472	0.22213	HTR2A inactive	MCF7
0.551874	0.291738	HTR2A inactive	MCF7		0.272029	0.782562	HTR2A inactive	MCF7		0.978748	0.391404	HTR2A inactive	MCF7		0.857638	0.777641	HTR2A inactive	MCF7		0.89392	0.621929	HTR2A inactive	MCF7
0.2826	0.0670221	HTR2A inactive	MCF7		0.493501	0.576482	HTR2A inactive	MCF7		0.106045	0.170551	HTR2A inactive	MCF7		0.332856	0.805625	HTR2A inactive	MCF7		0.593006	0.622315	HTR2A inactive	MCF7
0.900485	0.496156	HTR2A inactive	MCF7		0.463323	0.643753	HTR2A inactive	MCF7		0.279176	0.0218022	HTR2A inactive	MCF7		0.296086	0.07885	HTR2A inactive	MCF7		0.0105577	0.179936	HTR2A inactive	MCF7
0.70008	0.347211	HTR2A inactive	MCF7		0.493335	0.282819	HTR2A inactive	MCF7		0.508038	0.466818	HTR2A inactive	MCF7		0.0913042	0.641215	HTR2A inactive	MCF7		0.739915	0.752966	HTR2A inactive	MCF7
0.381715	0.359849	HTR2A inactive	MCF7		0.329514	0.439157	HTR2A inactive	MCF7		0.0876663	0.089163	HTR2A inactive	MCF7		0.287075	0.852705	HTR2A inactive	MCF7		0.922371	0.665955	HTR2A inactive	MCF7
0.180359	0.0907812	HTR2A inactive	MCF7		0.527191	0.393127	HTR2A inactive	MCF7		0.276868	0.0649257	HTR2A inactive	MCF7		0.148612	0.805954	HTR2A inactive	MCF7		0.800117	0	HTR2A inactive	MCF7
0.0819642	0.2201	HTR2A inactive	MCF7		0.601155	0.728263	HTR2A inactive	MCF7		0.574872	0	HTR2A inactive	MCF7		0.27035	0.696775	HTR2A inactive	MCF7		0.807184	0.088932	HTR2A inactive	MCF7
0.646215	0.658293	HTR2A inactive	MCF7		0.503081	0.495336	HTR2A inactive	MCF7		0.244717	0.615898	HTR2A inactive	MCF7		0.421882	0.464491	HTR2A inactive	MCF7		0.966911	0.799652	HTR2A inactive	MCF7
0.888726	0.378704	HTR2A inactive	MCF7		0.407811	0.317572	HTR2A inactive	MCF7		0.705787	0.602	HTR2A inactive	MCF7		0.754202	0.454548	HTR2A inactive	MCF7		0.937194	0.823733	HTR2A inactive	MCF7
0.892226	0.954301	HTR2A inactive	MCF7		0.173026	0.161055	HTR2A inactive	MCF7		0.490249	0.711728	HTR2A inactive	MCF7		0.537758	0.555095	HTR2A inactive	MCF7		0.928126	0.102534	HTR2A inactive	MCF7
0.255236	0.0909277	HTR2A inactive	MCF7		0.43054	0.393798	HTR2A inactive	MCF7		0.171494	0.645477	HTR2A inactive	MCF7		0.421493	0.358664	HTR2A inactive	MCF7		0.77084	0.558974	HTR2A inactive	MCF7
0.31293	0.3235	HTR2A inactive	MCF7		0.346715	0.963064	HTR2A inactive	MCF7		0.935383	0.461626	HTR2A inactive	MCF7		0.828519	0.660632	HTR2A inactive	MCF7		0.760148	0.938704	HTR2A inactive	MCF7
0.617416	0.653505	HTR2A inactive	MCF7		0.161511	0.257824	HTR2A inactive	MCF7		0.397966	0.979805	HTR2A inactive	MCF7		0.704283	0.635496	HTR2A inactive	MCF7		0.787256	0.0726957	HTR2A inactive	MCF7
0.000952259	0.204318	HTR2A inactive	MCF7		0.374351	0.955063	HTR2A inactive	MCF7		0.982005	0.413776	HTR2A inactive	MCF7		0.97036	0.894809	HTR2A inactive	MCF7		0.777481	0.918056	HTR2A inactive	MCF7
0.681324	0.722645	HTR2A inactive	MCF7		0.650609	0.618927	HTR2A inactive	MCF7		0.00211589	0.444891	HTR2A inactive	MCF7		0.226968	0.769213	HTR2A inactive	MCF7		0.742408	0.409479	HTR2A inactive	MCF7
0.970376	0.94885	HTR2A inactive	MCF7		0.385579	0.849232	HTR2A inactive	MCF7		0.901959	0.443138	HTR2A inactive	MCF7		0.891794	0.826314	HTR2A inactive	MCF7		0.869754	0.37389	HTR2A inactive	MCF7
0.0288367	0.261844	HTR2A inactive	MCF7		0.5817	0.714493	HTR2A inactive	MCF7		0.597089	0.962078	HTR2A inactive	MCF7		0.881213	0.346927	HTR2A inactive	MCF7		0.964651	0.871784	HTR2A inactive	MCF7
0.482084	0.290313	HTR2A inactive	MCF7		0.27069	0.280134	HTR2A inactive	MCF7		0.390243	0.510152	HTR2A inactive	MCF7		0.234933	0.454277	HTR2A inactive	MCF7		0.718481	0.816582	HTR2A inactive	MCF7
0.674584	0.0665918	HTR2A inactive	MCF7		0.475669	0.824854	HTR2A inactive	MCF7		0.943276	0.327717	HTR2A inactive	MCF7		0.966622	0.780013	HTR2A inactive	MCF7		0.833294	0.917329	HTR2A inactive	MCF7
0.594776	0.296247	HTR2A inactive	MCF7		0.213621	0.577094	HTR2A inactive	MCF7		0.683385	0.189728	HTR2A inactive	MCF7		0.49933	0.848213	HTR2A inactive	MCF7		0.783733	0.396789	HTR2A inactive	MCF7
0.765231	0.318909	HTR2A inactive	MCF7		0.605015	0.519411	HTR2A inactive	MCF7		0.242516	0.430151	HTR2A inactive	MCF7		0.148545	0.848168	HTR2A inactive	MCF7		0.767871	0.645667	HTR2A inactive	MCF7
0.708622	0.340828	HTR2A inactive	MCF7		0.150646	0.124603	HTR2A inactive	MCF7		0.430744	0.0983729	HTR2A inactive	MCF7		0.207696	0.267504	HTR2A inactive	MCF7		0.873758	0.885776	HTR2A inactive	MCF7
0.64177	0.252543	HTR2A inactive	MCF7		0.779016	0.532156	HTR2A inactive	MCF7		0.127474	0.313372	HTR2A inactive	MCF7		0.198736	0.727016	HTR2A inactive	MCF7		0.772815	0.424111	HTR2A inactive	MCF7
0.162489	0.327025	HTR2A inactive	MCF7		0.370652	0.106525	HTR2A inactive	MCF7		0.30603	0.64798	HTR2A inactive	MCF7		0.155322	0.459363	HTR2A inactive	MCF7		0.845366	0.252898	HTR2A inactive	MCF7
0.676814	0.879371	HTR2A inactive	MCF7		0.764199	0.49039	HTR2A inactive	MCF7		0.35524	0.384011	HTR2A inactive	MCF7		0.0447656	0.623665	HTR2A inactive	MCF7		0.755062	0.957706	HTR2A inactive	MCF7
0.782647	0.627529	HTR2A inactive	MCF7		0.351048	0.897803	HTR2A inactive	MCF7		0.980306	0.354905	HTR2A inactive	MCF7		0.909457	0.750861	HTR2A inactive	MCF7		0.930166	0.937403	HTR2A inactive	MCF7
0.74766	0.897462	HTR2A inactive	MCF7		0.671465	0.44753	HTR2A inactive	MCF7		0.0974872	0.605039	HTR2A inactive	MCF7		0.424017	0.508343	HTR2A inactive	MCF7		0.846988	0.93691	HTR2A inactive	MCF7
0.447943	0.315551	HTR2A inactive	MCF7		0.438161	0.200271	HTR2A inactive	MCF7		0.743751	0.456595	HTR2A inactive	MCF7		0.174991	0.0339931	HTR2A inactive	MCF7		0.946859	0.919381	HTR2A inactive	MCF7
0.649672	0.614999	HTR2A inactive	MCF7		0.751968	0.632292	HTR2A inactive	MCF7		0.728692	0.650028	HTR2A inactive	MCF7		0.179867	0.0897979	HTR2A inactive	MCF7		0.588172	0.571789	HTR2A inactive	MCF7
0.376288	0.378456	HTR2A inactive	MCF7		0.171392	0.560197	HTR2A inactive	MCF7		0.53351	0.424023	HTR2A inactive	MCF7		0.534559	0.908436	HTR2A inactive	MCF7		0.731468	0.690028	HTR2A inactive	MCF7
0.825767	0.454516	HTR2A inactive	MCF7		0.311107	0.352639	HTR2A inactive	MCF7		0.490193	0.0491009	HTR2A inactive	MCF7		0.435341	0.609676	HTR2A inactive	MCF7		0.843811	0.673487	HTR2A inactive	MCF7
0.826902	0.515539	HTR2A inactive	MCF7		0.519315	0.705062	HTR2A inactive	MCF7		0.138369	0.355903	HTR2A inactive	MCF7		0.203743	0.89104	HTR2A inactive	MCF7		0.603815	0.602931	HTR2A inactive	MCF7
0.696463	0.325192	HTR2A inactive	MCF7		0.351255	0.224016	HTR2A inactive	MCF7		0.569181	0.684734	HTR2A inactive	MCF7		0.545721	0.435463	HTR2A inactive	MCF7		0.851873	0.628134	HTR2A inactive	MCF7
0.326502	0.0292573	HTR2A inactive	MCF7		0.62381	0.510368	HTR2A inactive	MCF7		0.218558	0.803125	HTR2A inactive	MCF7		0.393049	0.436335	HTR2A inactive	MCF7		0.776734	0.951977	HTR2A inactive	MCF7
0.810291	0.583518	HTR2A inactive	MCF7		0.197185	0.196783	HTR2A inactive	MCF7		0.329014	0.500648	HTR2A inactive	MCF7		0.230588	0.437613	HTR2A inactive	MCF7		0.906232	0.773463	HTR2A inactive	MCF7
0.761988	0.312453	HTR2A inactive	MCF7		0.704442	0.655142	HTR2A inactive	MCF7		0.696514	0.928713	HTR2A inactive	MCF7		0.77807	0.383922	HTR2A inactive	MCF7		0.792295	0.818953	HTR2A inactive	MCF7
0.539427	0.384748	HTR2A inactive	MCF7		0.438016	0.455487	HTR2A inactive	MCF7		0.650451	0.672381	HTR2A inactive	MCF7		0.176315	0.0853605	HTR2A inactive	MCF7		0.0257152	0.197987	HTR2A inactive	MCF7
0.960611	0.441529	HTR2A inactive	MCF7		0.418459	0.29582	HTR2A inactive	MCF7		0.513015	0.847373	HTR2A inactive	MCF7		0.717372	0.486199	HTR2A inactive	MCF7		0.916044	0.137004	HTR2A inactive	MCF7
0.733397	0.912154	HTR2A inactive	MCF7		0.214044	0.0387354	HTR2A inactive	MCF7		0.375405	0.00241703	HTR2A inactive	MCF7		0.288401	0.129096	HTR2A inactive	MCF7		0.754821	0.470974	HTR2A inactive	MCF7
0.838192	0.489624	HTR2A inactive	MCF7		0.246791	0.771974	HTR2A inactive	MCF7		0.923547	0.276388	HTR2A inactive	MCF7		0.860077	0.819379	HTR2A inactive	MCF7		0.971655	0.739521	HTR2A inactive	MCF7
0.0987039	0.336552	HTR2A inactive	MCF7		0.0995145	0.412696	HTR2A inactive	MCF7		0.538721	0.431761	HTR2A inactive	MCF7		0.453732	0.880896	HTR2A inactive	MCF7		0.862649	0.360031	HTR2A inactive	MCF7
0.621789	0.744673	HTR2A inactive	MCF7		0.282873	0.602806	HTR2A inactive	MCF7		0.628093	0.353355	HTR2A inactive	MCF7		0.461538	0.880252	HTR2A inactive	MCF7		0.878548	0.0846378	HTR2A inactive	MCF7
0.0842893	0.228795	HTR2A inactive	MCF7		0.535871	0.271939	HTR2A inactive	MCF7		0.159321	0.118303	HTR2A inactive	MCF7		0.100565	0.518868	HTR2A inactive	MCF7		0.571571	0.636045	HTR2A inactive	MCF7
0.448301	0.375941	HTR2A inactive	MCF7		0.634523	0.454572	HTR2A inactive	MCF7		0.317871	0.555276	HTR2A inactive	MCF7		0.25484	0.522856	HTR2A inactive	MCF7		0.993702	0.907508	HTR2A inactive	MCF7
0.823842	0.361836	HTR2A inactive	MCF7		0.218601	0.819206	HTR2A inactive	MCF7		0.977022	0.285845	HTR2A inactive	MCF7		0.930156	0.69595	HTR2A inactive	MCF7		0.711995	0.541049	HTR2A inactive	MCF7
1	0.941489	HTR2A inactive	MCF7		0.377148	0.738212	HTR2A inactive	MCF7		0.855422	0.322682	HTR2A inactive	MCF7		0.919551	0.853759	HTR2A inactive	MCF7		0.757568	0.387296	HTR2A inactive	MCF7
0.650989	0.821038	HTR2A inactive	MCF7		0.27474	0.76392	HTR2A inactive	MCF7		0.949674	0.217569	HTR2A inactive	MCF7		0.947845	0.928458	HTR2A inactive	MCF7		0.554008	0.558622	HTR2A inactive	MCF7
0.108905	0.172729	HTR2A inactive	MCF7		0.412676	0.900106	HTR2A inactive	MCF7		0.719985	0.295807	HTR2A inactive	MCF7		0.853523	0.861879	HTR2A inactive	MCF7		0.931186	0.820304	HTR2A inactive	MCF7
0.485114	0.3263	HTR2A inactive	MCF7		0.44072	0.838776	HTR2A inactive	MCF7		0.888857	0.369483	HTR2A inactive	MCF7		0.822667	0.722666	HTR2A inactive	MCF7		0.00949353	0.157176	HTR2A inactive	MCF7
0.168862	0.0693113	HTR2A inactive	MCF7		0.966328	0.553855	HTR2A inactive	MCF7		0.654388	0.64067	HTR2A inactive	MCF7		0.558927	0.210811	HTR2A inactive	MCF7		0.561173	0.581962	HTR2A inactive	MCF7
0.390552	0.0334471	HTR2A inactive	MCF7		0.433246	0.421096	HTR2A inactive	MCF7		0.071361	0.64945	HTR2A inactive	MCF7		0.210279	0.139833	HTR2A inactive	MCF7		0.933692	0.484606	HTR2A inactive	MCF7
0.753402	0.730513	HTR2A inactive	MCF7		0.707138	0.690777	HTR2A inactive	MCF7		0.638559	0.881501	HTR2A inactive	MCF7		0.861802	0.393173	HTR2A inactive	MCF7		0	0.206609	HTR2A inactive	MCF7
0.0397937	0.230033	HTR2A inactive	MCF7		0.134005	0.357283	HTR2A inactive	MCF7		0.559694	0.143955	HTR2A inactive	MCF7		0.560488	0.815112	HTR2A inactive	MCF7		0.679054	0.676341	HTR2A inactive	MCF7
0.0394592	0.20376	HTR2A inactive	MCF7		0.582669	0.558703	HTR2A inactive	MCF7		0.111767	0.0689316	HTR2A inactive	MCF7		0.0815026	0.773342	HTR2A inactive	MCF7		0.929552	0.886949	HTR2A inactive	MCF7
0.74548	0.387183	HTR2A inactive	MCF7		0.4562	0.848361	HTR2A inactive	MCF7		0.794863	0.173524	HTR2A inactive	MCF7		0.917222	0.712584	HTR2A inactive	MCF7		0.699142	0.699209	HTR2A inactive	MCF7
0.0440318	0.295753	HTR2A inactive	MCF7		0.170665	0.418141	HTR2A inactive	MCF7		0.568896	0.274471	HTR2A inactive	MCF7		0.520922	1	HTR2A inactive	MCF7		0.895586	0.110746	HTR2A inactive	MCF7
0.59941	0.704751	HTR2A inactive	MCF7		0.533341	0.335864	HTR2A inactive	MCF7		0.31788	0.771542	HTR2A inactive	MCF7		0.472192	0.304426	HTR2A inactive	MCF7		0.859242	0.196194	HTR2A inactive	MCF7
0.14926	0.142166	HTR2A inactive	MCF7		0.662082	0.689365	HTR2A inactive	MCF7		0.706173	0.784691	HTR2A inactive	MCF7		0.90138	0.298464	HTR2A inactive	MCF7		0.00617308	0.226162	HTR2A inactive	MCF7
0.851108	0.551745	HTR2A inactive	MCF7		0.413957	0.595998	HTR2A inactive	MCF7		0.382635	0.0563477	HTR2A inactive	MCF7		0.319136	0.0288648	HTR2A inactive	MCF7		0.923245	0.448631	HTR2A inactive	MCF7
0.173733	0.359207	HTR2A inactive	MCF7		0.107086	0.23173	HTR2A inactive	MCF7		0.392988	0.344364	HTR2A inactive	MCF7		0.472775	0.63473	HTR2A inactive	MCF7		0.780897	0.976649	HTR2A inactive	MCF7
0.87256	0.450672	HTR2A inactive	MCF7		0.39526	0.0744174	HTR2A inactive	MCF7		0.414765	0.720082	HTR2A inactive	MCF7		0.62468	0.41521	HTR2A inactive	MCF7		0.897219	0.640007	HTR2A inactive	MCF7
0.581935	0.817956	HTR2A inactive	MCF7		0.214251	0.150513	HTR2A inactive	MCF7		0.347434	0.0306265	HTR2A inactive	MCF7		0.162369	0.330946	HTR2A inactive	MCF7		0.7263	0.80127	HTR2A inactive	MCF7
0.877968	0.418474	HTR2A inactive	MCF7		0.898864	0.489686	HTR2A inactive	MCF7		0.517052	0.558218	HTR2A inactive	MCF7		0.727921	0.362482	HTR2A inactive	MCF7		0.757812	0.425789	HTR2A inactive	MCF7
0.0887118	0.275152	HTR2A inactive	MCF7		0.273736	0.439435	HTR2A inactive	MCF7		0.239946	0.753164	HTR2A inactive	MCF7		0.149665	0.170915	HTR2A inactive	MCF7		0.944698	0.468054	HTR2A inactive	MCF7
0.684529	0.803904	HTR2A inactive	MCF7		0.601693	0.201381	HTR2A inactive	MCF7		0.423769	0.557944	HTR2A inactive	MCF7		0.22097	0.391174	HTR2A inactive	MCF7		0.760666	0.87307	HTR2A inactive	MCF7
0.703666	0.372578	HTR2A inactive	MCF7		0.252563	0.136737	HTR2A inactive	MCF7		0.29282	0.725633	HTR2A inactive	MCF7		0.230313	0.259691	HTR2A inactive	MCF7		0.871823	0.293874	HTR2A inactive	MCF7
0.794918	0.627676	HTR2A inactive	MCF7		0.289828	0.82896	HTR2A inactive	MCF7		0.923176	0.192419	HTR2A inactive	MCF7		0.951076	0.859405	HTR2A inactive	MCF7		0.73417	0.776229	HTR2A inactive	MCF7
0.836526	0.465996	HTR2A inactive	MCF7		0.317959	0.0413997	HTR2A inactive	MCF7		0.372156	0.708865	HTR2A inactive	MCF7		0.696312	0.324074	HTR2A inactive	MCF7		0.909138	0.468034	HTR2A inactive	MCF7
0.645757	0.637568	HTR2A inactive	MCF7		0.379994	0.870695	HTR2A inactive	MCF7		0.922721	0.358184	HTR2A inactive	MCF7		0.843149	0.751964	HTR2A inactive	MCF7		0.826785	0.315334	HTR2A inactive	MCF7
0.39873	0.391561	HTR2A inactive	MCF7		0.750139	0.772536	HTR2A inactive	MCF7		0.418022	0.859515	HTR2A inactive	MCF7		0.714695	0.610525	HTR2A inactive	MCF7		0.800934	0.431499	HTR2A inactive	MCF7
0.8337	0.933438	HTR2A inactive	MCF7		0.40806	0.641572	HTR2A inactive	MCF7		0.628448	0.051907	HTR2A inactive	MCF7		0.502386	0.786919	HTR2A inactive	MCF7		0.780924	0.407683	HTR2A inactive	MCF7
0.512501	0.0125409	HTR2A inactive	MCF7		0.385238	0.296029	HTR2A inactive	MCF7		0.305371	0.295272	HTR2A inactive	MCF7		0.176155	0.234956	HTR2A inactive	MCF7		0.866332	0.308789	HTR2A inactive	MCF7
0.640759	0.382445	HTR2A inactive	MCF7		0.673225	0.53565	HTR2A inactive	MCF7		0.618127	0.618607	HTR2A inactive	MCF7		0.656677	0.365038	HTR2A inactive	MCF7		0.887274	0.169192	HTR2A inactive	MCF7
0.438666	0.334324	HTR2A inactive	MCF7		0.662372	0.202449	HTR2A inactive	MCF7		0.523466	0.717116	HTR2A inactive	MCF7		0.566023	0.469351	HTR2A inactive	MCF7		0.848374	0.960573	HTR2A inactive	MCF7
0.790424	0.378213	HTR2A inactive	MCF7		0.797982	0.454296	HTR2A inactive	MCF7		0.169909	0.370713	HTR2A inactive	MCF7		0.155803	0.768842	HTR2A inactive	MCF7		0.868701	0.16091	HTR2A inactive	MCF7
0.70748	0.741971	HTR2A inactive	MCF7		0.771845	0.667255	HTR2A inactive	MCF7		0.643614	0.953636	HTR2A inactive	MCF7		0.8918	0.358758	HTR2A inactive	MCF7		0.878242	0.640795	HTR2A inactive	MCF7
0.793614	0.399143	HTR2A inactive	MCF7		0.486516	0.549492	HTR2A inactive	MCF7		0.181705	0.550913	HTR2A inactive	MCF7		0.370788	0.653306	HTR2A inactive	MCF7		0.787446	0.0431644	HTR2A inactive	MCF7
0.9965	0.963059	HTR2A inactive	MCF7		0.973976	0.472625	HTR2A inactive	MCF7		0.424894	0.79405	HTR2A inactive	MCF7		0.593734	0.392569	HTR2A inactive	MCF7		0.90445	0.115114	HTR2A inactive	MCF7
0.597243	0.324168	HTR2A inactive	MCF7		0.168717	0.30229	HTR2A inactive	MCF7		0.602874	0.16426	HTR2A inactive	MCF7		0.27732	0.239524	HTR2A inactive	MCF7		0.863287	0.272234	HTR2A inactive	MCF7
0.355712	0.32991	HTR2A inactive	MCF7		0.757181	0.470152	HTR2A inactive	MCF7		0.234428	0.312175	HTR2A inactive	MCF7		0.172186	0.705078	HTR2A inactive	MCF7		0.811053	0.0570686	HTR2A inactive	MCF7
0.738526	0.030715	HTR2A inactive	MCF7		0.666445	0.329737	HTR2A inactive	MCF7		0.315356	0.183754	HTR2A inactive	MCF7		0.22268	0.0857368	HTR2A inactive	MCF7		0.765097	0.90685	HTR2A inactive	MCF7
0.872883	0.978486	HTR2A inactive	MCF7		0.333788	0.748194	HTR2A inactive	MCF7		0.793876	0.315262	HTR2A inactive	MCF7		0.881084	0.892505	HTR2A inactive	MCF7		0.813422	0.525283	HTR2A inactive	MCF7
0.801391	0.472787	HTR2A inactive	MCF7		0.835227	0.550794	HTR2A inactive	MCF7		0.71334	0.505033	HTR2A inactive	MCF7		0.135059	0.0875267	HTR2A inactive	MCF7		0.916346	0.671555	HTR2A inactive	MCF7
0.884236	0.522169	HTR2A inactive	MCF7		0.768724	0.51707	HTR2A inactive	MCF7		0.446033	0.455424	HTR2A inactive	MCF7		0.138081	0.739828	HTR2A inactive	MCF7		0.971746	0.786022	HTR2A inactive	MCF7
0.695209	0.56815	HTR2A inactive	MCF7		0.447141	0.252932	HTR2A inactive	MCF7		0.682076	0.588584	HTR2A inactive	MCF7		0.608298	0.354159	HTR2A inactive	MCF7		0.887972	0.35217	HTR2A inactive	MCF7
0.7989	0.658127	HTR2A inactive	MCF7		0.51009	0.167282	HTR2A inactive	MCF7		0.672391	0.692746	HTR2A inactive	MCF7		0.672933	0.445431	HTR2A inactive	MCF7		0.799528	0.832429	HTR2A inactive	MCF7
0.644303	0.0826842	HTR2A inactive	MCF7		0.605816	0.275823	HTR2A inactive	MCF7		0.399114	0.44944	HTR2A inactive	MCF7		0.0674463	0.707178	HTR2A inactive	MCF7		0.938807	0.90658	HTR2A inactive	MCF7
0.672752	0.365722	HTR2A inactive	MCF7		0.538941	0.630081	HTR2A inactive	MCF7		0.588057	0.0118055	HTR2A inactive	MCF7		0.234513	0.539356	HTR2A inactive	MCF7		0.764062	0.455739	HTR2A inactive	MCF7
0.557345	0.325156	HTR2A inactive	MCF7		0.829003	0.365448	HTR2A inactive	MCF7		0.253787	0.416134	HTR2A inactive	MCF7		0.0216663	0.697561	HTR2A inactive	MCF7		0.788562	0.64643	HTR2A inactive	MCF7
0.713507	0.520059	HTR2A inactive	MCF7		0.710565	0.567264	HTR2A inactive	MCF7		0.0554208	0.43667	HTR2A inactive	MCF7		0.129388	0.20588	HTR2A inactive	MCF7		0.779549	0.622727	HTR2A inactive	MCF7
0.757236	0.496051	HTR2A inactive	MCF7		0.422212	0.61548	HTR2A inactive	MCF7		0.371685	0.0699356	HTR2A inactive	MCF7		0.363437	0.814938	HTR2A inactive	MCF7		0.817621	0.0457447	HTR2A inactive	MCF7
0.508381	0.0484087	HTR2A inactive	MCF7		0.352808	0.342916	HTR2A inactive	MCF7		0.390014	0.129767	HTR2A inactive	MCF7		0.416167	0.636484	HTR2A inactive	MCF7		0.800895	0.332647	HTR2A inactive	MCF7
0.702108	0.0218792	HTR2A inactive	MCF7		0.585654	0.650995	HTR2A inactive	MCF7		0	0.464776	HTR2A inactive	MCF7		0.268742	0.810144	HTR2A inactive	MCF7		0.793806	0.461998	HTR2A inactive	MCF7
0.514533	0	HTR2A inactive	MCF7		0.266665	0.869396	HTR2A inactive	MCF7		0.896856	0.258318	HTR2A inactive	MCF7		0.0352165	0.522776	HTR2A inactive	MCF7		0.878376	0.613454	HTR2A inactive	MCF7
0.722423	0.392981	HTR2A inactive	MCF7		0.159271	0.201039	HTR2A inactive	MCF7		0.425583	0.204705	HTR2A inactive	MCF7		0.478594	0.638305	HTR2A inactive	MCF7		0.76747	0.623588	HTR2A inactive	MCF7
0.238245	0.354221	HTR2A inactive	MCF7		0.814884	0.278457	HTR2A inactive	MCF7		0.202811	0.681949	HTR2A inactive	MCF7		0.373027	0.406681	HTR2A inactive	MCF7		0.777432	0.526382	HTR2A inactive	MCF7
0.703383	0.269142	HTR2A inactive	MCF7		0.480404	0.363804	HTR2A inactive	MCF7		0.760302	0.228939	HTR2A inactive	MCF7		0.296082	0.323099	HTR2A inactive	MCF7		0.890816	0.431605	HTR2A inactive	MCF7
0.733508	0.287604	HTR2A inactive	MCF7		0.708546	0.631574	HTR2A inactive	MCF7		0.681133	0.965238	HTR2A inactive	MCF7		0.197756	0.00836777	HTR2A inactive	MCF7		0.847404	0.524035	HTR2A inactive	MCF7
0.197471	0.334707	HTR2A inactive	MCF7		0.792757	0.35956	HTR2A inactive	MCF7		0.473541	0.415492	HTR2A inactive	MCF7		0.298296	0.663686	HTR2A inactive	MCF7		0.953964	0.771472	HTR2A inactive	MCF7
0.495631	0.348916	HTR2A inactive	MCF7		0.896949	0.519181	HTR2A inactive	MCF7		0.597752	0.509182	HTR2A inactive	MCF7		0.558429	0.346416	HTR2A inactive	MCF7		0.988014	0.898235	HTR2A inactive	MCF7
0.0853272	0.291266	HTR2A inactive	MCF7		0.312422	0.501339	HTR2A inactive	MCF7		0.850757	0.303805	HTR2A inactive	MCF7		0.906247	0.927282	HTR2A inactive	MCF7		0.709668	0.671584	HTR2A inactive	MCF7
0.786969	0.500852	HTR2A inactive	MCF7		0.65358	0.383627	HTR2A inactive	MCF7		0.0914323	0.60548	HTR2A inactive	MCF7		0.356415	0.356772	HTR2A inactive	MCF7		0.715434	0.683201	HTR2A inactive	MCF7
0.602054	0.290981	HTR2A inactive	MCF7		0.12542	0.511488	HTR2A inactive	MCF7		0.502497	0.228341	HTR2A inactive	MCF7		0.617741	0.970827	HTR2A inactive	MCF7		0.811241	0.112206	HTR2A inactive	MCF7
0.521177	0.0341774	HTR2A inactive	MCF7		0.748487	0.296761	HTR2A inactive	MCF7		0.22256	0.218593	HTR2A inactive	MCF7		0.180343	0.870304	HTR2A inactive	MCF7		0.764849	0.448325	HTR2A inactive	MCF7
0.698063	0.697342	HTR2A inactive	MCF7		0.266819	0.408394	HTR2A inactive	MCF7		0.330045	0.07733	HTR2A inactive	MCF7		0.0852644	0.796917	HTR2A inactive	MCF7		0.686271	0.652012	HTR2A inactive	MCF7
0.757691	0.657175	HTR2A inactive	MCF7		0.0784124	0.151176	HTR2A inactive	MCF7		0.453936	0.980153	HTR2A inactive	MCF7		0.699759	0.609868	HTR2A inactive	MCF7		0.700476	0.620447	HTR2A inactive	MCF7
0.0400731	0.259262	HTR2A inactive	MCF7		0.269529	0.045165	HTR2A inactive	MCF7		0.34536	0.443222	HTR2A inactive	MCF7		0.289834	0.0531569	HTR2A inactive	MCF7		0.790418	0.537457	HTR2A inactive	MCF7
0.707486	0.662173	HTR2A inactive	MCF7		0.559667	0.463795	HTR2A inactive	MCF7		0.467671	0.794066	HTR2A inactive	MCF7		0.708264	0.314384	HTR2A inactive	MCF7		0.72979	0.528529	HTR2A inactive	MCF7
0.214177	0.130564	HTR2A inactive	MCF7		0.485724	0.734118	HTR2A inactive	MCF7		0.113853	0.283829	HTR2A inactive	MCF7		0.254389	0.689695	HTR2A inactive	MCF7		0.693399	0.642478	HTR2A inactive	MCF7
0.862017	1	HTR2A inactive	MCF7		0.625032	0.406954	HTR2A inactive	MCF7		0.273856	0.417723	HTR2A inactive	MCF7		0.185261	0.921034	HTR2A inactive	MCF7		0.828764	0.890913	HTR2A inactive	MCF7
0.727266	0.7193	HTR2A inactive	MCF7		0.222513	0.390867	HTR2A inactive	MCF7		0.606888	0.223541	HTR2A inactive	MCF7		0.493081	0.764003	HTR2A inactive	MCF7		0.715264	0.781637	HTR2A inactive	MCF7
0.137323	0.0958779	HTR2A inactive	MCF7		0.706215	0.41361	HTR2A inactive	MCF7		0.392814	0.145047	HTR2A inactive	MCF7		0.151337	0.688992	HTR2A inactive	MCF7		0.898702	0.129553	HTR2A inactive	MCF7
0.174033	0.248658	HTR2A inactive	MCF7		0.190856	0.798111	HTR2A inactive	MCF7		0.97073	0.200512	HTR2A inactive	MCF7		0.998854	0.870054	HTR2A inactive	MCF7		0.867117	0.917828	HTR2A inactive	MCF7
0.720008	0.629231	HTR2A inactive	MCF7		0.374299	0.607202	HTR2A inactive	MCF7		0.610521	0.386347	HTR2A inactive	MCF7		0.403699	0.782993	HTR2A inactive	MCF7		0.800147	0.808881	HTR2A inactive	MCF7
0.119007	0.343045	HTR2A inactive	MCF7		0.799181	0.301985	HTR2A inactive	MCF7		0.280424	0.331261	HTR2A inactive	MCF7		0.178591	0.734435	HTR2A inactive	MCF7		0.850321	0.941751	HTR2A inactive	MCF7
0.619884	0.260521	HTR2A inactive	MCF7		0.593262	0.318409	HTR2A inactive	MCF7		0.376301	0.283339	HTR2A inactive	MCF7		0.206401	0.5777	HTR2A inactive	MCF7		0.705956	0.635471	HTR2A inactive	MCF7
0.0929901	0.170968	HTR2A inactive	MCF7		0.834352	0.611035	HTR2A inactive	MCF7		0.732872	0.67928	HTR2A inactive	MCF7		0.522459	0.520095	HTR2A inactive	MCF7		0.944247	0.83817	HTR2A inactive	MCF7
0.837007	0.429814	HTR2A inactive	MCF7		0.444362	0.900381	HTR2A inactive	MCF7		0.918799	0.549321	HTR2A inactive	MCF7		0.275007	0.175739	HTR2A inactive	MCF7		0.85466	0.658769	HTR2A inactive	MCF7
0.586192	0.766509	HTR2A inactive	MCF7		0.405005	0.135621	HTR2A inactive	MCF7		0.373251	0.76989	HTR2A inactive	MCF7		0.689144	0.469735	HTR2A inactive	MCF7		0.813034	0.35994	HTR2A inactive	MCF7
0.774678	0.919795	HTR2A inactive	MCF7		0.909916	0.617574	HTR2A inactive	MCF7		0.591742	0.916663	HTR2A inactive	MCF7		0.762045	0.329435	HTR2A inactive	MCF7		0.587342	0.609867	HTR2A inactive	MCF7
0.638573	0.706724	HTR2A inactive	MCF7		0.634028	0.504434	HTR2A inactive	MCF7		0.277142	0.670725	HTR2A inactive	MCF7		0.386453	0.426539	HTR2A inactive	MCF7		0.738287	0.397	HTR2A inactive	MCF7
0.666381	0.76924	HTR2A inactive	MCF7		0.822932	0.730678	HTR2A inactive	MCF7		0.666779	0.491009	HTR2A inactive	MCF7		0.400258	0.716885	HTR2A inactive	MCF7		0.857411	0.897708	HTR2A inactive	MCF7
0.127927	0.151696	HTR2A inactive	MCF7		0.473905	0.195262	HTR2A inactive	MCF7		0.703339	0.383937	HTR2A inactive	MCF7		0.551935	0.272131	HTR2A inactive	MCF7		0.901286	0.170428	HTR2A inactive	MCF7
0.864749	0.564736	HTR2A inactive	MCF7		0.104052	0.114695	HTR2A inactive	MCF7		0.406014	0.552882	HTR2A inactive	MCF7		0.559361	0.662861	HTR2A inactive	MCF7		0.823797	0.341475	HTR2A inactive	MCF7
0.701491	0.734769	HTR2A inactive	MCF7		0.648437	0.360772	HTR2A inactive	MCF7		0.262179	0.359594	HTR2A inactive	MCF7		0.117542	0.589192	HTR2A inactive	MCF7		0.917829	0.636684	HTR2A inactive	MCF7
0.781294	0.534503	HTR2A inactive	MCF7		0.746606	0.237828	HTR2A inactive	MCF7		0.658975	0.546056	HTR2A inactive	MCF7		0.589078	0.529553	HTR2A inactive	MCF7		0.891562	0.0743114	HTR2A inactive	MCF7
0.322025	0.0557887	HTR2A inactive	MCF7		0.232528	0.581946	HTR2A inactive	MCF7		0.54425	0.32078	HTR2A inactive	MCF7		0.567389	0.921588	HTR2A inactive	MCF7		0.774366	0.45035	HTR2A inactive	MCF7
0.431969	0.0320231	HTR2A inactive	MCF7		0.925406	0.509498	HTR2A inactive	MCF7		0.606728	0.724043	HTR2A inactive	MCF7		0.637377	0.326544	HTR2A inactive	MCF7		0.751591	0.364977	HTR2A inactive	MCF7
0	0.226177	HTR2A inactive	MCF7		0.905902	0.547242	HTR2A inactive	MCF7		0.746894	0.14703	HTR2A inactive	MCF7		0.818449	0.311105	HTR2A inactive	MCF7		0.865858	0.51683	HTR2A inactive	MCF7
0.76984	0.557102	HTR2A inactive	MCF7		0.768432	0.746783	HTR2A inactive	MCF7		0.712707	0.534973	HTR2A inactive	MCF7		0.768452	0.497042	HTR2A inactive	MCF7		0.878422	0.561109	HTR2A inactive	MCF7
0.957033	0.429985	HTR2A inactive	MCF7		0.484283	0.172369	HTR2A inactive	MCF7		0.234988	0.213105	HTR2A inactive	MCF7		0.24737	0.593363	HTR2A inactive	MCF7		0.9184	0.460491	HTR2A inactive	MCF7
0.207238	0.335415	HTR2A inactive	MCF7		0.82425	0.749497	HTR2A inactive	MCF7		0.47702	0.925753	HTR2A inactive	MCF7		0.742349	0.577499	HTR2A inactive	MCF7		0.864755	0.605256	HTR2A inactive	MCF7
0.753645	0.299646	HTR2A inactive	MCF7		0.140635	0.0595088	HTR2A inactive	MCF7		0.219411	0.255601	HTR2A inactive	MCF7		0.197369	0.551554	HTR2A inactive	MCF7		0.0339735	0.173686	HTR2A inactive	MCF7
0.589785	0.795616	HTR2A inactive	MCF7		0.485846	0.679989	HTR2A inactive	MCF7		0.0719271	0.331529	HTR2A inactive	MCF7		0.207698	0.816937	HTR2A inactive	MCF7		0.788023	0.491766	HTR2A inactive	MCF7
0.765318	0.871016	HTR2A inactive	MCF7		0.294593	0.961927	HTR2A inactive	MCF7		0.364599	0.720533	HTR2A inactive	MCF7		0.596572	0.647094	HTR2A inactive	MCF7		0.72812	0.551007	HTR2A inactive	MCF7
0.928077	0.398524	HTR2A inactive	MCF7		0.563556	0.36512	HTR2A inactive	MCF7		0.176711	0.132457	HTR2A inactive	MCF7		0.203219	0.706289	HTR2A inactive	MCF7		0.672946	0.693934	HTR2A inactive	MCF7
0.751312	0.620563	HTR2A inactive	MCF7		0.245463	0.459904	HTR2A inactive	MCF7		0.724504	0.268991	HTR2A inactive	MCF7		0.252753	0.0320903	HTR2A inactive	MCF7		0.954009	0.756735	HTR2A inactive	MCF7
0.134245	0.244861	HTR2A inactive	MCF7		0.625922	0.352622	HTR2A inactive	MCF7		0.195408	0.333819	HTR2A inactive	MCF7		0.280114	0.61381	HTR2A inactive	MCF7		0.814572	0.293902	HTR2A inactive	MCF7
0.808829	0.335087	HTR2A inactive	MCF7		0.556455	0.230737	HTR2A inactive	MCF7		0.394436	0.24103	HTR2A inactive	MCF7		0.139836	0.595408	HTR2A inactive	MCF7		0.886024	0.690737	HTR2A inactive	MCF7
0.705457	0.0600932	HTR2A inactive	MCF7		0.0962161	0.484799	HTR2A inactive	MCF7		0.539287	0.212449	HTR2A inactive	MCF7		0.586924	0.971821	HTR2A inactive	MCF7		0.758209	0.656555	HTR2A inactive	MCF7
0.498834	0.344608	HTR2A inactive	MCF7		0.532056	0.427418	HTR2A inactive	MCF7		0.110934	0.382362	HTR2A inactive	MCF7		0.155664	0.917707	HTR2A inactive	MCF7		0.960017	0.794596	HTR2A inactive	MCF7
0.440562	0.29178	HTR2A inactive	MCF7		0.228995	0.0750016	HTR2A inactive	MCF7		0.359316	0.269132	HTR2A inactive	MCF7		0.251713	0.170818	HTR2A inactive	MCF7		0.883599	0.277207	HTR2A inactive	MCF7
0.643981	0.835689	HTR2A inactive	MCF7		0.625696	0.671971	HTR2A inactive	MCF7		0.16036	0.223073	HTR2A inactive	MCF7		0.263658	0.65549	HTR2A inactive	MCF7		0.863351	0.80642	HTR2A inactive	MCF7
0.113582	0.0890379	HTR2A inactive	MCF7		0.728419	0.45437	HTR2A inactive	MCF7		0.145693	0.74554	HTR2A inactive	MCF7		0.168713	0.512478	HTR2A inactive	MCF7		0.692479	0.706617	HTR2A inactive	MCF7
0.713639	0.831895	HTR2A inactive	MCF7		0.156777	0.379329	HTR2A inactive	MCF7		0.58521	0.26446	HTR2A inactive	MCF7		0.550283	0.998628	HTR2A inactive	MCF7		0.867332	0.733726	HTR2A inactive	MCF7
0.690685	0.0894256	HTR2A inactive	MCF7		0.513662	0.312548	HTR2A inactive	MCF7		0.186684	0.281674	HTR2A inactive	MCF7		0.103411	0.766795	HTR2A inactive	MCF7		0.795771	0.564769	HTR2A inactive	MCF7
0.615953	0.659916	HTR2A inactive	MCF7		0.307646	0.143168	HTR2A inactive	MCF7		0.31931	0.692005	HTR2A inactive	MCF7		0.406882	0.311281	HTR2A inactive	MCF7		0.977624	0.937039	HTR2A inactive	MCF7
0.631175	0.272457	HTR2A inactive	MCF7		0.0371291	0.137916	HTR2A inactive	MCF7		0.426216	0.93737	HTR2A inactive	MCF7		0.642087	0.641659	HTR2A inactive	MCF7		0.838919	0.959129	HTR2A inactive	MCF7
0.951659	0.407194	HTR2A inactive	MCF7		0.630187	0.553619	HTR2A inactive	MCF7		0.145931	0.0361775	HTR2A inactive	MCF7		0.244982	0.786419	HTR2A inactive	MCF7		0.55077	0.626157	HTR2A inactive	MCF7
0.619511	0.0672805	HTR2A inactive	MCF7		0.814131	0.418808	HTR2A inactive	MCF7		0.410666	0.440606	HTR2A inactive	MCF7		0.102469	0.745404	HTR2A inactive	MCF7		0.566567	0.591013	HTR2A inactive	MCF7
0.795565	0.896337	HTR2A inactive	MCF7		0.589782	0.605483	HTR2A inactive	MCF7		0.678015	0.129328	HTR2A inactive	MCF7		0.316067	0.672112	HTR2A inactive	MCF7		0.880378	0.343161	HTR2A inactive	MCF7
0.0889314	0.247786	HTR2A inactive	MCF7		0.925836	0.570184	HTR2A inactive	MCF7		0.560403	0.642527	HTR2A inactive	MCF7		0.615937	0.204572	HTR2A inactive	MCF7		0.0270416	0.18812	HTR2A inactive	MCF7
0.825211	0.638918	HTR2A inactive	MCF7		0.272531	0.187136	HTR2A inactive	MCF7		0.196017	0.718978	HTR2A inactive	MCF7		0.368002	0.505806	HTR2A inactive	MCF7		1	0.926448	HTR2A inactive	MCF7
0.186109	0.128679	HTR2A inactive	MCF7		0.656059	0.460743	HTR2A inactive	MCF7		0.0899809	0.675589	HTR2A inactive	MCF7		0.34718	0.490392	HTR2A inactive	MCF7		0.890468	0.717159	HTR2A inactive	MCF7
0.830926	0.380818	HTR2A inactive	MCF7		0.606865	0.563869	HTR2A inactive	MCF7		0.721805	0.205885	HTR2A inactive	MCF7		0.363034	0.474173	HTR2A inactive	MCF7		0.541544	0.57274	HTR2A inactive	MCF7
0.685748	0.277401	HTR2A inactive	MCF7		0.322695	0.798213	HTR2A inactive	MCF7		0.840423	0.196527	HTR2A inactive	MCF7		0.892536	0.798768	HTR2A inactive	MCF7		0.791261	0.55997	HTR2A inactive	MCF7
0.143998	0.26327	HTR2A inactive	MCF7		0.802023	0.315468	HTR2A inactive	MCF7		0.352506	0.385635	HTR2A inactive	MCF7		0	0.634217	HTR2A inactive	MCF7		0.924153	0.441434	HTR2A inactive	MCF7
0.181289	0.289327	HTR2A inactive	MCF7		0.322321	0.26309	HTR2A inactive	MCF7		0.734427	0.37923	HTR2A inactive	MCF7		0.576219	0.462923	HTR2A inactive	MCF7		0.777934	0.417811	HTR2A inactive	MCF7
0.628012	0.386355	HTR2A inactive	MCF7		0.293938	0.42815	HTR2A inactive	MCF7		0.294136	0.144561	HTR2A inactive	MCF7		0.193502	0.165983	HTR2A inactive	MCF7		0.906387	0.706492	HTR2A inactive	MCF7
0.0811231	0.312374	HTR2A inactive	MCF7		0.28328	0.936261	HTR2A inactive	MCF7		0.939742	0.51211	HTR2A inactive	MCF7		1	0.920509	HTR2A inactive	MCF7		0.790834	0.0922019	HTR2A inactive	MCF7
0.789611	0.299608	HTR2A inactive	MCF7		0.717991	0.404549	HTR2A inactive	MCF7		0.172737	0.788725	HTR2A inactive	MCF7		0.393937	0.52261	HTR2A inactive	MCF7		0.874571	0.284121	HTR2A inactive	MCF7
0.926419	0.981324	HTR2A inactive	MCF7		0.397548	0.353642	HTR2A inactive	MCF7		0.53928	0.650025	HTR2A inactive	MCF7		0.643691	0.230179	HTR2A inactive	MCF7		0.897489	0.468607	HTR2A inactive	MCF7
0.715832	0.0803709	HTR2A inactive	MCF7		0.161949	0.314688	HTR2A inactive	MCF7		0.459911	0.268051	HTR2A inactive	MCF7		0.288111	0.0896007	HTR2A inactive	MCF7		0.798037	0.634158	HTR2A inactive	MCF7
0.338638	0.062158	HTR2A inactive	MCF7		0.65611	0.58929	HTR2A inactive	MCF7		0.613756	0.887663	HTR2A inactive	MCF7		0.65629	0.291203	HTR2A inactive	MCF7		0.790185	0.0350837	HTR2A inactive	MCF7
0.771952	0.904876	HTR2A inactive	MCF7		0.41689	0.34596	HTR2A inactive	MCF7		0.27302	0.102096	HTR2A inactive	MCF7		0.283137	0.62915	HTR2A inactive	MCF7		0.858881	0.31482	HTR2A inactive	MCF7
0.241443	0.319181	HTR2A inactive	MCF7		0.555003	0.533949	HTR2A inactive	MCF7		0.0859137	0.534917	HTR2A inactive	MCF7		0.389355	0.539787	HTR2A inactive	MCF7		0.901361	0.713364	HTR2A inactive	MCF7
0.70975	0.684167	HTR2A inactive	MCF7		0.298832	0.0865265	HTR2A inactive	MCF7		0.360008	0.628557	HTR2A inactive	MCF7		0.182064	0.43761	HTR2A inactive	MCF7		0.828615	0.710424	HTR2A inactive	MCF7
0.745159	0.64557	HTR2A inactive	MCF7		0.282947	0.14148	HTR2A inactive	MCF7		0.122077	0.724726	HTR2A inactive	MCF7		0.320817	0.400946	HTR2A inactive	MCF7		0.788663	0.814753	HTR2A inactive	MCF7
0.172269	0.089003	HTR2A inactive	MCF7		0.366699	0.41619	HTR2A inactive	MCF7		0.528939	0.861203	HTR2A inactive	MCF7		0.723157	0.419434	HTR2A inactive	MCF7		0.92625	0.500617	HTR2A inactive	MCF7
0.8434	0.631299	HTR2A inactive	MCF7		0.475082	0.267641	HTR2A inactive	MCF7		0.648168	0.0813618	HTR2A inactive	MCF7		0.20096	0.10176	HTR2A inactive	MCF7		0.969153	0.864149	HTR2A inactive	MCF7
0.712131	0.546847	HTR2A inactive	MCF7		0.116305	0.0763161	HTR2A inactive	MCF7		0.400325	0.872547	HTR2A inactive	MCF7		0.588738	0.628915	HTR2A inactive	MCF7		0.811495	0.0319477	HTR2A inactive	MCF7
0.582746	0.650207	HTR2A inactive	MCF7		0.446605	0.36769	HTR2A inactive	MCF7		0.43934	0.0101727	HTR2A inactive	MCF7		0.190298	0.252254	HTR2A inactive	MCF7		0.876425	0.245769	HTR2A inactive	MCF7
0.116863	0.34046	HTR2A inactive	MCF7		0.655074	0.270226	HTR2A inactive	MCF7		0.318143	0.305341	HTR2A inactive	MCF7		0.357986	0.641774	HTR2A inactive	MCF7		0.876672	0.0924035	HTR2A inactive	MCF7
0.617481	0.808571	HTR2A inactive	MCF7		0.283619	0.485517	HTR2A inactive	MCF7		0.0368463	0.459855	HTR2A inactive	MCF7		0.266377	0	HTR2A inactive	MCF7		0.799765	0.438404	HTR2A inactive	MCF7
0.670842	0.259347	HTR2A inactive	MCF7		0.480992	0.208124	HTR2A inactive	MCF7		0.572082	0.772835	HTR2A inactive	MCF7		0.663729	0.266234	HTR2A inactive	MCF7		0.539011	0.592675	HTR2A inactive	MCF7
0.725354	0.507301	HTR2A inactive	MCF7		0.87995	0.448389	HTR2A inactive	MCF7		0.46624	0.472109	HTR2A inactive	MCF7		0.116097	0.547392	HTR2A inactive	MCF7		0.549875	0.624516	HTR2A inactive	MCF7
0.743916	0.701275	HTR2A inactive	MCF7		0.811992	0.565696	HTR2A inactive	MCF7		0.519399	0.794887	HTR2A inactive	MCF7		0.725679	0.290741	HTR2A inactive	MCF7		0.769817	1	HTR2A inactive	MCF7
0.454267	0.014319	HTR2A inactive	MCF7		0.41432	0.733415	HTR2A inactive	MCF7		0.954169	0.477464	HTR2A inactive	MCF7		0.985388	0.928257	HTR2A inactive	MCF7		0.772472	0.990126	HTR2A inactive	MCF7
0.57981	0.307494	HTR2A inactive	MCF7		0.488799	0.87705	HTR2A inactive	MCF7		0.832177	0.233941	HTR2A inactive	MCF7		0.875716	0.684703	HTR2A inactive	MCF7		0.794359	0.00345088	HTR2A inactive	MCF7
0.644435	0.75304	HTR2A inactive	MCF7		0.541965	0.249417	HTR2A inactive	MCF7		0.3433	0.162327	HTR2A inactive	MCF7		0.0514509	0.711594	HTR2A inactive	MCF7		0.975135	0.931018	HTR2A inactive	MCF7
0.446214	0.0408466	HTR2A inactive	MCF7		0.795283	0.256024	HTR2A inactive	MCF7		0.536887	0.535312	HTR2A inactive	MCF7		0.0857305	0.634784	HTR2A inactive	MCF7		0.852591	0.734547	HTR2A inactive	MCF7
0.919403	0.413849	HTR2A inactive	MCF7		0.215299	0.212141	HTR2A inactive	MCF7		0.476337	0.126944	HTR2A inactive	MCF7		0.424781	0.621306	HTR2A inactive	MCF7		0.923256	0.137556	HTR2A inactive	MCF7
0.196867	0.0980742	HTR2A inactive	MCF7		0.581025	0.487564	HTR2A inactive	MCF7		0.137627	0.570412	HTR2A inactive	MCF7		0.425099	0.425911	HTR2A inactive	MCF7		0.818674	0.571016	HTR2A inactive	MCF7
0.775042	0.863482	HTR2A inactive	MCF7		0.849231	0.734269	HTR2A inactive	MCF7		0.407716	0.946019	HTR2A inactive	MCF7		0.684923	0.653187	HTR2A inactive	MCF7		0.918323	0.0955535	HTR2A inactive	MCF7
0.412585	0.358423	HTR2A inactive	MCF7		0.403098	0.186699	HTR2A inactive	MCF7		0.744593	0.267558	HTR2A inactive	MCF7		0.579447	0.272678	HTR2A inactive	MCF7		0.0237591	0.142463	HTR2A inactive	MCF7
0.335021	0.413319	HTR2A active	PC3		0.177085	0.538552	HTR2A inactive	MCF7		0.64635	0.312431	HTR2A inactive	MCF7		0.52107	0.831897	HTR2A inactive	MCF7		0.723851	0.74571	HTR2A inactive	MCF7
0.463854	0.201166	HTR2A active	PC3		0.802139	0.472845	HTR2A inactive	MCF7		0.180159	0.256675	HTR2A inactive	MCF7		0.160908	0.575511	HTR2A inactive	MCF7		0.852609	0.908857	HTR2A inactive	MCF7
0.764551	0.0558873	HTR2A active	PC3		0.054939	0.346156	HTR2A active	PC3		0.925014	0.615004	HTR2A active	PC3		0.0802072	0.464267	HTR2A active	PC3		0.802776	0.12349	HTR2A active	PC3
0.362152	0.113031	HTR2A active	PC3		0.968916	0.68599	HTR2A active	PC3		0.324394	0.296912	HTR2A active	PC3		0.696004	0.600005	HTR2A active	PC3		0.683777	0.346799	HTR2A active	PC3
0.717881	0.569867	HTR2A active	PC3		0.697008	0.786831	HTR2A active	PC3		0.646266	0.172526	HTR2A active	PC3		0.252042	0.0683814	HTR2A active	PC3		0.770365	0.560096	HTR2A active	PC3
0.28212	0.188694	HTR2A active	PC3		0.458452	0.966834	HTR2A active	PC3		0.623522	0.312813	HTR2A active	PC3		0.0639517	0.219435	HTR2A active	PC3		0.551763	0.458835	HTR2A active	PC3
0.94568	0.489359	HTR2A active	PC3		0.054912	0.554126	HTR2A active	PC3		1	0.44716	HTR2A active	PC3		0.269504	0.570727	HTR2A active	PC3		0.51084	0.411016	HTR2A active	PC3
0.471976	0.976553	HTR2A active	PC3		0.811707	0.749334	HTR2A active	PC3		0.520104	0.503182	HTR2A active	PC3		0.537189	0.455547	HTR2A active	PC3		0.610142	0.241793	HTR2A active	PC3
0.344492	0.652147	HTR2A active	PC3		0.404958	0.449017	HTR2A active	PC3		0.355178	0.878663	HTR2A active	PC3		0.231112	0.375049	HTR2A active	PC3		0.678689	0.308733	HTR2A active	PC3
0.356665	0.680293	HTR2A active	PC3		0.433045	0.226417	HTR2A active	PC3		0.27329	0.51571	HTR2A active	PC3		0.187518	0.27336	HTR2A active	PC3		0.614176	0.278322	HTR2A active	PC3
0.800606	0.0931843	HTR2A active	PC3		0.345314	0.578026	HTR2A active	PC3		0.419075	0.963416	HTR2A active	PC3		0.941821	0.40301	HTR2A active	PC3		0.535633	0.395255	HTR2A active	PC3
0.698863	0.613128	HTR2A active	PC3		0.318488	0.463923	HTR2A active	PC3		0.807936	0.459309	HTR2A active	PC3		0.254491	0.327275	HTR2A active	PC3		0.809337	0.238958	HTR2A active	PC3
0.761364	0.516572	HTR2A active	PC3		0.762293	0.333552	HTR2A active	PC3		0.0203127	0.930551	HTR2A active	PC3		0.116776	0.82427	HTR2A active	PC3		0.860654	0.14785	HTR2A active	PC3
0.23449	0.492354	HTR2A active	PC3		0.364714	0.639431	HTR2A active	PC3		0.79826	0.77519	HTR2A active	PC3		1	0.357687	HTR2A active	PC3		0.796402	0.370458	HTR2A active	PC3
0.934678	0.287962	HTR2A active	PC3		0.362926	0.027638	HTR2A active	PC3		0.158567	0.384649	HTR2A active	PC3		0.653631	0.907006	HTR2A active	PC3		0.538467	0.451129	HTR2A active	PC3
0.744859	0.498327	HTR2A active	PC3		0.358719	0.329326	HTR2A active	PC3		0.312642	0.917646	HTR2A active	PC3		0.26759	0.465974	HTR2A active	PC3		0.76754	0.578021	HTR2A active	PC3
0.105341	0.671141	HTR2A active	PC3		0.531331	0.991985	HTR2A active	PC3		0.707098	0.239899	HTR2A active	PC3		0.092742	0.136852	HTR2A active	PC3		0.444458	0.412243	HTR2A active	PC3
0.376098	0.666371	HTR2A active	PC3		0.408386	0.632977	HTR2A active	PC3		0.680437	0.710852	HTR2A active	PC3		0.859428	0.467347	HTR2A active	PC3		0.622277	0.440333	HTR2A active	PC3
0.820424	0.173021	HTR2A active	PC3		0.796435	0.724565	HTR2A active	PC3		0.442054	0.187111	HTR2A active	PC3		0.317083	0.137954	HTR2A active	PC3		0.510294	0.45367	HTR2A active	PC3
0.763048	0.141671	HTR2A active	PC3		0.22944	0.202545	HTR2A active	PC3		0.152063	0.301734	HTR2A active	PC3		0.719222	0.732469	HTR2A active	PC3		0.509151	0.505336	HTR2A active	PC3
0.179206	0.474385	HTR2A active	PC3		0.873523	0.440471	HTR2A active	PC3		0.267524	0.72601	HTR2A active	PC3		0.108725	0.922367	HTR2A active	PC3		0.641807	0.401894	HTR2A active	PC3
1	0.397127	HTR2A active	PC3		0.367736	0.58701	HTR2A active	PC3		0.675211	0.312395	HTR2A active	PC3		0.113152	0.22496	HTR2A active	PC3		0.462391	0.487559	HTR2A active	PC3
0.746202	0.573795	HTR2A active	PC3		0.868382	0.521783	HTR2A active	PC3		0.15859	0.900129	HTR2A active	PC3		0.247292	0.834113	HTR2A active	PC3		0.498463	0.397688	HTR2A active	PC3
0.971664	0.353319	HTR2A active	PC3		0.293562	0.511099	HTR2A active	PC3		0.660546	0.478687	HTR2A active	PC3		0.305271	0.360739	HTR2A active	PC3		0.769532	0.263921	HTR2A active	PC3
0.474904	0.666533	HTR2A active	PC3		0.125348	0.560526	HTR2A active	PC3		0.947497	0.627641	HTR2A active	PC3		0.218384	0.653782	HTR2A active	PC3		0.56777	0.484696	HTR2A active	PC3
0	0.70625	HTR2A active	PC3		0.296515	0.460633	HTR2A active	PC3		0.415072	0.880521	HTR2A active	PC3		0.96599	0.423178	HTR2A active	PC3		0.765674	0.435244	HTR2A active	PC3
0.902408	0.393547	HTR2A active	PC3		0.819786	0.608125	HTR2A active	PC3		0.207136	0.635375	HTR2A active	PC3		0.195241	0.935458	HTR2A active	PC3		0.803169	0.468646	HTR2A active	PC3
0.195809	0.460737	HTR2A active	PC3		0.560057	0.207631	HTR2A active	PC3		0.306846	0.535756	HTR2A active	PC3		0.299788	0.846022	HTR2A active	PC3		0.80654	0.565696	HTR2A active	PC3
0.285898	0.138425	HTR2A active	PC3		0.706148	0.312353	HTR2A active	PC3		0.204503	0.836951	HTR2A active	PC3		0.227914	0.789202	HTR2A active	PC3		0.844043	0.524021	HTR2A active	PC3
0.420015	0.647418	HTR2A active	PC3		0.761761	0.897617	HTR2A active	PC3		0.457946	0.423327	HTR2A active	PC3		0.58915	0.452556	HTR2A active	PC3		0.717396	0.277645	HTR2A active	PC3
0.349267	0.214105	HTR2A active	PC3		0.827537	0.551964	HTR2A active	PC3		0.107431	0.868855	HTR2A active	PC3		0.155517	0.864781	HTR2A active	PC3		0.822896	0.539165	HTR2A active	PC3
0.27482	0.348469	HTR2A active	PC3		0.753525	0.249578	HTR2A active	PC3		0.146123	0.804041	HTR2A active	PC3		0.0803731	0.736283	HTR2A active	PC3		0.500223	0.35692	HTR2A active	PC3
0.2454	0.489953	HTR2A active	PC3		0.480948	0.794005	HTR2A active	PC3		0.594011	0.879434	HTR2A active	PC3		0.715625	0.206925	HTR2A active	PC3		0.891195	0.117282	HTR2A active	PC3
0.534665	0.602984	HTR2A active	PC3		0.712763	0.746083	HTR2A active	PC3		0.585402	0.243078	HTR2A active	PC3		0.364594	0.0734786	HTR2A active	PC3		0.561473	0.35834	HTR2A active	PC3
0.50805	0.0934514	HTR2A active	PC3		0.202824	0.235388	HTR2A active	PC3		0.103427	0.240203	HTR2A active	PC3		0.882545	0.810579	HTR2A active	PC3		0.810828	0.501442	HTR2A active	PC3
0.612333	0.618154	HTR2A active	PC3		0.23766	0.179926	HTR2A active	PC3		0.251145	0.781911	HTR2A active	PC3		0.593551	0.911105	HTR2A active	PC3		0.811688	0.578626	HTR2A active	PC3
0.344062	0.259371	HTR2A active	PC3		0	0.56444	HTR2A active	PC3		0.97907	0.387336	HTR2A active	PC3		0.235018	0.60397	HTR2A active	PC3		0.574015	0.37761	HTR2A active	PC3
0.378907	0.918676	HTR2A active	PC3		0.475568	0.866588	HTR2A active	PC3		0.677029	0.474031	HTR2A active	PC3		0.401202	0.435586	HTR2A active	PC3		0.768292	0.307659	HTR2A active	PC3
0.00101316	0.686395	HTR2A active	PC3		0.177794	0.441414	HTR2A active	PC3		0.52534	0.814328	HTR2A active	PC3		0.438855	0.66082	HTR2A active	PC3		0.836959	0.163543	HTR2A active	PC3
0.8511	0.350457	HTR2A active	PC3		0.437113	0.380733	HTR2A active	PC3		0.672905	0.247679	HTR2A active	PC3		0.105536	0.167708	HTR2A active	PC3		0.672395	0.369739	HTR2A active	PC3
0.33116	0.820941	HTR2A active	PC3		0.033596	0.51346	HTR2A active	PC3		0.821958	0.441196	HTR2A active	PC3		0.148426	0.593762	HTR2A active	PC3		0.635126	0.358538	HTR2A active	PC3
0.981608	0.422172	HTR2A inactive	PC3		0.832955	0.814687	HTR2A active	PC3		0.549385	0.668558	HTR2A active	PC3		0.52923	0.30345	HTR2A active	PC3		0.512449	0.455808	HTR2A active	PC3
0.656498	0.593769	HTR2A inactive	PC3		0.793851	0.908224	HTR2A active	PC3		0.369071	0.454072	HTR2A active	PC3		0.261233	0.0715766	HTR2A active	PC3		0.5117	0.414966	HTR2A active	PC3
0.825889	0.417298	HTR2A inactive	PC3		0.70432	0.904778	HTR2A inactive	PC3		0.505439	0.386479	HTR2A inactive	PC3		0.566987	0.422582	HTR2A inactive	PC3		0.32693	0.0143384	HTR2A inactive	PC3
0.397919	0.34417	HTR2A inactive	PC3		0.71933	0.224114	HTR2A inactive	PC3		0.0823904	0.781293	HTR2A inactive	PC3		0.0101812	0.903356	HTR2A inactive	PC3		0.592434	0.315936	HTR2A inactive	PC3
0.181039	0.781098	HTR2A inactive	PC3		0.101153	0.428153	HTR2A inactive	PC3		0.949074	0.68864	HTR2A inactive	PC3		0.173857	0.623199	HTR2A inactive	PC3		0.642868	0.574288	HTR2A inactive	PC3
0.73886	0.152466	HTR2A inactive	PC3		0.0153377	0.569041	HTR2A inactive	PC3		0.961641	0.390241	HTR2A inactive	PC3		0.2771	0.548082	HTR2A inactive	PC3		0.718301	0.496687	HTR2A inactive	PC3
0.313781	0.331468	HTR2A inactive	PC3		0.413067	0.0924153	HTR2A inactive	PC3		0.241595	0.36023	HTR2A inactive	PC3		0.743419	0.712943	HTR2A inactive	PC3		0	0.590525	HTR2A inactive	PC3
0.0443662	0.676779	HTR2A inactive	PC3		0.557616	0.222132	HTR2A inactive	PC3		0.648956	0.55961	HTR2A inactive	PC3		0.453621	0.335188	HTR2A inactive	PC3		0.566539	0.991046	HTR2A inactive	PC3
0.321845	0.297088	HTR2A inactive	PC3		0.125247	0.49846	HTR2A inactive	PC3		0.822898	0.620517	HTR2A inactive	PC3		0.774551	0.458462	HTR2A inactive	PC3		0.525862	0.323732	HTR2A inactive	PC3
0.910455	0.298914	HTR2A inactive	PC3		0.351207	0.43713	HTR2A inactive	PC3		0.363474	0.404687	HTR2A inactive	PC3		0.212053	0.211693	HTR2A inactive	PC3		0.70933	0.591803	HTR2A inactive	PC3
0.594352	0.656977	HTR2A inactive	PC3		0.970138	0.606408	HTR2A inactive	PC3		0.33647	0.359077	HTR2A inactive	PC3		0.794616	0.665403	HTR2A inactive	PC3		0.84464	0.93055	HTR2A inactive	PC3
0.241456	0.778001	HTR2A inactive	PC3		0.250659	0.619237	HTR2A inactive	PC3		0.98066	0.467675	HTR2A inactive	PC3		0.28051	0.740607	HTR2A inactive	PC3		0.949886	0.195962	HTR2A inactive	PC3
0.0953376	0.682766	HTR2A inactive	PC3		0.747096	0.738923	HTR2A inactive	PC3		0.410848	0.273181	HTR2A inactive	PC3		0.279457	0.17708	HTR2A inactive	PC3		0.659924	0.0702052	HTR2A inactive	PC3
0.137912	0.746436	HTR2A inactive	PC3		0.863165	0.7777	HTR2A inactive	PC3		0.437294	0.662516	HTR2A inactive	PC3		0.637034	0.250673	HTR2A inactive	PC3		0.868176	0.838463	HTR2A inactive	PC3
0.65122	0.0214731	HTR2A inactive	PC3		0.536732	0.741331	HTR2A inactive	PC3		0.587211	0.816219	HTR2A inactive	PC3		0.723085	0.365558	HTR2A inactive	PC3		0.868387	0.452057	HTR2A inactive	PC3
0.339048	0.677662	HTR2A inactive	PC3		0.886319	0.368363	HTR2A inactive	PC3		0.114005	0.950408	HTR2A inactive	PC3		0.104511	0.864722	HTR2A inactive	PC3		0.777005	0.652463	HTR2A inactive	PC3
0.875263	0.0819206	HTR2A inactive	PC3		0.0784059	0.440363	HTR2A inactive	PC3		0.799159	0.73335	HTR2A inactive	PC3		0.911354	0.423322	HTR2A inactive	PC3		0.657699	0.736151	HTR2A inactive	PC3
0.613101	0.0958252	HTR2A inactive	PC3		0.859415	0.347811	HTR2A inactive	PC3		0.0848722	0.814638	HTR2A inactive	PC3		0.0263186	0.82234	HTR2A inactive	PC3		0.392848	0.478827	HTR2A inactive	PC3
0.505668	0.232257	HTR2A inactive	PC3		0.589143	0.741649	HTR2A inactive	PC3		0.6323	0.707009	HTR2A inactive	PC3		0.784706	0.337924	HTR2A inactive	PC3		0.540351	0.179683	HTR2A inactive	PC3
0.660756	0.142925	HTR2A inactive	PC3		0.120631	0.362617	HTR2A inactive	PC3		0.825551	0.157877	HTR2A inactive	PC3		0.0698501	0.418455	HTR2A inactive	PC3		0.86273	0.110301	HTR2A inactive	PC3
0.378732	0.877707	HTR2A inactive	PC3		0.625075	0.782015	HTR2A inactive	PC3		0.514916	0.740816	HTR2A inactive	PC3		0.646737	0.202915	HTR2A inactive	PC3		0.985582	0.177373	HTR2A inactive	PC3
0.137056	0.575065	HTR2A inactive	PC3		0.274116	0.133327	HTR2A inactive	PC3		0.0724201	0.519685	HTR2A inactive	PC3		0.40605	0.703719	HTR2A inactive	PC3		0.631439	0.0864928	HTR2A inactive	PC3
0.590103	0.112663	HTR2A inactive	PC3		0.703218	0.710358	HTR2A inactive	PC3		0.637363	0.0957518	HTR2A inactive	PC3		0.340176	0.0940557	HTR2A inactive	PC3		0.702361	0.111786	HTR2A inactive	PC3
0.756181	0.471928	HTR2A inactive	PC3		0.463245	0.458537	HTR2A inactive	PC3		0.713008	0.500827	HTR2A inactive	PC3		0.456396	0.409803	HTR2A inactive	PC3		0.89125	0.905842	HTR2A inactive	PC3
0.397733	0.366577	HTR2A inactive	PC3		0.719148	0.868286	HTR2A inactive	PC3		0.57715	0.62483	HTR2A inactive	PC3		0.480069	0.414936	HTR2A inactive	PC3		0.683869	0.12283	HTR2A inactive	PC3
0.125778	0.640839	HTR2A inactive	PC3		0.523819	0.547205	HTR2A inactive	PC3		0.504415	0.954862	HTR2A inactive	PC3		0.820147	0.23011	HTR2A inactive	PC3		0.843393	0.0932126	HTR2A inactive	PC3
0.324696	0.381864	HTR2A inactive	PC3		0.412729	0.503587	HTR2A inactive	PC3		0.356663	0.504358	HTR2A inactive	PC3		0.486975	0.660872	HTR2A inactive	PC3		0.578943	0.699498	HTR2A inactive	PC3
0.555606	0.0256593	HTR2A inactive	PC3		0.679292	0.204626	HTR2A inactive	PC3		0.137218	0.923137	HTR2A inactive	PC3		0.339633	0.779674	HTR2A inactive	PC3		0.717478	0.641279	HTR2A inactive	PC3
0.932283	0.322295	HTR2A inactive	PC3		0.586101	0.878267	HTR2A inactive	PC3		0.51569	0.462393	HTR2A inactive	PC3		0.525143	0.391346	HTR2A inactive	PC3		0.615792	0.682454	HTR2A inactive	PC3
0.154889	0.530204	HTR2A inactive	PC3		0.551401	0.808463	HTR2A inactive	PC3		0.735785	0.788269	HTR2A inactive	PC3		0.749153	0.287397	HTR2A inactive	PC3		0.6262	0.0232483	HTR2A inactive	PC3
0.418534	0.162815	HTR2A inactive	PC3		0.482829	0.302961	HTR2A inactive	PC3		0.70138	0.231872	HTR2A inactive	PC3		0.168208	0.215544	HTR2A inactive	PC3		0.840384	0.0380424	HTR2A inactive	PC3
0.496227	0.219261	HTR2A inactive	PC3		0.384113	0.529015	HTR2A inactive	PC3		0.614633	0.456183	HTR2A inactive	PC3		0.461016	0.359036	HTR2A inactive	PC3		0.612714	0.260134	HTR2A inactive	PC3
0.310352	0.425683	HTR2A inactive	PC3		0.23453	0.272856	HTR2A inactive	PC3		0.0497101	0.400075	HTR2A inactive	PC3		0.81314	0.798591	HTR2A inactive	PC3		0.719428	0.95613	HTR2A inactive	PC3
0.539094	0.201212	HTR2A inactive	PC3		0.819334	0.578036	HTR2A inactive	PC3		0.555926	0.185104	HTR2A inactive	PC3		0.0721211	0.285795	HTR2A inactive	PC3		0.519148	0.0732073	HTR2A inactive	PC3
0.537346	0.0478352	HTR2A inactive	PC3		0.502827	0.427056	HTR2A inactive	PC3		0.945391	0.760394	HTR2A inactive	PC3		0.798152	0.38418	HTR2A inactive	PC3		0.343449	0	HTR2A inactive	PC3
0.174732	0.489179	HTR2A inactive	PC3		0.510045	0.572997	HTR2A inactive	PC3		0.693763	0.646515	HTR2A inactive	PC3		0.75621	0.209842	HTR2A inactive	PC3		0.494761	0.956568	HTR2A inactive	PC3
0.189006	0.756411	HTR2A inactive	PC3		0.493968	0.943362	HTR2A inactive	PC3		0.683636	0.09956	HTR2A inactive	PC3		0.144147	0.132163	HTR2A inactive	PC3		0.770978	0.672515	HTR2A inactive	PC3
0.316923	0.168548	HTR2A inactive	PC3		0.530644	0.430195	HTR2A inactive	PC3		0.670024	0.640241	HTR2A inactive	PC3		0.866914	0.422342	HTR2A inactive	PC3		0.540162	0.350863	HTR2A inactive	PC3
0.501989	0.219601	HTR2A inactive	PC3		0.511585	0.73845	HTR2A inactive	PC3		0.498974	0.632255	HTR2A inactive	PC3		0.710044	0.323943	HTR2A inactive	PC3		0.0109146	0.558301	HTR2A inactive	PC3
0.602828	0.0499559	HTR2A inactive	PC3		0.684871	0.864537	HTR2A inactive	PC3		0.566824	0.36385	HTR2A inactive	PC3		0.434336	0.25759	HTR2A inactive	PC3		0.614112	0.500649	HTR2A inactive	PC3
0.619358	0.458221	HTR2A inactive	PC3		0.54933	0.520604	HTR2A inactive	PC3		0.616093	0.692887	HTR2A inactive	PC3		0.838565	0.380351	HTR2A inactive	PC3		0.691315	0.662093	HTR2A inactive	PC3
0.253675	0.821609	HTR2A inactive	PC3		0.95347	0.600357	HTR2A inactive	PC3		0.253186	0.246711	HTR2A inactive	PC3		0.639545	0.795388	HTR2A inactive	PC3		0.993024	0.246445	HTR2A inactive	PC3
0.559587	0.0810481	HTR2A inactive	PC3		0.536248	0.325602	HTR2A inactive	PC3		0.596156	0.899556	HTR2A inactive	PC3		0.500354	0.661699	HTR2A inactive	PC3		0.842875	0.295828	HTR2A inactive	PC3
0.570969	0.58894	HTR2A inactive	PC3		0.657901	0.259291	HTR2A inactive	PC3		0.112605	0.924617	HTR2A inactive	PC3		0.13908	0.784316	HTR2A inactive	PC3		0.764393	0.363915	HTR2A inactive	PC3
0.632161	0.522065	HTR2A inactive	PC3		0.24639	0.453574	HTR2A inactive	PC3		0.697801	0.492806	HTR2A inactive	PC3		0.511628	0.319822	HTR2A inactive	PC3		0.0323234	0.544384	HTR2A inactive	PC3
0.280247	0.397662	HTR2A inactive	PC3		0.348585	0.0872415	HTR2A inactive	PC3		0.0450077	0.338835	HTR2A inactive	PC3		0.736409	0.75103	HTR2A inactive	PC3		0.360453	0.112165	HTR2A inactive	PC3
0.490776	0.631686	HTR2A inactive	PC3		0.554324	0.973232	HTR2A inactive	PC3		0.709033	0.122872	HTR2A inactive	PC3		0.1659	0.108917	HTR2A inactive	PC3		0.649902	0.331329	HTR2A inactive	PC3
0.214685	0.506274	HTR2A inactive	PC3		0.149652	0.415755	HTR2A inactive	PC3		0.925601	0.684508	HTR2A inactive	PC3		0.408009	0.394517	HTR2A inactive	PC3		0.573115	0.592488	HTR2A inactive	PC3
0.665904	0.601278	HTR2A inactive	PC3		0.383069	0.262796	HTR2A inactive	PC3		0.763871	0.268827	HTR2A inactive	PC3		0.172972	0.359624	HTR2A inactive	PC3		0.723787	0.570288	HTR2A inactive	PC3
0.427799	0.996824	HTR2A inactive	PC3		0.500906	0.227676	HTR2A inactive	PC3		0.298745	0.611469	HTR2A inactive	PC3		0.420172	0.627347	HTR2A inactive	PC3		0.57467	0.762177	HTR2A inactive	PC3
0.71709	0.458056	HTR2A inactive	PC3		0.217098	0.645979	HTR2A inactive	PC3		0.32204	0.723281	HTR2A inactive	PC3		0.224597	0.622658	HTR2A inactive	PC3		0.874172	0.0275357	HTR2A inactive	PC3
0.377456	0.343217	HTR2A inactive	PC3		0.456199	0.444362	HTR2A inactive	PC3		0.444104	0.714796	HTR2A inactive	PC3		0.805104	0.255211	HTR2A inactive	PC3		0.374073	0.45022	HTR2A inactive	PC3
0.395725	0.209007	HTR2A inactive	PC3		0.814775	0.485967	HTR2A inactive	PC3		0.224791	0.673084	HTR2A inactive	PC3		0.118566	0.931012	HTR2A inactive	PC3		0.683112	0.521393	HTR2A inactive	PC3
0.28548	0.854085	HTR2A inactive	PC3		0.537803	0.61726	HTR2A inactive	PC3		0.591745	0.751268	HTR2A inactive	PC3		0.871735	0.288674	HTR2A inactive	PC3		0.978001	0.22483	HTR2A inactive	PC3
0.873687	0.0683502	HTR2A inactive	PC3		0.186469	0.485561	HTR2A inactive	PC3		0.817161	0.834074	HTR2A inactive	PC3		0.814549	0.517415	HTR2A inactive	PC3		0.473263	0.618927	HTR2A inactive	PC3
0.632273	0	HTR2A inactive	PC3		0.485352	0.403569	HTR2A inactive	PC3		0.844613	0.715422	HTR2A inactive	PC3		0.744627	0.483422	HTR2A inactive	PC3		0.478525	0.436715	HTR2A inactive	PC3
0.330251	0.247883	HTR2A inactive	PC3		0.468751	0.737733	HTR2A inactive	PC3		0.579126	0.703986	HTR2A inactive	PC3		0.799841	0.197824	HTR2A inactive	PC3		0.886196	0.903669	HTR2A inactive	PC3
0.821883	0.350555	HTR2A inactive	PC3		0.370558	0.733648	HTR2A inactive	PC3		0.499787	0.942797	HTR2A inactive	PC3		0.903744	0.234097	HTR2A inactive	PC3		0.79633	0.0986756	HTR2A inactive	PC3
0.957934	0.336946	HTR2A inactive	PC3		0.321001	0	HTR2A inactive	PC3		0.121366	0.496229	HTR2A inactive	PC3		0.764317	0.841722	HTR2A inactive	PC3		0.725385	0.677117	HTR2A inactive	PC3
0.153458	0.50316	HTR2A inactive	PC3		0.126196	0.341991	HTR2A inactive	PC3		0.931032	0.223306	HTR2A inactive	PC3		0.211374	0.450911	HTR2A inactive	PC3		0.715875	0.890747	HTR2A inactive	PC3
0.153847	0.705686	HTR2A inactive	PC3		0.39195	0.667872	HTR2A inactive	PC3		0.615821	0.576415	HTR2A inactive	PC3		0.733619	0.295546	HTR2A inactive	PC3		0.958447	0.237186	HTR2A inactive	PC3
0.111411	0.729511	HTR2A inactive	PC3		0.997676	0.639212	HTR2A inactive	PC3		0.287092	0.423787	HTR2A inactive	PC3		0.774136	0.615132	HTR2A inactive	PC3		0.743497	0.185201	HTR2A inactive	PC3
0.96012	0.356609	HTR2A inactive	PC3		0.73436	0.847836	HTR2A inactive	PC3		0.580259	0.135035	HTR2A inactive	PC3		0.232085	0.20392	HTR2A inactive	PC3		0.45145	0.257357	HTR2A inactive	PC3
0.173066	0.529348	HTR2A inactive	PC3		0.645954	0.792974	HTR2A inactive	PC3		0.702307	0.789646	HTR2A inactive	PC3		0.600061	0.334067	HTR2A inactive	PC3		0.605881	0.633431	HTR2A inactive	PC3
0.281153	0.434937	HTR2A inactive	PC3		0.669262	0.848985	HTR2A inactive	PC3		0.809532	0.705862	HTR2A inactive	PC3		0.432667	0.376688	HTR2A inactive	PC3		0.408073	0.521944	HTR2A inactive	PC3
0.0194909	0.662974	HTR2A inactive	PC3		0.501404	0.340092	HTR2A inactive	PC3		0.538944	0.582846	HTR2A inactive	PC3		0.517896	0.146254	HTR2A inactive	PC3		0.735023	0.123835	HTR2A inactive	PC3
0.570504	0.542417	HTR2A inactive	PC3		0.0920481	0.479038	HTR2A inactive	PC3		0.87723	0.725568	HTR2A inactive	PC3		0.463452	0.66251	HTR2A inactive	PC3		0.606842	0.949052	HTR2A inactive	PC3
0.825669	0.0642518	HTR2A inactive	PC3		0.287813	0.0387845	HTR2A inactive	PC3		0.128771	0.462399	HTR2A inactive	PC3		0.739257	0.851929	HTR2A inactive	PC3		0.912707	0.829118	HTR2A inactive	PC3
0.650666	0.535552	HTR2A inactive	PC3		0.567022	0.789928	HTR2A inactive	PC3		0.401914	0.937731	HTR2A inactive	PC3		0.713459	0.180784	HTR2A inactive	PC3		0.742543	0.386111	HTR2A inactive	PC3
0.424693	0.953636	HTR2A inactive	PC3		0.77054	0.816896	HTR2A inactive	PC3		0.517315	0.0312022	HTR2A inactive	PC3		0.323333	0.17251	HTR2A inactive	PC3		0.748482	0.414129	HTR2A inactive	PC3
0.709556	0.558917	HTR2A inactive	PC3		0.873283	0.457514	HTR2A inactive	PC3		0.141299	0.688832	HTR2A inactive	PC3		0.0183368	0.912207	HTR2A inactive	PC3		0.39665	0.453835	HTR2A inactive	PC3
0.398334	0.898264	HTR2A inactive	PC3		0.3702	0.705819	HTR2A inactive	PC3		0.806513	0.642408	HTR2A inactive	PC3		0.971739	0.327982	HTR2A inactive	PC3		0.673336	0.250769	HTR2A inactive	PC3
0.409537	0.672598	HTR2A inactive	PC3		0.727522	0.282999	HTR2A inactive	PC3		0.0296132	0.896893	HTR2A inactive	PC3		0.0446094	0.811067	HTR2A inactive	PC3		0.703255	0.639116	HTR2A inactive	PC3
0.459941	1	HTR2A inactive	PC3		0.786338	0.29784	HTR2A inactive	PC3		0.0906648	0.926662	HTR2A inactive	PC3		0.06962	0.850305	HTR2A inactive	PC3		0.0409201	0.605181	HTR2A inactive	PC3
0.386185	0.640765	HTR2A inactive	PC3		0.212376	0.350189	HTR2A inactive	PC3		0.883567	0.534686	HTR2A inactive	PC3		0.474761	0.716446	HTR2A inactive	PC3		0.837583	0.118244	HTR2A inactive	PC3
0.912972	0.473524	HTR2A inactive	PC3		0.510536	0.0994497	HTR2A inactive	PC3		0.188422	0.577537	HTR2A inactive	PC3		0.764375	0.660333	HTR2A inactive	PC3		0.845175	0.443092	HTR2A inactive	PC3
0.504452	0.660349	HTR2A inactive	PC3		0.499006	0.90213	HTR2A inactive	PC3		0.374383	0.364722	HTR2A inactive	PC3		0.143787	0.0399807	HTR2A inactive	PC3		0.725412	0.475505	HTR2A inactive	PC3
0.339357	0.0955523	HTR2A inactive	PC3		0.73831	0.785021	HTR2A inactive	PC3		0.547909	0	HTR2A inactive	PC3		0.382894	0.063034	HTR2A inactive	PC3		0.499159	0.0484003	HTR2A inactive	PC3
0.240411	0.471289	HTR2A inactive	PC3		1	0.636138	HTR2A inactive	PC3		0.277434	0.375154	HTR2A inactive	PC3		0.701852	0.777652	HTR2A inactive	PC3		0.704093	0.975444	HTR2A inactive	PC3
0.42361	0.904016	HTR2A inactive	PC3		0.913306	0.420555	HTR2A inactive	PC3		0.108603	0.740406	HTR2A inactive	PC3		0.00359306	0.86483	HTR2A inactive	PC3		0.726347	0.860984	HTR2A inactive	PC3
0.413184	0.686465	HTR2A inactive	PC3		0.1216	0.608124	HTR2A inactive	PC3		0.33975	0.946686	HTR2A inactive	PC3		0.247539	0.744705	HTR2A inactive	PC3		0.560089	0.432435	HTR2A inactive	PC3
0.945349	0.396589	HTR2A inactive	PC3		0.496795	0.716432	HTR2A inactive	PC3		0.659962	0.75729	HTR2A inactive	PC3		0.802141	0.163191	HTR2A inactive	PC3		0.456753	0.499434	HTR2A inactive	PC3
0.111097	0.562279	HTR2A inactive	PC3		0.396614	0.767763	HTR2A inactive	PC3		0.705441	0.752687	HTR2A inactive	PC3		0.667867	0.300856	HTR2A inactive	PC3		0.641212	0.126203	HTR2A inactive	PC3
0.451638	0.0777011	HTR2A inactive	PC3		0.833593	0.399516	HTR2A inactive	PC3		0.495643	0.485439	HTR2A inactive	PC3		0.111991	0.973471	HTR2A inactive	PC3		0.495932	0.064019	HTR2A inactive	PC3
0.638408	0.0673151	HTR2A inactive	PC3		0.748257	0.94894	HTR2A inactive	PC3		0.40586	0.351428	HTR2A inactive	PC3		0.201721	0.0395214	HTR2A inactive	PC3		0.841084	0.23593	HTR2A inactive	PC3
0.218939	0.801443	HTR2A inactive	PC3		0.468864	0.912676	HTR2A inactive	PC3		0.577827	0.391054	HTR2A inactive	PC3		0.0698708	0.168235	HTR2A inactive	PC3		0.860434	0.918615	HTR2A inactive	PC3
0.346257	0.401054	HTR2A inactive	PC3		0.0438367	0.420322	HTR2A inactive	PC3		0.898495	0.736988	HTR2A inactive	PC3		0.528287	0.708504	HTR2A inactive	PC3		0.611593	0.511672	HTR2A inactive	PC3
0.346117	0.857122	HTR2A inactive	PC3		0.0559592	0.582592	HTR2A inactive	PC3		0.973702	0.661706	HTR2A inactive	PC3		0.252512	0.578171	HTR2A inactive	PC3		0.644431	0.302471	HTR2A inactive	PC3
0.578305	0.645344	HTR2A inactive	PC3		0.708392	0.674076	HTR2A inactive	PC3		0.425119	0.644475	HTR2A inactive	PC3		0.532033	0.181718	HTR2A inactive	PC3		0.862004	0.916345	HTR2A inactive	PC3
0.744356	0.0624732	HTR2A inactive	PC3		0.526797	0.632731	HTR2A inactive	PC3		0.652127	0.852218	HTR2A inactive	PC3		0.782902	0.261499	HTR2A inactive	PC3		0.0638769	0.636451	HTR2A inactive	PC3
0.307356	0.104973	HTR2A inactive	PC3		0.660752	0.902477	HTR2A inactive	PC3		0.675554	0.5274	HTR2A inactive	PC3		0.388695	0.352856	HTR2A inactive	PC3		0.869518	0.0705862	HTR2A inactive	PC3
0.489464	0.130853	HTR2A inactive	PC3		0.860963	0.541503	HTR2A inactive	PC3		0.194133	0.644407	HTR2A inactive	PC3		0.173193	0.981855	HTR2A inactive	PC3		0.456968	0.258493	HTR2A inactive	PC3
0.295433	0.812268	HTR2A inactive	PC3		0.846942	0.878178	HTR2A inactive	PC3		0.206282	0.597782	HTR2A inactive	PC3		0.278178	0.246306	HTR2A inactive	PC3		0.54091	0.932016	HTR2A inactive	PC3
0.140344	0.498711	HTR2A inactive	PC3		0.710034	0.816972	HTR2A inactive	PC3		0.486721	0.672115	HTR2A inactive	PC3		0.640028	0.190811	HTR2A inactive	PC3		0.72826	0.94354	HTR2A inactive	PC3
0.392456	0.180281	HTR2A inactive	PC3		0.307211	0.0893655	HTR2A inactive	PC3		0.0490112	0.449789	HTR2A inactive	PC3		0.70454	0.937242	HTR2A inactive	PC3		0.688145	0.620142	HTR2A inactive	PC3
0.732433	0.0284455	HTR2A inactive	PC3		0.635884	0.343751	HTR2A inactive	PC3		0.0135342	0.835261	HTR2A inactive	PC3		0.149932	0.754338	HTR2A inactive	PC3		0.670954	0.818893	HTR2A inactive	PC3
0.624356	0.0278498	HTR2A inactive	PC3		0.232322	0.16618	HTR2A inactive	PC3		0.102973	0.251992	HTR2A inactive	PC3		0.780464	0.793875	HTR2A inactive	PC3		0.482678	0.332976	HTR2A inactive	PC3
0.920156	0.422072	HTR2A inactive	PC3		0.287969	0.311961	HTR2A inactive	PC3		0.894851	0.203668	HTR2A inactive	PC3		0.121234	0.376358	HTR2A inactive	PC3		0.641058	0.0477628	HTR2A inactive	PC3
0.485375	0.190291	HTR2A inactive	PC3		0.567075	0.184888	HTR2A inactive	PC3		0.714381	0.456902	HTR2A inactive	PC3		0.410332	0.609017	HTR2A inactive	PC3		0.526099	0.514308	HTR2A inactive	PC3
0.933953	0.266314	HTR2A inactive	PC3		0.806673	0.423992	HTR2A inactive	PC3		0.17003	0.730298	HTR2A inactive	PC3		0.127403	0.932497	HTR2A inactive	PC3		0.405643	0.428084	HTR2A inactive	PC3
0.866127	0.308561	HTR2A inactive	PC3		0.540039	0.280422	HTR2A inactive	PC3		0.458148	0.750313	HTR2A inactive	PC3		0.550096	0.127596	HTR2A inactive	PC3		0.930818	0.848544	HTR2A inactive	PC3
0.430491	0.203449	HTR2A inactive	PC3		0.468442	0.274423	HTR2A inactive	PC3		0.303388	0.816645	HTR2A inactive	PC3		0.443856	0.745585	HTR2A inactive	PC3		0.597793	0.453434	HTR2A inactive	PC3
0.316482	0.846792	HTR2A inactive	PC3		0.772461	0.775069	HTR2A inactive	PC3		0.502507	0.0290786	HTR2A inactive	PC3		0.434542	0.0920007	HTR2A inactive	PC3		0.468225	0.128783	HTR2A inactive	PC3
0.297276	0.35443	HTR2A inactive	PC3		0.417579	0.912507	HTR2A inactive	PC3		0.617262	0.361891	HTR2A inactive	PC3		0.11669	0.214025	HTR2A inactive	PC3		0.524082	1	HTR2A inactive	PC3
0.987364	0.311664	HTR2A inactive	PC3		0.655115	0.654536	HTR2A inactive	PC3		0.68162	0.140326	HTR2A inactive	PC3		0.0676164	0.334725	HTR2A inactive	PC3		0.902175	0.870136	HTR2A inactive	PC3
0.651948	0.508071	HTR2A inactive	PC3		0.647942	0.309083	HTR2A inactive	PC3		0.0221122	0.7733	HTR2A inactive	PC3		0.029114	0.867029	HTR2A inactive	PC3		0.805349	0.0560343	HTR2A inactive	PC3
0.130231	0.550802	HTR2A inactive	PC3		0.194299	0.508079	HTR2A inactive	PC3		0.837968	0.597147	HTR2A inactive	PC3		0.850151	0.479306	HTR2A inactive	PC3		0.576893	0.661274	HTR2A inactive	PC3
0.641628	0.453126	HTR2A inactive	PC3		0.575235	0.594773	HTR2A inactive	PC3		0.57536	0.718911	HTR2A inactive	PC3		0.886589	0.348323	HTR2A inactive	PC3		0.411593	0.70539	HTR2A inactive	PC3
0.798858	0.0341612	HTR2A inactive	PC3		0.527181	0.654431	HTR2A inactive	PC3		0.833427	0.657435	HTR2A inactive	PC3		0.903289	0.4651	HTR2A inactive	PC3		0.734453	0.371772	HTR2A inactive	PC3
0.954025	0.452224	HTR2A inactive	PC3		0.150331	0.476269	HTR2A inactive	PC3		0.865746	0.587299	HTR2A inactive	PC3		0.674197	0.479216	HTR2A inactive	PC3		0.474277	0.102061	HTR2A inactive	PC3
0.584775	0.00705863	HTR2A inactive	PC3		0.545147	0.27356	HTR2A inactive	PC3		0.571339	0.0942831	HTR2A inactive	PC3		0.360642	0.212431	HTR2A inactive	PC3		0.451085	0.211361	HTR2A inactive	PC3
0.951035	0.385647	HTR2A inactive	PC3		0.426889	0.857846	HTR2A inactive	PC3		0.65904	0.431679	HTR2A inactive	PC3		0.390544	0.329864	HTR2A inactive	PC3		0.577351	0.334601	HTR2A inactive	PC3
0.751482	0.174469	HTR2A inactive	PC3		0.305224	0.393894	HTR2A inactive	PC3		0.862556	0.384923	HTR2A inactive	PC3		0.264873	0.308507	HTR2A inactive	PC3		0.648701	0.217399	HTR2A inactive	PC3
0.440398	0.978792	HTR2A inactive	PC3		0.545871	0.396217	HTR2A inactive	PC3		0.514119	0.798924	HTR2A inactive	PC3		0.496068	0.731578	HTR2A inactive	PC3		0.0522246	0.616436	HTR2A inactive	PC3
0.107063	0.558355	HTR2A inactive	PC3		0.324813	0.134571	HTR2A inactive	PC3		0.257405	0.331663	HTR2A inactive	PC3		0.865035	0.840903	HTR2A inactive	PC3		0.433616	0.687748	HTR2A inactive	PC3
0.77713	0.386904	HTR2A inactive	PC3		0.434283	0.588646	HTR2A inactive	PC3		0.826569	0.670026	HTR2A inactive	PC3		0.947321	0.29983	HTR2A inactive	PC3		0.632179	0.448836	HTR2A inactive	PC3
0.877895	0.496845	HTR2A inactive	PC3		0.422804	0.623963	HTR2A inactive	PC3		0.594111	0.974685	HTR2A inactive	PC3		0.976294	0.316025	HTR2A inactive	PC3		0.616983	0.0465717	HTR2A inactive	PC3
0.760697	0.54624	HTR2A inactive	PC3		0.82001	0.827829	HTR2A inactive	PC3		0.587209	0.540568	HTR2A inactive	PC3		0.560143	0.364986	HTR2A inactive	PC3		0.365527	0.515596	HTR2A inactive	PC3
0.825284	0.392182	HTR2A inactive	PC3		0.617283	0.223968	HTR2A inactive	PC3		0.190749	0.74851	HTR2A inactive	PC3		0.2201	0.835573	HTR2A inactive	PC3		0.436892	0.726053	HTR2A inactive	PC3
0.474242	0.995653	HTR2A inactive	PC3		0.569714	0.880076	HTR2A inactive	PC3		0.703021	0.322899	HTR2A inactive	PC3		0.227504	0	HTR2A inactive	PC3		0.0323103	0.633032	HTR2A inactive	PC3
0.0177683	0.735598	HTR2A inactive	PC3		0.675483	0.724944	HTR2A inactive	PC3		0.364342	1	HTR2A inactive	PC3		0.746295	0.221922	HTR2A inactive	PC3		0.729748	0.587546	HTR2A inactive	PC3
0.501703	0.0422668	HTR2A inactive	PC3		0.900882	0.709842	HTR2A inactive	PC3		0.3036	0.211292	HTR2A inactive	PC3		0.71718	0.670367	HTR2A inactive	PC3		0.357597	0.07171	HTR2A inactive	PC3
0.988302	0.372533	HTR2A inactive	PC3		0.222959	0.343863	HTR2A inactive	PC3		0.889171	0.271674	HTR2A inactive	PC3		0.224414	0.43285	HTR2A inactive	PC3		0.813353	0.280625	HTR2A inactive	PC3
0.33479	0.343263	HTR2A inactive	PC3		0.359889	0.48007	HTR2A inactive	PC3		0.754985	0.593201	HTR2A inactive	PC3		0.720583	0.167317	HTR2A inactive	PC3		0.68934	0.572539	HTR2A inactive	PC3
0.433254	0.654442	HTR2A inactive	PC3		0.111356	0.455715	HTR2A inactive	PC3		0.924689	0.777814	HTR2A inactive	PC3		0.785338	0.438107	HTR2A inactive	PC3		0.652316	0.0210094	HTR2A inactive	PC3
0.55606	0.152245	HTR2A inactive	PC3		0.235677	0.328391	HTR2A inactive	PC3		0.842298	0.284763	HTR2A inactive	PC3		0.156635	0.161476	HTR2A inactive	PC3		0.753013	0.655121	HTR2A inactive	PC3
0.565382	0.174732	HTR2A inactive	PC3		0.138127	0.382471	HTR2A inactive	PC3		0.365552	0.595804	HTR2A inactive	PC3		0.103849	0.54021	HTR2A inactive	PC3		0.651697	0.2744	HTR2A inactive	PC3
0.775485	0.0479712	HTR2A inactive	PC3		0.725572	0.75007	HTR2A inactive	PC3		0.489906	0.797044	HTR2A inactive	PC3		0.627155	0.146248	HTR2A inactive	PC3		0.909768	0.866726	HTR2A inactive	PC3
0.45648	0.112014	HTR2A inactive	PC3		0.572527	0.921499	HTR2A inactive	PC3		0.788963	0.245083	HTR2A inactive	PC3		0.0526253	0.354529	HTR2A inactive	PC3		0.437561	0.522586	HTR2A inactive	PC3
0.0441862	0.74378	HTR2A inactive	PC3		0.940574	0.654232	HTR2A inactive	PC3		0.290347	0.392903	HTR2A inactive	PC3		0.798155	0.683726	HTR2A inactive	PC3		0.32926	0.0835219	HTR2A inactive	PC3
0.780115	0.0845792	HTR2A inactive	PC3		0.249425	0.240351	HTR2A inactive	PC3		0.225749	0.258471	HTR2A inactive	PC3		0.845948	0.868325	HTR2A inactive	PC3		0.553335	0.953522	HTR2A inactive	PC3
0.662494	0.43032	HTR2A inactive	PC3		0.452939	0.640527	HTR2A inactive	PC3		0.72819	0.701461	HTR2A inactive	PC3		0.845983	0.443015	HTR2A inactive	PC3		0.388517	0.488576	HTR2A inactive	PC3
0.581571	0.0634293	HTR2A inactive	PC3		0.275612	0.415015	HTR2A inactive	PC3		0.753829	0.3131	HTR2A inactive	PC3		0.25654	0.128702	HTR2A inactive	PC3		0.75235	0.147159	HTR2A inactive	PC3
0.783476	0.401986	HTR2A inactive	PC3		0.0621792	0.33101	HTR2A inactive	PC3		0.813242	0.137073	HTR2A inactive	PC3		0.152317	0.493736	HTR2A inactive	PC3		0.66523	0.790196	HTR2A inactive	PC3
0.324298	0.835448	HTR2A inactive	PC3		0.634991	0.625854	HTR2A inactive	PC3		0.556637	0.876779	HTR2A inactive	PC3		0.736354	0.37181	HTR2A inactive	PC3		0.479232	0.704202	HTR2A inactive	PC3
0.747636	0.440617	HTR2A inactive	PC3		0.114293	0.287665	HTR2A inactive	PC3		0.139065	0.192481	HTR2A inactive	PC3		0.615794	0.856899	HTR2A inactive	PC3		0.637841	0.238342	HTR2A inactive	PC3
0.796091	0.199429	HTR2A inactive	PC3		0.80678	0.649722	HTR2A inactive	PC3		0.259138	0.688111	HTR2A inactive	PC3		0.209001	0.71308	HTR2A inactive	PC3		0.676993	0.906508	HTR2A inactive	PC3
0.64067	0.480714	HTR2A inactive	PC3		0.977004	0.678345	HTR2A inactive	PC3		0.244815	0.467266	HTR2A inactive	PC3		0.460487	0.786275	HTR2A inactive	PC3		0.499418	0.730176	HTR2A inactive	PC3
0.860254	0.0508006	HTR2A inactive	PC3		0.181917	0.622898	HTR2A inactive	PC3		0.960764	0.513685	HTR2A inactive	PC3		0.267465	0.628741	HTR2A inactive	PC3		0.59233	0.413143	HTR2A inactive	PC3
0.700899	0.162205	HTR2A inactive	PC3		0.0117899	0.431177	HTR2A inactive	PC3		0.849957	0.506807	HTR2A inactive	PC3		0.159863	0.475403	HTR2A inactive	PC3		0.367528	0.0482464	HTR2A inactive	PC3
0.233917	0.155575	HTR2A inactive	PC3		0.950306	0.733225	HTR2A inactive	PC3		0.320855	0.26112	HTR2A inactive	PC3		0.715878	0.618177	HTR2A inactive	PC3		0.332339	0.092527	HTR2A inactive	PC3
0.907106	0.349348	HTR2A inactive	PC3		0.834975	0.74777	HTR2A inactive	PC3		0.529027	0.110389	HTR2A inactive	PC3		0.36635	0.117565	HTR2A inactive	PC3		0.488231	0.808632	HTR2A inactive	PC3
0.794778	0.431481	HTR2A inactive	PC3		0.308444	0.350621	HTR2A inactive	PC3		0.754314	0.428089	HTR2A inactive	PC3		0.339077	0.263705	HTR2A inactive	PC3		0.858206	0.250136	HTR2A inactive	PC3
0.31807	0.157383	HTR2A inactive	PC3		0.0946415	0.326333	HTR2A inactive	PC3		0.854338	0.445343	HTR2A inactive	PC3		0.0912451	0.48916	HTR2A inactive	PC3		0.859963	0.298322	HTR2A inactive	PC3
0.53504	0.213509	HTR2A inactive	PC3		0.49908	0.565113	HTR2A inactive	PC3		0.646474	0.754212	HTR2A inactive	PC3		0.924623	0.306425	HTR2A inactive	PC3		0.437566	0.185036	HTR2A inactive	PC3
0.725274	0.0574509	HTR2A inactive	PC3		0.887535	0.60946	HTR2A inactive	PC3		0.312461	0.971174	HTR2A inactive	PC3		0.255861	0.140483	HTR2A inactive	PC3		0.547995	0.226323	HTR2A inactive	PC3
0.399186	0.0954266	HTR2A inactive	PC3		0.0263969	0.482829	HTR2A inactive	PC3		0.866556	0.247712	HTR2A inactive	PC3		0.524119	0.759934	HTR2A inactive	PC3		0.658405	0.58636	HTR2A inactive	PC3
0.679657	0.472581	HTR2A inactive	PC3		0.801244	0.805168	HTR2A inactive	PC3		0.560061	0.21834	HTR2A inactive	PC3		0.416232	0.17044	HTR2A inactive	PC3		0.455091	0.689211	HTR2A inactive	PC3
0.568796	0.127224	HTR2A inactive	PC3		0.870289	0.390107	HTR2A inactive	PC3		0.129956	0.829202	HTR2A inactive	PC3		0	0.819426	HTR2A inactive	PC3		0.545405	0.617842	HTR2A inactive	PC3
0.367265	0.324546	HTR2A inactive	PC3		0.641689	0.297755	HTR2A inactive	PC3		0.184004	0.882914	HTR2A inactive	PC3		0.122009	0.700533	HTR2A inactive	PC3		0.0149737	0.604234	HTR2A inactive	PC3
0.371571	0.377807	HTR2A inactive	PC3		0.530091	0.78175	HTR2A inactive	PC3		0.410444	0.986979	HTR2A inactive	PC3		0.840424	0.186343	HTR2A inactive	PC3		0.405862	0.143312	HTR2A inactive	PC3
0.957536	0.440401	HTR2A inactive	PC3		0.28818	0.178486	HTR2A inactive	PC3		0.221652	0.380753	HTR2A inactive	PC3		0.722525	0.863355	HTR2A inactive	PC3		0.0782374	0.615128	HTR2A inactive	PC3
0.421915	0.895972	HTR2A inactive	PC3		0.443935	0.13036	HTR2A inactive	PC3		0.100639	0.340306	HTR2A inactive	PC3		0.600257	0.847609	HTR2A inactive	PC3		0.74174	0.25132	HTR2A inactive	PC3
0.757237	0.0912362	HTR2A inactive	PC3		0.392609	0.79109	HTR2A inactive	PC3		0.735844	0.83214	HTR2A inactive	PC3		0.633325	0.289491	HTR2A inactive	PC3		0.678564	0.936724	HTR2A inactive	PC3
0.156091	0.573996	HTR2A inactive	PC3		0.933145	0.78648	HTR2A inactive	PC3		0.405069	0.41589	HTR2A inactive	PC3		0.649775	0.545177	HTR2A inactive	PC3		0.475754	0.751964	HTR2A inactive	PC3
0.935807	0.461106	HTR2A inactive	PC3		0.588644	0.347079	HTR2A inactive	PC3		0.0100075	0.747057	HTR2A inactive	PC3		0.321223	0.806932	HTR2A inactive	PC3		0.58752	0.390328	HTR2A inactive	PC3
0.604682	0.555704	HTR2A inactive	PC3		0.496334	0.605719	HTR2A inactive	PC3		0.621952	0.69036	HTR2A inactive	PC3		0.869017	0.382833	HTR2A inactive	PC3		0.513917	0.666677	HTR2A inactive	PC3
0.866458	0.375536	HTR2A inactive	PC3		0.529546	0.154213	HTR2A inactive	PC3		0.2768	0.270698	HTR2A inactive	PC3		0.661122	0.754064	HTR2A inactive	PC3		0.8499	0.801067	HTR2A inactive	PC3
0.378898	0.310836	HTR2A inactive	PC3		0.901092	0.736302	HTR2A inactive	PC3		0.48444	0.251767	HTR2A inactive	PC3		0.219515	0.167963	HTR2A inactive	PC3		0.35732	0.00280771	HTR2A inactive	PC3
0.223019	0.769886	HTR2A inactive	PC3		0.325274	0.541545	HTR2A inactive	PC3		0.592494	0.483031	HTR2A inactive	PC3		0.356627	0.390902	HTR2A inactive	PC3		0.870721	0.275694	HTR2A inactive	PC3
0.584677	0.008097	HTR2A inactive	PC3		0.312595	0.0414802	HTR2A inactive	PC3		0.14405	0.527952	HTR2A inactive	PC3		0.747082	0.914223	HTR2A inactive	PC3		0.887325	0.0553236	HTR2A inactive	PC3
0.613394	0.169572	HTR2A inactive	PC3		0.977708	0.543049	HTR2A inactive	PC3		0.0909616	0.406374	HTR2A inactive	PC3		0.692513	0.849217	HTR2A inactive	PC3		0.664877	0.503196	HTR2A inactive	PC3
0.358902	0.647296	HTR2A inactive	PC3		0.800627	0.683627	HTR2A inactive	PC3		0.54668	0.158904	HTR2A inactive	PC3		0.455276	0.170008	HTR2A inactive	PC3		0.524181	0.928579	HTR2A inactive	PC3
0.581663	0.627445	HTR2A inactive	PC3		0.656848	0.983814	HTR2A inactive	PC3		0.548633	0.377456	HTR2A inactive	PC3		0.139167	0.0724767	HTR2A inactive	PC3		0.723728	0.91771	HTR2A inactive	PC3
0.763984	0.426157	HTR2A inactive	PC3		0.345891	0.1436	HTR2A inactive	PC3		0.092124	0.354847	HTR2A inactive	PC3		0.797908	0.755179	HTR2A inactive	PC3		0.0364623	0.535277	HTR2A inactive	PC3
0.246037	0.431629	HTR2A inactive	PC3		0.740399	0.850028	HTR2A inactive	PC3		0.388667	0.526819	HTR2A inactive	PC3		0.438354	0.528132	HTR2A inactive	PC3		0.426461	0.462412	HTR2A inactive	PC3
0.135722	0.712013	HTR2A inactive	PC3		0.479013	0.0928802	HTR2A inactive	PC3		0.214903	0.300375	HTR2A inactive	PC3		0.868538	0.788499	HTR2A inactive	PC3		0.868329	0.460146	HTR2A inactive	PC3
0.559508	0.1917	HTR2A inactive	PC3		0.380098	0.114664	HTR2A inactive	PC3		0.162208	0.214419	HTR2A inactive	PC3		0.837685	0.872154	HTR2A inactive	PC3		0.726286	0.904073	HTR2A inactive	PC3
0.444349	0.0704364	HTR2A inactive	PC3		0.200886	0.409055	HTR2A inactive	PC3		0.747802	0.475542	HTR2A inactive	PC3		0.303308	0.36569	HTR2A inactive	PC3		0.727559	0.502521	HTR2A inactive	PC3
0.397777	0.374221	HTR2A inactive	PC3		0.237701	0.390648	HTR2A inactive	PC3		0.893222	0.290563	HTR2A inactive	PC3		0.100696	0.366805	HTR2A inactive	PC3		0.700851	0.510967	HTR2A inactive	PC3
0.335833	0.130624	HTR2A inactive	PC3		0.777436	0.662035	HTR2A inactive	PC3		0.539863	0.0808137	HTR2A inactive	PC3		0.441595	0.138461	HTR2A inactive	PC3		0.695351	0.884711	HTR2A inactive	PC3
0.084576	0.704443	HTR2A inactive	PC3		0.498964	0.253845	HTR2A inactive	PC3		0.611416	0.0328921	HTR2A inactive	PC3		0.239355	0.274826	HTR2A inactive	PC3		0.507709	0.910493	HTR2A inactive	PC3
0.792555	0.555384	HTR2A inactive	PC3		0.633535	0.762268	HTR2A inactive	PC3		0.458315	0.608147	HTR2A inactive	PC3		0.686383	0.152217	HTR2A inactive	PC3		0.699636	0.186568	HTR2A inactive	PC3
0.515179	0.167273	HTR2A inactive	PC3		0.108517	0.419339	HTR2A inactive	PC3		0.87431	0.777995	HTR2A inactive	PC3		0.856589	0.336755	HTR2A inactive	PC3		0.837604	0.426186	HTR2A inactive	PC3
0.986454	0.319232	HTR2A inactive	PC3		0.829856	0.893641	HTR2A inactive	PC3		0.331142	0.74604	HTR2A inactive	PC3		0.462992	0.514652	HTR2A inactive	PC3		0.435438	0.659609	HTR2A inactive	PC3
0.792563	0.0396477	HTR2A inactive	PC3		0.503617	0.958345	HTR2A inactive	PC3		0.718988	0.237924	HTR2A inactive	PC3		0.0928704	0.091369	HTR2A inactive	PC3		0.565437	0.967201	HTR2A inactive	PC3
0.0583882	0.648449	HTR2A inactive	PC3		0.625734	0.877747	HTR2A inactive	PC3		0.686541	0.611833	HTR2A inactive	PC3		0.485478	0.445632	HTR2A inactive	PC3		0.504882	0.144225	HTR2A inactive	PC3
0.0881448	0.750944	HTR2A inactive	PC3		0.196112	0.46817	HTR2A inactive	PC3		0.689263	0.915507	HTR2A inactive	PC3		0.868146	0.520012	HTR2A inactive	PC3		0.467471	0.754892	HTR2A inactive	PC3
0.879937	0.256532	HTR2A inactive	PC3		0.534945	0.443612	HTR2A inactive	PC3		0.723917	0.695266	HTR2A inactive	PC3		0.744113	0.36976	HTR2A inactive	PC3		0.408099	0.449672	HTR2A inactive	PC3
0.515139	0.0656732	HTR2A inactive	PC3		0.768874	0.647479	HTR2A inactive	PC3		0.396581	0.296911	HTR2A inactive	PC3		0.393039	0.153126	HTR2A inactive	PC3		0.596888	0.728353	HTR2A inactive	PC3
0.617987	0.60467	HTR2A inactive	PC3		0.313708	0.199477	HTR2A inactive	PC3		0.110093	0.566184	HTR2A inactive	PC3		0.801588	0.825958	HTR2A inactive	PC3		0.752707	0.652995	HTR2A inactive	PC3
0.610042	0.572644	HTR2A inactive	PC3		0.449172	0.797731	HTR2A inactive	PC3		0.567068	0.937215	HTR2A inactive	PC3		0.69523	0.234064	HTR2A inactive	PC3		0.527971	0.0971632	HTR2A inactive	PC3
0.717699	0.133941	HTR2A inactive	PC3		0.889644	0.442346	HTR2A inactive	PC3		0.230918	0.629195	HTR2A inactive	PC3		0.138837	1	HTR2A inactive	PC3		0.496709	0.111547	HTR2A inactive	PC3
0.720257	0.422507	HTR2A inactive	PC3		0.529911	0.460286	HTR2A inactive	PC3		0.66506	0.80985	HTR2A inactive	PC3		0.41523	0.693851	HTR2A inactive	PC3		0.867704	0.85642	HTR2A inactive	PC3
0.0279995	0.696359	HTR2A inactive	PC3		0.488189	0.816264	HTR2A inactive	PC3		0.625736	0.147636	HTR2A inactive	PC3		0.312276	0.0259006	HTR2A inactive	PC3		0.700794	0.423413	HTR2A inactive	PC3
0.447313	0.939203	HTR2A inactive	PC3		0.644716	0.199062	HTR2A inactive	PC3		0	0.846378	HTR2A inactive	PC3		0.452449	0.790096	HTR2A inactive	PC3		0.0663533	0.564024	HTR2A inactive	PC3
0.337134	0.299229	HTR2A inactive	PC3		0.341634	0.207013	HTR2A inactive	PC3		0.26183	0.300642	HTR2A inactive	PC3		0.717069	0.898861	HTR2A inactive	PC3		0.552397	0.863053	HTR2A inactive	PC3
0.0614533	0.717222	HTR2A inactive	PC3		0.601895	1	HTR2A inactive	PC3		0.623094	0.196238	HTR2A inactive	PC3		0.0348447	0.3396	HTR2A inactive	PC3		0.300388	0.0447066	HTR2A inactive	PC3
0.0985405	0.604499	HTR2A inactive	PC3		0.36763	0.0604256	HTR2A inactive	PC3		0.273674	0.227657	HTR2A inactive	PC3		0.814028	0.736087	HTR2A inactive	PC3		0.824063	0.0424545	HTR2A inactive	PC3
0.617135	0.0482627	HTR2A inactive	PC3		0.789681	0.320997	HTR2A inactive	PC3		0.202233	0.721037	HTR2A inactive	PC3		0.105709	0.790881	HTR2A inactive	PC3		0.304737	0.012039	HTR2A inactive	PC3
0.66611	0.619477	HTR2A inactive	PC3		0.695024	0.355922	HTR2A inactive	PC3		0.0514145	0.935465	HTR2A inactive	PC3		0.426683	0.765267	HTR2A inactive	PC3		0.580386	0.470425	HTR2A inactive	PC3
0.595499	0.542399	HTR2A inactive	PC3		0.238285	0.503444	HTR2A inactive	PC3		0.820776	0.556119	HTR2A inactive	PC3		0.84146	0.50484	HTR2A inactive	PC3		0.307897	0.0607048	HTR2A inactive	PC3
0.798401	0.520254	HTR2A inactive	PC3		0.447274	0.0595542	HTR2A inactive	PC3		0.111174	0.432865	HTR2A inactive	PC3		0.752731	0.801423	HTR2A inactive	PC3		0.769182	0.490858	HTR2A inactive	PC3
0.756405	0.5339	HTR2A inactive	PC3		0.33764	0.26917	HTR2A inactive	PC3		0.299913	0.881837	HTR2A inactive	PC3		0.286979	0.00734377	HTR2A inactive	PC3		0.855357	0.0236283	HTR2A inactive	PC3
0.893253	0.451472	HTR2A inactive	PC3		0.52483	0.219328	HTR2A inactive	PC3		0.563979	0.0224254	HTR2A inactive	PC3		0.391657	0.186083	HTR2A inactive	PC3		0.541218	0.172886	HTR2A inactive	PC3
0.24829	0.165702	HTR2A inactive	PC3		0.030215	0.385481	HTR2A inactive	PC3		0.814299	0.485394	HTR2A inactive	PC3		0.154081	0.439203	HTR2A inactive	PC3		0.315454	0.0403761	HTR2A inactive	PC3
0.850145	0.380246	HTR2A inactive	PC3		0.842355	0.376559	HTR2A inactive	PC3		0.148738	0.71914	HTR2A inactive	PC3		0.0582805	0.965057	HTR2A inactive	PC3		0.524104	0.220476	HTR2A inactive	PC3
0.645061	0.438143	HTR2A inactive	PC3		0.00279345	0.50838	HTR2A inactive	PC3		0.93627	0.406751	HTR2A inactive	PC3		0.186929	0.520792	HTR2A inactive	PC3		0.862209	0.847034	HTR2A inactive	PC3
0.861757	0.410692	HTR2A inactive	PC3		0.456273	0.0496689	HTR2A inactive	PC3		0.0621095	0.294321	HTR2A inactive	PC3		0.645901	0.809356	HTR2A inactive	PC3		0.69127	0.82855	HTR2A inactive	PC3
0.8754	0.26797	HTR2A inactive	PC3		0.611642	0.968381	HTR2A inactive	PC3		0.769901	0.19263	HTR2A inactive	PC3		0.162522	0.234387	HTR2A inactive	PC3		0.507682	0.983285	HTR2A inactive	PC3
0.546378	0.620976	HTR2A inactive	PC3		0.671179	0.794043	HTR2A inactive	PC3		0.464155	0.73772	HTR2A inactive	PC3		0.607974	0.202606	HTR2A inactive	PC3		1	0.19073	HTR2A inactive	PC3
0.26244	0.140015	HTR2A inactive	PC3		0.8683	0.83824	HTR2A inactive	PC3		0.426699	0.506026	HTR2A inactive	PC3		0.594988	0.446689	HTR2A inactive	PC3		0.532316	0.522845	HTR2A inactive	PC3
0.712817	0.177703	HTR2A inactive	PC3		0.742183	0.648135	HTR2A inactive	PC3		0.461583	0.137855	HTR2A inactive	PC3		0.298315	0.181625	HTR2A inactive	PC3		0.560892	0.57549	HTR2A inactive	PC3
0.531533	0.117077	HTR2A inactive	PC3		0.365688	0.405599	HTR2A inactive	PC3		0.917527	0.317454	HTR2A inactive	PC3		0.126708	0.303227	HTR2A inactive	PC3		0.521153	0.927931	HTR2A inactive	PC3
					0.734806	0.664514	HTR2A inactive	PC3		0.457278	0.689708	HTR2A inactive	PC3		0.54743	0.170923	HTR2A inactive	PC3		0.971167	0.195304	HTR2A inactive	PC3
					0.164805	0.587944	HTR2A inactive	PC3		0.535922	0.454464	HTR2A inactive	PC3		0.228729	0.693101	HTR2A inactive	PC3		0.484959	0.231335	HTR2A inactive	PC3
					0.789651	0.845022	HTR2A inactive	PC3		0.500411	0.587014	HTR2A inactive	PC3		0.464865	0.107907	HTR2A inactive	PC3		0.722932	0.180145	HTR2A inactive	PC3
