# Supplementary material for: Deep representation learning of chemical-induced transcriptional profile for phenotype-based drug discovery
Source: Nat Commun. 2024 Jun 25;15:5378. doi: 10.1038/s41467-024-49620-3 (PMC11199551; doi:10.1038/s41467-024-49620-3)
Supplement: Supplementary file 4 — Source Data [file 41467_2024_49620_MOESM4_ESM.zip › Source Data/Supplementary Fig. 6.xlsx]

## Sheet: Sheet1
DRD2
model	metrics	repeat 1	repeat 2	repeat 3	repeat 4	repeat 5		model	p-values		structure similarity	model	metrics	repeat 1	repeat 2	repeat 3	repeat 4	repeat 5		model	p-values
TranSiGen	AUPR	0.627503	0.623341	0.632202	0.62441	0.629271		TranSiGen vs. TranSiGen_EF	0.3637		(0.0, 0.3]	ECFP4	AUPR	0.135417	0.545635	0.199176	0.558442	0.142361		(0.0, 0.3]_TranSiGen_LF vs. (0.0, 0.3]_ECFP4	0.03586
TranSiGen_EF	AUPR	0.58695	0.719494	0.577968	0.703442	0.696661		TranSiGen vs. TranSiGen_LF	0.0004404			KPGT	AUPR	0.238095	0.223214	0.170139	0.161111	0.181548		(0.3, 1.0]_TranSiGen_LF vs. (0.3, 1.0]_ECFP4	0.002068
TranSiGen_LF	AUPR	0.6578	0.660155	0.694258	0.700886	0.677125						TranSiGen_LF	AUPR	0.564394	0.566667	0.564394	0.547917	0.559295		(0.3, 1.0]_TranSiGen_LF vs. (0.3, 1.0]_KPGT	6.926e-05
											(0.3, 1.0]	ECFP4	AUPR	0.960317	0.906151	0.906151	0.906151	0.934722		(0.0, 0.3]_TranSiGen_LF vs. (0.0, 0.3]_KPGT	1.13e-08
												KPGT	AUPR	0.943651	0.974206	0.943651	0.974206	0.974206
												TranSiGen_LF	AUPR	0.788095	0.85754	0.85754	0.85754	0.85754
ADRA2A
model	metrics	repeat 1	repeat 2	repeat 3	repeat 4	repeat 5		model	p-values		structure similarity	model	metrics	repeat 1	repeat 2	repeat 3	repeat 4	repeat 5		model	p-values
TranSiGen	AUPR	0.593461	0.606193	0.599079	0.593151	0.61344		TranSiGen vs. TranSiGen_EF	0.003609		(0.0, 0.3]	ECFP4	AUPR	0.473133	0.615887	0.392632	0.425494	0.640173		(0.0, 0.3]_TranSiGen_LF vs. (0.0, 0.3]_ECFP4	0.0001927
TranSiGen_EF	AUPR	0.838478	0.680418	0.798285	0.706336	0.670212		TranSiGen vs. TranSiGen_LF	9.706e-06			KPGT	AUPR	0.768462	0.762778	0.755128	0.706319	0.71619		(0.3, 1.0]_TranSiGen_LF vs. (0.3, 1.0]_ECFP4	0.0001975
TranSiGen_LF	AUPR	0.791351	0.768384	0.730385	0.737412	0.819884						TranSiGen_LF	AUPR	0.860556	0.840455	0.832222	0.821111	0.83303		(0.3, 1.0]_TranSiGen_LF vs. (0.3, 1.0]_KPGT	0.947
											(0.3, 1.0]	ECFP4	AUPR	0.943333	0.918333	0.963333	0.858333	0.868095		(0.0, 0.3]_TranSiGen_LF vs. (0.0, 0.3]_KPGT	0.0001553
												KPGT	AUPR	0.806429	0.704643	0.740556	0.874643	0.690556
												TranSiGen_LF	AUPR	0.776667	0.751429	0.723095	0.776667	0.776667
SLC6A4
model	metrics	repeat 1	repeat 2	repeat 3	repeat 4	repeat 5		model	p-values		structure similarity	model	metrics	repeat 1	repeat 2	repeat 3	repeat 4	repeat 5		model	p-values
TranSiGen	AUPR	0.724554	0.693767	0.768149	0.730439	0.739438		TranSiGen vs. TranSiGen_EF	0.0009356		(0.0, 0.3]	ECFP4	AUPR	0.462944	0.478241	0.540675	0.532341	0.568651		(0.0, 0.3]_TranSiGen_LF vs. (0.0, 0.3]_ECFP4	1.614e-06
TranSiGen_EF	AUPR	0.79458	0.858969	0.849038	0.791183	0.855288		TranSiGen vs. TranSiGen_LF	1.927e-05			KPGT	AUPR	0.655556	0.488889	0.372222	0.599206	0.582341		(0.3, 1.0]_TranSiGen_LF vs. (0.3, 1.0]_ECFP4	0.0001178
TranSiGen_LF	AUPR	0.840243	0.837925	0.840243	0.854082	0.837925						TranSiGen_LF	AUPR	0.763889	0.763889	0.763889	0.763889	0.763889		(0.3, 1.0]_TranSiGen_LF vs. (0.3, 1.0]_KPGT	4.443e-08
											(0.3, 1.0]	ECFP4	AUPR	1	1	1	1	0.94375		(0.0, 0.3]_TranSiGen_LF vs. (0.0, 0.3]_KPGT	0.001972
												KPGT	AUPR	1	1	1	1	1
												TranSiGen_LF	AUPR	0.908333	0.908333	0.908333	0.908333	0.883929
KCNH2
model	metrics	repeat 1	repeat 2	repeat 3	repeat 4	repeat 5		model	p-values		structure similarity	model	metrics	repeat 1	repeat 2	repeat 3	repeat 4	repeat 5		model	p-values
TranSiGen	AUPR	0.709905	0.70811	0.697429	0.69709	0.690322		TranSiGen vs. TranSiGen_EF	0.3971		(0.0, 0.3]	ECFP4	AUPR	0.72692	0.66495	0.666912	0.635439	0.64567		(0.0, 0.3]_TranSiGen_LF vs. (0.0, 0.3]_ECFP4	0.01217
TranSiGen_EF	AUPR	0.745806	0.762602	0.80018	0.699387	0.62821		TranSiGen vs. TranSiGen_LF	0.002395			KPGT	AUPR	0.551786	0.713258	0.627328	0.72692	0.587745		(0.3, 1.0]_TranSiGen_LF vs. (0.3, 1.0]_ECFP4	0.1411
TranSiGen_LF	AUPR	0.817424	0.744889	0.785284	0.834175	0.740043						TranSiGen_LF	AUPR	0.71131	0.728571	0.771429	0.728571	0.71131		(0.3, 1.0]_TranSiGen_LF vs. (0.3, 1.0]_KPGT	0.1411
											(0.3, 1.0]	ECFP4	AUPR	1	1	1	1	1		(0.0, 0.3]_TranSiGen_LF vs. (0.0, 0.3]_KPGT	0.0391
												KPGT	AUPR	1	1	1	1	1
												TranSiGen_LF	AUPR	1	0.791667	0.791667	1	1
