# Supplementary material for: Deep representation learning of chemical-induced transcriptional profile for phenotype-based drug discovery
Source: Nat Commun. 2024 Jun 25;15:5378. doi: 10.1038/s41467-024-49620-3 (PMC11199551; doi:10.1038/s41467-024-49620-3)
Supplement: Supplementary file 4 — Source Data [file 41467_2024_49620_MOESM4_ESM.zip › Source Data/Supplementary Fig. 7.xlsx]

## Sheet: results_R2
Pearson	data	random_seed
0.521452	ECFP4+$\mathit{X}_1$	0
0.492314	ECFP4+$\mathit{X}_1$	1000
0.495518	ECFP4+$\mathit{X}_1$	10000
0.510833	ECFP4+$\mathit{X}_1$	100000
0.514435	ECFP4+$\mathit{X}_1$	1000000
0.338354	KPGT+$\mathit{X}_1$	0
0.334441	KPGT+$\mathit{X}_1$	1000
0.36107	KPGT+$\mathit{X}_1$	10000
0.313161	KPGT+$\mathit{X}_1$	100000
0.347594	KPGT+$\mathit{X}_1$	1000000
0.521989	$\mathit{\Delta}X$	0
0.529416	$\mathit{\Delta}X$	1000
0.495306	$\mathit{\Delta}X$	10000
0.498928	$\mathit{\Delta}X$	100000
0.559552	$\mathit{\Delta}X$	1000000
0.578482	TranSiGen	0
0.566281	TranSiGen	1000
0.598309	TranSiGen	10000
0.557553	TranSiGen	100000
0.568632	TranSiGen	1000000
0.115014	DLEPS	0
0.132727	DLEPS	1000
0.12417	DLEPS	10000
0.150709	DLEPS	100000
0.0885395	DLEPS	1000000
-0.057132	DeepCE	0
-0.0325399	DeepCE	1000
-0.0687203	DeepCE	10000
-0.143808	DeepCE	100000
-0.0449506	DeepCE	1000000
-0.0772863	CIGER	0
-0.0675363	CIGER	1000
-0.0547516	CIGER	10000
-0.0784614	CIGER	100000
-0.0944276	CIGER	1000000
0.0155969	MultiDCP	0
0.0113417	MultiDCP	1000
-0.110879	MultiDCP	10000
-0.0462716	MultiDCP	100000
-0.0285967	MultiDCP	1000000

## Sheet: Sheet1
model	metrics	repeat 1	repeat 2	repeat 3	repeat 4	repeat 5		model	p-values
TranSiGen	Pearson	0.578482	0.566281	0.598309	0.557553	0.568632		TranSiGen vs. ΔX	0.00457
ΔX	Pearson	0.521989	0.529416	0.495306	0.498928	0.559552		TranSiGen vs. DLEPS	3.571e-10
DLEPS	Pearson	0.115014	0.132727	0.12417	0.150709	0.0885395		TranSiGen vs. DeepCE	1.276e-09
DeepCE	Pearson	-0.057132	-0.0325399	-0.0687203	-0.143808	-0.0449506		TranSiGen vs. CIGER	2.493e-12
CIGER	Pearson	-0.0772863	-0.0675363	-0.0547516	-0.0784614	-0.0944276		TranSiGen vs. MultiDCP	6.582e-09
MultiDCP	Pearson	0.0155969	0.0113417	-0.110879	-0.0462716	-0.0285967
