# Supplementary material for: Deep representation learning of chemical-induced transcriptional profile for phenotype-based drug discovery
Source: Nat Commun. 2024 Jun 25;15:5378. doi: 10.1038/s41467-024-49620-3 (PMC11199551; doi:10.1038/s41467-024-49620-3)
Supplement: Supplementary file 4 — Source Data [file 41467_2024_49620_MOESM4_ESM.zip › Source Data/Supplementary Table 1.xlsx]

## Sheet: Sheet1
model	metrics	repeat 1	repeat 2	repeat 3	repeat 4	repeat 5	average	standard deviation
DLEPS	time	0.0232	0.0225	0.0228	0.017	0.0192	0.02094	0.00271809
DeepCE	time	0.0241	0.0157	0.0171	0.0142	0.0152	0.01726	0.00396396
CIGER	time	0.0197	0.0188	0.0182	0.0186	0.0176	0.01858	0.000775887
MultiDCP	time	0.0371	0.0452	0.0378	0.0448	0.0124	0.03546	0.0134353
TranSiGen	time	0.0096	0.0085	0.0088	0.0098	0.009	0.00914	0.000545894
