# Supplementary material for: Deep representation learning of chemical-induced transcriptional profile for phenotype-based drug discovery
Source: Nat Commun. 2024 Jun 25;15:5378. doi: 10.1038/s41467-024-49620-3 (PMC11199551; doi:10.1038/s41467-024-49620-3)
Supplement: Supplementary file 4 — Source Data [file 41467_2024_49620_MOESM4_ESM.zip › Source Data/Supplementary Table 2.xlsx]

## Sheet: Sheet1
structure similarity	model	metrics	repeat 1	repeat 2	repeat 3	repeat 4	repeat 5	average	standard deviation
seven cell lines (scenario 1-1)	DLEPS	RMSE	1.54492	1.4428	1.48741	1.47943	1.52244	1.4954	0.0395883
	DeepCE	RMSE	1.81044	1.72754	1.75851	1.76368	1.80382	1.7728	0.0343331
	CIGER	RMSE	3.41313	5.87035	3.63636	5.25877	4.14416	4.46456	1.06079
	MultiDCP	RMSE	1.74755	1.73747	1.76154	1.79162	1.8101	1.76966	0.0304478
	TranSiGen(ECFP4)	RMSE	0.65834	0.687903	0.703414	0.718114	0.683852	0.690325	0.0224409
	TranSiGen(KPGT)	RMSE	0.64074	0.675631	0.697408	0.704984	0.675361	0.678825	0.0250114
	DLEPS	Pearson	0.422387	0.459387	0.421594	0.408408	0.422178	0.426791	0.019158
	DeepCE	Pearson	0.407326	0.413046	0.416027	0.41677	0.407286	0.412091	0.00458505
	CIGER	Pearson	0.423713	0.421884	0.428541	0.40782	0.400304	0.416452	0.0118705
	MultiDCP	Pearson	0.4659	0.442338	0.45561	0.43491	0.431589	0.446069	0.0144256
	TranSiGen(ECFP4)	Pearson	0.516058	0.542985	0.554957	0.523756	0.528476	0.533246	0.0156084
	TranSiGen(KPGT)	Pearson	0.541318	0.562515	0.555164	0.542111	0.529379	0.546098	0.0129422
	DLEPS	Positive P@100	0.240806	0.26913	0.245294	0.24	0.234776	0.246001	0.0134579
	DeepCE	Positive P@100	0.235782	0.225663	0.227062	0.221676	0.230621	0.228161	0.00533027
	CIGER	Positive P@100	0.218299	0.246506	0.251751	0.22	0.23209	0.233729	0.0151435
	MultiDCP	Positive P@100	0.243946	0.23512	0.234181	0.229027	0.246554	0.237766	0.0072738
	TranSiGen(ECFP4)	Positive P@100	0.36188	0.38408	0.394813	0.372228	0.379505	0.378501	0.0123876
	TranSiGen(KPGT)	Positive P@100	0.381172	0.401219	0.392743	0.390203	0.377847	0.388637	0.00935122
	DLEPS	Negative P@100	0.314194	0.324348	0.311471	0.293235	0.300149	0.308679	0.0121961
	DeepCE	Negative P@100	0.278503	0.27006	0.263955	0.279189	0.264915	0.271325	0.00725223
	CIGER	Negative P@100	0.293469	0.293313	0.283164	0.276919	0.277797	0.284932	0.00808366
	MultiDCP	Negative P@100	0.303401	0.279337	0.283446	0.291135	0.278757	0.287215	0.0103097
	TranSiGen(ECFP4)	Negative P@100	0.382561	0.399453	0.411546	0.393595	0.385297	0.39449	0.0116527
	TranSiGen(KPGT)	Negative P@100	0.396948	0.411667	0.414239	0.394253	0.384876	0.400397	0.0123405
full data (scenario 1-2)	TranSiGen(ECFP4; init_random)	RMSE	0.521977	0.523415	0.52946	0.531895	0.521513	0.525652	0.00472011
	TranSiGen (ECFP4)	RMSE	0.528459	0.516776	0.519728	0.523026	0.520929	0.521784	0.00436299
	TranSiGen(KPGT; init_random)	RMSE	0.520586	0.522783	0.531241	0.528396	0.517641	0.524129	0.00559555
	TranSiGen (KPGT)	RMSE	0.523593	0.515553	0.517313	0.516844	0.517231	0.518107	0.0031472
	TranSiGen(ECFP4; init_random)	Pearson	0.611275	0.60167	0.607943	0.605962	0.604285	0.606227	0.00364137
	TranSiGen (ECFP4)	Pearson	0.613392	0.613737	0.613413	0.609709	0.612603	0.612571	0.00165323
	TranSiGen(KPGT; init_random)	Pearson	0.614579	0.606456	0.612197	0.610851	0.610624	0.610941	0.00295967
	TranSiGen (KPGT)	Pearson	0.619317	0.616299	0.61742	0.614821	0.61753	0.617078	0.00166107
	TranSiGen(ECFP4; init_random)	Positive P@100	0.437374	0.42573	0.437153	0.431854	0.430575	0.432537	0.00488272
	TranSiGen (ECFP4)	Positive P@100	0.440283	0.43865	0.438557	0.436466	0.440633	0.438918	0.00165946
	TranSiGen(KPGT; init_random)	Positive P@100	0.439255	0.430874	0.436928	0.434824	0.435506	0.435477	0.00308209
	TranSiGen (KPGT)	Positive P@100	0.445373	0.440464	0.443293	0.441133	0.443186	0.44269	0.00194863
	TranSiGen(ECFP4; init_random)	Negative P@100	0.44362	0.439808	0.442593	0.441329	0.441131	0.441696	0.00145977
	TranSiGen (ECFP4)	Negative P@100	0.442736	0.447178	0.447705	0.444514	0.444358	0.445298	0.0020852
	TranSiGen(KPGT; init_random)	Negative P@100	0.446794	0.439192	0.444212	0.447519	0.444943	0.444532	0.00327192
	TranSiGen (KPGT)	Negative P@100	0.451855	0.449653	0.449971	0.45084	0.449029	0.45027	0.00110091
