# Supplementary material for: Deep representation learning of chemical-induced transcriptional profile for phenotype-based drug discovery
Source: Nat Commun. 2024 Jun 25;15:5378. doi: 10.1038/s41467-024-49620-3 (PMC11199551; doi:10.1038/s41467-024-49620-3)
Supplement: Supplementary file 4 — Source Data [file 41467_2024_49620_MOESM4_ESM.zip › Source Data/Supplementary Table 3.xlsx]

## Sheet: Sheet1
structure similarity	model	metrics	repeat 1	repeat 2	repeat 3	average	standard deviation
seven cell lines (scenario 1-1)	DLEPS	RMSE	1.54493	1.5537	1.55401	1.55088	0.00515713
	DeepCE	RMSE	1.81044	1.7444	1.76357	1.7728	0.0339711
	CIGER	RMSE	2.87353	2.35309	2.42566	2.55076	0.281875
	MultiDCP	RMSE	1.76139	1.80461	1.78044	1.78214	0.0216585
	TranSiGen(ECFP4)	RMSE	0.665204	0.658969	0.659368	0.66118	0.00349064
	TranSiGen(KPGT)	RMSE	0.640476	0.643442	0.640441	0.641453	0.00172242
	DLEPS	Pearson	0.422384	0.416645	0.414739	0.417922	0.0039792
	DeepCE	Pearson	0.407326	0.443408	0.438348	0.429694	0.0195354
	CIGER	Pearson	0.438133	0.434817	0.433981	0.435644	0.00219559
	MultiDCP	Pearson	0.458231	0.452892	0.460293	0.457138	0.00381952
	TranSiGen(ECFP4)	Pearson	0.517036	0.518232	0.517211	0.517493	0.000646035
	TranSiGen(KPGT)	Pearson	0.538286	0.538518	0.542511	0.539772	0.00237522
	DLEPS	Positive P@100	0.240968	0.245	0.244677	0.243548	0.00224072
	DeepCE	Positive P@100	0.235782	0.237415	0.241633	0.238277	0.00301886
	CIGER	Positive P@100	0.273333	0.239388	0.262517	0.258413	0.017341
	MultiDCP	Positive P@100	0.234422	0.251837	0.232857	0.239705	0.0105353
	TranSiGen(ECFP4)	Positive P@100	0.365068	0.363324	0.361553	0.363315	0.00175751
	TranSiGen(KPGT)	Positive P@100	0.380136	0.379155	0.382289	0.380527	0.00160285
	DLEPS	Negative P@100	0.314194	0.316129	0.317742	0.316022	0.00177664
	DeepCE	Negative P@100	0.278503	0.295782	0.297143	0.290476	0.010391
	CIGER	Negative P@100	0.285918	0.286667	0.287279	0.286621	0.000681405
	MultiDCP	Negative P@100	0.300748	0.304694	0.300612	0.302018	0.00231825
	TranSiGen(ECFP4)	Negative P@100	0.385286	0.389918	0.38515	0.386785	0.00271456
	TranSiGen(KPGT)	Negative P@100	0.395913	0.398583	0.396894	0.39713	0.00135072
	DLEPS	SSE	2441.87	2457.07	2462.85	2453.93	10.8364
	DeepCE	SSE	3361.36	3086.74	3160.14	3202.74	142.18
	CIGER	SSE	8291.93	5585.62	6064.53	6647.36	1444.23
	MultiDCP	SSE	3034.24	3184.96	3100.23	3106.47	75.5531
	TranSiGen(ECFP4)	SSE	473.551	472.914	465.666	470.711	4.38005
	TranSiGen(KPGT)	SSE	445.047	449.144	446.281	446.824	2.10195
	DLEPS	MSE	2.4968	2.51234	2.51825	2.50913	0.0110802
	DeepCE	MSE	3.43697	3.15618	3.23122	3.27479	0.145378
	CIGER	MSE	8.47846	5.71126	6.20095	6.79689	1.47672
	MultiDCP	MSE	3.10249	3.2566	3.16996	3.17635	0.0772527
	TranSiGen(ECFP4)	MSE	0.484204	0.483552	0.476142	0.481299	0.00447858
	TranSiGen(KPGT)	MSE	0.455058	0.459248	0.45632	0.456876	0.00214924
	DLEPS	MAE	1.25498	1.25614	1.25713	1.25608	0.0010752
	DeepCE	MAE	1.45814	1.40866	1.4171	1.42797	0.0264704
	CIGER	MAE	2.33546	1.88735	1.94409	2.05563	0.243991
	MultiDCP	MAE	1.39562	1.42165	1.40802	1.40843	0.0130174
	TranSiGen(ECFP4)	MAE	0.491348	0.490029	0.484324	0.488567	0.00373297
	TranSiGen(KPGT)	MAE	0.472858	0.475194	0.473963	0.474005	0.00116853
	DLEPS	multiple r2	0.158965	0.15497	0.151729	0.155221	0.00362436
	DeepCE	multiple r2	0.0736477	0.164701	0.129036	0.122462	0.0458813
	CIGER	multiple r2	-1.54544	-0.678413	-0.823733	-1.01586	0.464351
	MultiDCP	multiple r2	0.17924	0.109429	0.147545	0.145405	0.0349549
	TranSiGen(ECFP4)	multiple r2	-0.0426801	-0.0339496	0.0107092	-0.0219735	0.0286387
	TranSiGen(KPGT)	multiple r2	0.0620182	0.0303428	0.0510788	0.0478133	0.0160882
full data (scenario 1-2)	TranSiGen(ECFP4; init_random)	RMSE	0.526372	0.530623	0.522506	0.5265	0.00406015
	TranSiGen(ECFP4)	RMSE	0.520028	0.528459	0.518476	0.522321	0.00537233
	TranSiGen(KPGT; init_random)	RMSE	0.524129	0.527471	0.520165	0.523922	0.00365709
	TranSiGen(KPGT)	RMSE	0.518837	0.523593	0.51693	0.519787	0.00343192
	TranSiGen(ECFP4; init_random)	Pearson	0.609996	0.607968	0.608331	0.608765	0.00108145
	TranSiGen(ECFP4)	Pearson	0.61706	0.613392	0.615274	0.615242	0.00183388
	TranSiGen(KPGT; init_random)	Pearson	0.612225	0.613505	0.612158	0.612629	0.000758925
	TranSiGen(KPGT)	Pearson	0.618411	0.619317	0.618514	0.618748	0.000496052
	TranSiGen(ECFP4; init_random)	Positive P@100	0.435486	0.431297	0.432482	0.433088	0.00215926
	TranSiGen(ECFP4)	Positive P@100	0.441011	0.440283	0.440325	0.440539	0.000409127
	TranSiGen(KPGT; init_random)	Positive P@100	0.435909	0.439028	0.436204	0.437047	0.00172153
	TranSiGen(KPGT)	Positive P@100	0.440288	0.445373	0.444014	0.443225	0.00263264
	TranSiGen(ECFP4; init_random)	Negative P@100	0.442568	0.442226	0.441701	0.442165	0.000436573
	TranSiGen(ECFP4)	Negative P@100	0.450962	0.442736	0.449267	0.447655	0.00434344
	TranSiGen(KPGT; init_random)	Negative P@100	0.445222	0.447071	0.443723	0.445339	0.00167715
	TranSiGen(KPGT)	Negative P@100	0.453502	0.451855	0.450013	0.45179	0.00174501
	TranSiGen(ECFP4; init_random)	SSE	313.279	320.356	308.378	314.004	6.02165
	TranSiGen(ECFP4)	SSE	307.625	316.553	304.428	309.535	6.28414
	TranSiGen(KPGT; init_random)	SSE	310.425	315.582	304.728	310.245	5.42903
	TranSiGen(KPGT)	SSE	305.67	311.958	302.019	306.549	5.02714
	TranSiGen(ECFP4; init_random)	MSE	0.320326	0.327562	0.315315	0.321068	0.0061571
	TranSiGen(ECFP4)	MSE	0.314545	0.323674	0.311276	0.316498	0.0064255
	TranSiGen(KPGT; init_random)	MSE	0.317408	0.322681	0.311583	0.317224	0.00555116
	TranSiGen(KPGT)	MSE	0.312546	0.318975	0.308813	0.313445	0.00514023
	TranSiGen(ECFP4; init_random)	MAE	0.36666	0.369274	0.362913	0.366282	0.00319698
	TranSiGen(ECFP4)	MAE	0.360218	0.366863	0.35871	0.361931	0.00433791
	TranSiGen(KPGT; init_random)	MAE	0.364863	0.365455	0.361564	0.363961	0.00209655
	TranSiGen(KPGT)	MAE	0.359276	0.361211	0.358085	0.359524	0.00157758
	TranSiGen(ECFP4; init_random)	multiple r2	0.307498	0.321677	0.319561	0.316245	0.0076492
	TranSiGen(ECFP4)	multiple r2	0.331727	0.323731	0.328651	0.328036	0.00403362
	TranSiGen(KPGT; init_random)	multiple r2	0.317748	0.327348	0.319475	0.321524	0.00511758
	TranSiGen(KPGT)	multiple r2	0.33399	0.337535	0.330435	0.333987	0.00355008
