# Supplementary material for: Deep representation learning of chemical-induced transcriptional profile for phenotype-based drug discovery
Source: Nat Commun. 2024 Jun 25;15:5378. doi: 10.1038/s41467-024-49620-3 (PMC11199551; doi:10.1038/s41467-024-49620-3)
Supplement: Supplementary file 4 — Source Data [file 41467_2024_49620_MOESM4_ESM.zip › Source Data/Supplementary Table 4.xlsx]

## Sheet: Sheet1
model	metrics	fold 1	fold 2	fold 3	average	standard deviation
DeepCE	RMSE	1.62741	1.6909	1.73068	1.683	0.0520852
CIGER	RMSE	9.54419	8.02645	9.05347	8.87471	0.774501
MultiDCP	RMSE	1.66554	1.78044	1.76285	1.73627	0.0618871
TranSiGen	RMSE	1.00233	1.06538	1.05355	1.04042	0.0335148
DeepCE	Pearson	0.466272	0.446825	0.440162	0.451086	0.0135664
CIGER	Pearson	0.482994	0.489194	0.454912	0.4757	0.0182678
MultiDCP	Pearson	0.48433	0.458769	0.476074	0.473058	0.0130449
TranSiGen	Pearson	0.512206	0.471758	0.47353	0.485831	0.0228583
DeepCE	Positive P@100	0.304052	0.308724	0.279173	0.297317	0.0158851
CIGER	Positive P@100	0.327318	0.341662	0.306647	0.325209	0.0176022
MultiDCP	Positive P@100	0.312653	0.301513	0.284598	0.299588	0.0141261
TranSiGen	Positive P@100	0.353011	0.328919	0.315588	0.332506	0.0189674
DeepCE	Negative P@100	0.305452	0.308605	0.29986	0.304639	0.0044288
CIGER	Negative P@100	0.322303	0.341306	0.318778	0.327462	0.0121177
MultiDCP	Negative P@100	0.318484	0.309911	0.311257	0.313217	0.00461038
TranSiGen	Negative P@100	0.403118	0.360432	0.383449	0.382333	0.0213648
DeepCE	SSE	2706.69	2924.62	3054.4	2895.24	175.707
CIGER	SSE	91219.8	64601.7	90260.8	82027.4	15098.7
MultiDCP	SSE	2712.99	3100.23	3039.26	2950.83	208.212
TranSiGen	SSE	1002.53	1135.61	1109.78	1082.64	70.5711
DeepCE	MSE	2.76758	2.99041	3.12311	2.96037	0.17966
CIGER	MSE	93.2718	66.0549	92.2912	83.8726	15.4384
MultiDCP	MSE	2.77402	3.16997	3.10762	3.0172	0.212896
TranSiGen	MSE	1.02508	1.16116	1.13475	1.107	0.0721586
DeepCE	MAE	1.30326	1.368	1.42695	1.36607	0.0618675
CIGER	MAE	7.94467	6.7017	7.47237	7.37291	0.627427
MultiDCP	MAE	1.30126	1.40207	1.40249	1.36861	0.0583217
TranSiGen	MAE	0.750361	0.79997	0.790137	0.780156	0.0262677
DeepCE	multiple r2	0.17459	0.149403	0.160048	0.161347	0.0126437
CIGER	multiple r2	-30.2802	-20.6155	-29.2324	-26.7094	5.30341
MultiDCP	multiple r2	0.166581	0.0837803	0.137339	0.129234	0.0419914
TranSiGen	multiple r2	-0.459666	-0.64595	-0.766829	-0.624148	0.154738
