# Supplementary material for: Deep representation learning of chemical-induced transcriptional profile for phenotype-based drug discovery
Source: Nat Commun. 2024 Jun 25;15:5378. doi: 10.1038/s41467-024-49620-3 (PMC11199551; doi:10.1038/s41467-024-49620-3)
Supplement: Supplementary file 4 — Source Data [file 41467_2024_49620_MOESM4_ESM.zip › Source Data/Supplementary Table 5.xlsx]

## Sheet: Sheet1
model	metrics	repeat 1	repeat 2	repeat 3	average	standard deviation
TranSiGen(KPGT;10 cells)	RMSE	1.19833	1.20138	1.19376	1.19782	0.003838
TranSiGen(KPGT;50 cells)	RMSE	1.08136	1.06518	1.07152	1.07269	0.00815037
TranSiGen(KPGT;150 cells)	RMSE	0.973461	0.951525	0.954274	0.959753	0.0119508
TranSiGen(KPGT;10 cells)	Pearson	0.261333	0.259421	0.260463	0.260406	0.000956998
TranSiGen(KPGT;50 cells)	Pearson	0.293908	0.299675	0.296157	0.29658	0.00290646
TranSiGen(KPGT;150 cells)	Pearson	0.321775	0.326787	0.324693	0.324418	0.00251734
TranSiGen(KPGT;10 cells)	Positive P@100	0.214528	0.21315	0.213236	0.213638	0.000771905
TranSiGen(KPGT;50 cells)	Positive P@100	0.237963	0.24243	0.241685	0.240693	0.00239282
TranSiGen(KPGT;150 cells)	Positive P@100	0.25681	0.257223	0.253139	0.255724	0.0022479
TranSiGen(KPGT;10 cells)	Negative P@100	0.201715	0.198285	0.20025	0.200083	0.00172123
TranSiGen(KPGT;50 cells)	Negative P@100	0.226667	0.222833	0.218846	0.222782	0.00391041
TranSiGen(KPGT;150 cells)	Negative P@100	0.227591	0.234543	0.235079	0.232404	0.00417737
TranSiGen(KPGT;10 cells)	SSE	1455.37	1464.55	1445.26	1455.06	9.64882
TranSiGen(KPGT;50 cells)	SSE	1161.62	1133.7	1143.83	1146.38	14.1335
TranSiGen(KPGT;150 cells)	SSE	943.598	900.756	907.419	917.258	23.0532
TranSiGen(KPGT;10 cells)	MSE	1.48811	1.4975	1.47778	1.4878	0.00986587
TranSiGen(KPGT;50 cells)	MSE	1.18775	1.1592	1.16956	1.17217	0.0144515
TranSiGen(KPGT;150 cells)	MSE	0.964824	0.921019	0.927831	0.937891	0.0235718
TranSiGen(KPGT;10 cells)	MAE	0.88438	0.887539	0.881046	0.884321	0.00324697
TranSiGen(KPGT;50 cells)	MAE	0.797371	0.784543	0.790949	0.790954	0.00641426
TranSiGen(KPGT;150 cells)	MAE	0.715541	0.691423	0.694718	0.700561	0.0130777
TranSiGen(KPGT;10 cells)	multiple r2	-3.68723	-3.70235	-3.66487	-3.68482	0.0188548
TranSiGen(KPGT;50 cells)	multiple r2	-2.76682	-2.75462	-2.76059	-2.76068	0.00609709
TranSiGen(KPGT;150 cells)	multiple r2	-1.97083	-1.82619	-1.83642	-1.87781	0.0807195
