# Supplementary material for: Deep representation learning of chemical-induced transcriptional profile for phenotype-based drug discovery
Source: Nat Commun. 2024 Jun 25;15:5378. doi: 10.1038/s41467-024-49620-3 (PMC11199551; doi:10.1038/s41467-024-49620-3)
Supplement: Supplementary file 4 — Source Data [file 41467_2024_49620_MOESM4_ESM.zip › Source Data/Supplementary Table 6.xlsx]

## Sheet: Sheet1
model	metrics	A375	HA1E	HELA	HT29	MCF7	PC3	YAPC	average	standard deviation
DLEPS	AUROC	0.565641	0.565641	0.565641	0.565641	0.565641	0.565641	0.565641	0.565641	0
DeepCE	AUROC	0.553846	0.572308	0.556923	0.55641	0.482308	0.484615	0.483846	0.527179	0.0412103
CIGER	AUROC	0.734359	0.547179	0.611282	0.563077	0.492564	0.659744	0.693077	0.614469	0.0862579
MultiDCP	AUROC	0.629487	0.487692	0.571026	0.619744	0.451026	0.495641	0.576154	0.547253	0.0693887
TranSiGen	AUROC	0.898718	0.926923	0.900256	0.891026	0.839744	0.937436	0.829231	0.889048	0.0408411
DLEPS	AUPR	0.265117	0.265117	0.265117	0.265117	0.265117	0.265117	0.265117	0.265117	0
DeepCE	AUPR	0.279525	0.221255	0.212255	0.240914	0.210557	0.230484	0.183333	0.225475	0.0299329
CIGER	AUPR	0.57862	0.388363	0.352347	0.301606	0.266917	0.445025	0.446633	0.397073	0.104758
MultiDCP	AUPR	0.390575	0.272012	0.250868	0.288743	0.220499	0.204658	0.239007	0.266623	0.0617259
TranSiGen	AUPR	0.791761	0.818112	0.71737	0.680155	0.654677	0.85102	0.602879	0.730853	0.0919204
DLEPS	BACC	0.582564	0.582564	0.582564	0.582564	0.582564	0.582564	0.582564	0.582564	1.19918e-16
DeepCE	BACC	0.565897	0.617179	0.57641	0.587179	0.502564	0.516667	0.535641	0.557363	0.0408934
CIGER	BACC	0.691282	0.568974	0.589487	0.555128	0.524103	0.638718	0.624615	0.598901	0.0566803
MultiDCP	BACC	0.609744	0.528205	0.562821	0.617692	0.523846	0.495641	0.571282	0.558462	0.0454268
TranSiGen	BACC	0.791538	0.818205	0.794872	0.793077	0.70641	0.843333	0.737179	0.783516	0.0468304
DLEPS	F1	0.32854	0.32854	0.32854	0.32854	0.32854	0.32854	0.32854	0.32854	0
DeepCE	F1	0.31584	0.396865	0.361665	0.372852	0.239579	0.194279	0.326151	0.315319	0.0737253
CIGER	F1	0.519421	0.277255	0.33515	0.306268	0.284022	0.428571	0.408062	0.365536	0.0897558
MultiDCP	F1	0.375509	0.203693	0.302299	0.389684	0.181472	0.173143	0.352581	0.282626	0.0947089
TranSiGen	F1	0.670797	0.673411	0.62134	0.631619	0.491108	0.706591	0.548554	0.620489	0.0761402
DLEPS	Log_loss	0.687649	0.687649	0.687649	0.687649	0.687649	0.687649	0.687649	0.687649	1.19918e-16
DeepCE	Log_loss	0.54503	0.57616	0.727805	0.811356	0.588861	0.579819	0.616547	0.635082	0.0972842
CIGER	Log_loss	0.421869	0.517294	0.648205	0.523865	0.575107	0.471408	0.465785	0.517648	0.0757045
MultiDCP	Log_loss	0.49863	0.56996	0.790045	0.513806	0.581944	0.814188	0.524713	0.613327	0.132509
TranSiGen	Log_loss	0.352734	0.354952	0.378066	0.368629	0.393714	0.339339	0.397079	0.369216	0.0216907
DLEPS	MCC	0.163674	0.163674	0.163674	0.163674	0.163674	0.163674	0.163674	0.163674	0
DeepCE	MCC	0.145186	0.189427	0.123627	0.146223	0.0093828	0.0410118	0.0605176	0.102196	0.0657647
CIGER	MCC	0.412822	0.178785	0.187328	0.111104	0.0448866	0.320942	0.243659	0.214218	0.124489
MultiDCP	MCC	0.206919	0.0567659	0.138209	0.225099	0.0699478	-0.0334298	0.138201	0.11453	0.0904604
TranSiGen	MCC	0.598994	0.593442	0.524999	0.532133	0.344943	0.63462	0.428608	0.522534	0.103196
