# Supplementary material for: Deep representation learning of chemical-induced transcriptional profile for phenotype-based drug discovery
Source: Nat Commun. 2024 Jun 25;15:5378. doi: 10.1038/s41467-024-49620-3 (PMC11199551; doi:10.1038/s41467-024-49620-3)
Supplement: Supplementary file 4 — Source Data [file 41467_2024_49620_MOESM4_ESM.zip › Source Data/Supplementary Table 7.xlsx]

## Sheet: Sheet1
model	metrics	A549	HELA	MDAMB231	average	standard deviation
DeepCE	AUROC	0.535101	0.509082	0.622469	0.555551	0.0593955
CIGER	AUROC	0.584916	0.665369	0.636213	0.628833	0.0407313
MultiDCP	AUROC	0.485828	0.494482	0.482592	0.487634	0.00614752
TranSiGen	AUROC	0.813715	0.865811	0.884688	0.854738	0.0367591
DeepCE	AUPR	0.239252	0.223226	0.251488	0.237989	0.0141736
CIGER	AUPR	0.333398	0.336952	0.387174	0.352508	0.030074
MultiDCP	AUPR	0.232841	0.229557	0.225442	0.22928	0.003707
TranSiGen	AUPR	0.649855	0.773649	0.70501	0.709505	0.0620191
DeepCE	BACC	0.565669	0.533162	0.609224	0.569352	0.0381646
CIGER	BACC	0.583419	0.632792	0.634003	0.616738	0.0288615
MultiDCP	BACC	0.526747	0.520374	0.519333	0.522151	0.00401376
TranSiGen	BACC	0.789079	0.803179	0.823581	0.80528	0.0173469
DeepCE	F1	0.303878	0.260591	0.388248	0.317572	0.0649208
CIGER	F1	0.326702	0.408774	0.414538	0.383338	0.0491332
MultiDCP	F1	0.205816	0.20382	0.227789	0.212475	0.0133001
TranSiGen	F1	0.674455	0.654029	0.714555	0.681013	0.0307913
DeepCE	Log_loss	0.525236	0.552814	0.527815	0.535288	0.0152321
CIGER	Log_loss	0.575797	0.482618	0.487981	0.515465	0.0523172
MultiDCP	Log_loss	0.553147	0.82333	0.739853	0.705443	0.138339
TranSiGen	Log_loss	0.384662	0.376068	0.345149	0.368626	0.0207813
DeepCE	MCC	0.126508	0.0696578	0.177303	0.12449	0.0538508
CIGER	MCC	0.188929	0.219684	0.266125	0.224912	0.0388628
MultiDCP	MCC	0.0893539	0.0447863	0.0475306	0.0605569	0.0249766
TranSiGen	MCC	0.600792	0.563555	0.643122	0.602489	0.0398105
