# Supplementary material for: Deep representation learning of chemical-induced transcriptional profile for phenotype-based drug discovery
Source: Nat Commun. 2024 Jun 25;15:5378. doi: 10.1038/s41467-024-49620-3 (PMC11199551; doi:10.1038/s41467-024-49620-3)
Supplement: Supplementary file 4 — Source Data [file 41467_2024_49620_MOESM4_ESM.zip › Source Data/Supplementary Table 8.xlsx]

## Sheet: Sheet1
structure similarity	model	metrics	repeat 1	repeat 2	repeat 3	repeat 4	repeat 5	average	standard deviation
(0.0, 0.3]	ECFP4	AUROC	0.915179	0.950893	0.955357	0.888393	0.839286	0.909821	0.0480196
	KPGT	AUROC	0.866071	0.910714	0.776786	0.861607	0.866071	0.85625	0.0487405
	TranSiGen_LF	AUROC	0.991071	0.982143	0.964286	0.973214	0.973214	0.976786	0.0101801
	ECFP4	AUPR	0.56875	0.670833	0.541667	0.650298	0.40625	0.56756	0.105123
	KPGT	AUPR	0.639583	0.559821	0.238235	0.493006	0.602841	0.506697	0.159675
	TranSiGen_LF	AUPR	0.94375	0.870833	0.795833	0.835417	0.835417	0.85625	0.0556488
	ECFP4	BACC	0.821429	0.839286	0.732143	0.714286	0.642857	0.75	0.0808517
	KPGT	BACC	0.714286	0.803571	0.696429	0.75	0.732143	0.739286	0.0411102
	TranSiGen_LF	BACC	0.857143	0.857143	0.839286	0.839286	0.839286	0.846429	0.00978076
	ECFP4	F1	0.6	0.666667	0.571429	0.5	0.333333	0.534286	0.12726
	KPGT	F1	0.5	0.545455	0.352941	0.428571	0.4	0.445393	0.077274
	TranSiGen_LF	F1	0.75	0.75	0.666667	0.666667	0.666667	0.7	0.0456435
	ECFP4	Log_loss	0.272189	0.25734	0.257727	0.277376	0.29273	0.271472	0.0147979
	KPGT	Log_loss	0.30392	0.309415	0.336474	0.311082	0.307731	0.313724	0.0129918
	TranSiGen_LF	Log_loss	0.256665	0.260696	0.262481	0.262163	0.264136	0.261228	0.00282873
	ECFP4	MCC	0.544705	0.61807	0.526787	0.428571	0.218218	0.46727	0.154761
	KPGT	MCC	0.428571	0.485714	0.264542	0.356753	0.323287	0.371774	0.0870109
	TranSiGen_LF	MCC	0.714286	0.714286	0.61807	0.61807	0.61807	0.656556	0.0526995
(0.3, 1.0]	ECFP4	AUROC	0.924242	0.94697	0.924242	0.939394	0.954545	0.937879	0.0135519
	KPGT	AUROC	0.984848	0.984848	1	1	0.969697	0.987879	0.0126767
	TranSiGen_LF	AUROC	0.954545	0.984848	0.969697	0.939394	0.924242	0.954545	0.0239566
	ECFP4	AUPR	0.788095	0.920635	0.788095	0.85754	0.906151	0.852103	0.0629312
	KPGT	AUPR	0.974206	0.974206	1	1	0.943651	0.978413	0.0233227
	TranSiGen_LF	AUPR	0.906151	0.974206	0.955357	0.90377	0.86627	0.921151	0.0433704
	ECFP4	BACC	0.871212	0.75	0.871212	0.871212	0.871212	0.84697	0.0542077
	KPGT	BACC	0.871212	0.871212	0.916667	0.916667	0.871212	0.889394	0.0248965
	TranSiGen_LF	BACC	0.871212	0.871212	0.833333	0.825758	0.825758	0.845455	0.0237159
	ECFP4	F1	0.833333	0.666667	0.833333	0.833333	0.833333	0.8	0.0745356
	KPGT	F1	0.833333	0.833333	0.909091	0.909091	0.833333	0.863636	0.0414941
	TranSiGen_LF	F1	0.833333	0.833333	0.8	0.769231	0.769231	0.801026	0.0320564
	ECFP4	Log_loss	0.440949	0.422315	0.403333	0.435551	0.375826	0.415595	0.0265431
	KPGT	Log_loss	0.38593	0.375371	0.366814	0.376144	0.400975	0.381047	0.0130367
	TranSiGen_LF	Log_loss	0.534138	0.542246	0.539139	0.550527	0.54975	0.54316	0.00700173
	ECFP4	MCC	0.742424	0.626783	0.742424	0.742424	0.742424	0.719296	0.0517163
	KPGT	MCC	0.742424	0.742424	0.874007	0.874007	0.742424	0.795057	0.072071
	TranSiGen_LF	MCC	0.742424	0.742424	0.751068	0.632627	0.632627	0.700234	0.0618175
